# Supplementary material for: Hexahedral mesh generation via constrained quadrilateralization
Source: PLoS One. 2017 May 18;12(5):e0177603. doi: 10.1371/journal.pone.0177603 (PMC5436764; doi:10.1371/journal.pone.0177603)
Supplement: S1 File — For visualizing this mesh, please use free Software ParaView (http://www.paraview.org) (VTK) [file pone.0177603.s001.vtk]

# vtk DataFile Version 3.0
Mesquite Mesh
ASCII
DATASET UNSTRUCTURED_GRID
POINTS 5724 double
0.0599782 -1 0.647059
1 0.294224 -0.411765
-0.882494 1 0.294118
-0.294106 -0.176495 -1
-0.29411 -0.0588488 -1
-0.411749 -0.294147 -1
-0.411754 -0.176501 -1
-0.411758 -0.0588548 -1
-1 0.175875 0.647059
-1 -0.529508 -0.764706
-1 -0.529492 -0.882353
-0.293848 -1 -0.0588235
0.650539 0.77014 1
1 0.647086 -0.882353
-0.882363 1 -0.882353
0.566072 0.299575 1
0.176226 1 0.176471
0.177768 -1 0.647059
-0.768417 -0.654159 1
0.379602 0.15821 0.640039
-0.45349 0.15211 0.74394
1 -0.529383 -0.764706
1 -0.529388 -0.882353
-0.648996 -0.772383 1
0.178508 -1 0.882353
0.889964 -0.413497 1
1 0.176632 -0.176471
-0.0586864 -1 -0.647059
-0.17634 -1 -0.647059
-0.0585837 -1 -0.294118
-0.176252 -1 -0.294118
-0.176287 -1 -0.411765
-0.29355 -1 0.764706
-0.646922 -1 -0.0588235
-0.76461 -1 0.0588236
-0.764618 -1 -0.0588235
-0.295758 1 0.764706
0.0597751 -1 0.529412
0.448089 -0.273049 0.877367
-0.26173 0.407042 0.754664
0.177151 -1 0.294118
0.367177 0.374573 0.880502
0.999999 -0.058398 0.647059
0.647178 -1 -0.411765
0.529563 -1 -0.411765
0.77934 -0.414269 1
-0.053052 -0.4739 0.741238
0.297576 0.0576041 0.537458
-0.764693 -1 0.647059
-0.532777 -0.544363 1
-0.381409 -0.153185 0.639707
-0.494308 -0.17257 0.872501
-1 -0.765169 0.294118
-1 -0.647718 0.294118
0.179678 -0.896655 1
-1 -0.0609246 0.882353
-1 -0.177503 0.411765
0.176284 1 -0.0588235
0.176263 1 0.0588236
0.0585662 1 0.0588236
0.281703 0.162703 0.55498
0.157073 0.454496 0.748202
0.0618669 -0.799597 1
1 0.0590469 0.0588235
1 0.059002 -0.0588236
1 -0.0586674 -0.0588236
0.648421 -1 0.764706
-0.411851 1 -0.647059
-0.411873 1 -0.529412
-0.529489 1 -0.647059
0.882413 -1 -0.176471
-0.176446 -0.411781 -1
-0.29408 -0.647073 -1
-0.294087 -0.529429 -1
-0.294094 -0.411786 -1
0.412028 -1 -0.176471
0.411987 -1 -0.294118
1 0.883037 0.882353
0.529411 0.176481 -1
0.529408 0.294128 -1
0.411763 0.176476 -1
0.882349 0.647076 -1
0.7647 0.529428 -1
0.764698 0.647072 -1
0.647046 0.647069 -1
-1 0.529282 -0.294118
-1 0.529297 -0.411765
-1 0.646972 -0.411765
1 0.764744 -0.529412
1 0.764737 -0.647059
-0.0599733 -0.0625169 0.451002
-0.279707 0.149845 0.549111
-0.162343 0.450169 0.743803
-0.368906 -0.373599 0.880924
-0.44695 0.270558 0.874208
0.298655 -0.786502 1
-0.666011 0.416358 1
-0.592942 -0.186802 1
0.415533 -0.889964 1
0.56822 -0.296545 1
0.165996 0.495844 0.871742
-1 0.175853 0.764706
-1 0.529434 0.529412
-1 0.765168 0.764706
-1 0.764988 0.647059
-1 0.529613 0.647059
-1 -0.415103 0.882353
-0.293887 -1 -0.176471
0.295487 -1 0.647059
-0.882303 -1 0.294118
-1 -0.882589 0.294118
0.765259 -1 0.529412
-1 -0.294664 0.0588236
-1 -0.294562 -0.0588235
-1 -0.177 0.0588236
-0.41145 -1 0.764706
1 -0.647032 -0.0588236
-0.411714 -0.882359 -1
-0.411724 -0.764719 -1
-0.529376 -0.764722 -1
0.999999 -0.058322 0.764706
0.999999 -0.176303 0.764706
1 0.411968 -0.0588236
1 0.411922 -0.176471
0.999999 -0.647988 0.882353
0.999999 -0.529951 0.764706
1 0.411828 -0.647059
1 0.411813 -0.764706
-1 -0.647238 -0.294118
-1 -0.64721 -0.411765
-1 -0.647182 -0.529412
-1 -0.5296 -0.411765
-0.374055 0.36662 0.876905
1 0.647401 0.294118
1 0.52972 0.176471
1 0.529817 0.294118
1 0.882455 0.176471
1 0.412198 0.294118
1 0.176525 -0.764706
1 0.0588772 -0.764706
1 0.0588681 -0.882353
1 0.764812 -0.0588236
1 0.764791 -0.176471
0.999999 -0.176276 0.411765
-0.764943 1 0.176471
-0.764891 1 0.0588235
-1 0.882439 0.529412
-1 -0.412178 -0.0588235
0.529534 1 0.529412
0.647603 0.999999 0.764706
-1 -0.294471 -0.176471
-1 -0.294402 -0.294118
-0.765779 1 0.764706
-1 0.764672 -0.882353
-1 -0.647301 -0.176471
-1 -0.529709 -0.176471
-1 -0.529636 -0.294118
0.647096 -0.882351 -1
0.647089 -0.764701 -1
0.529459 -0.882351 -1
0.647115 -1 -0.882353
0.529479 -1 -0.882353
-0.529369 -0.882362 -1
-0.529353 -1 -0.882353
-0.647011 -1 -0.882353
-1 -0.765827 0.647059
0.442418 0.280912 0.878074
0.882354 0.0588518 -1
0.764707 0.0588446 -1
-0.882311 -1 0.411765
0.0587839 0.882351 -1
-0.0588647 0.882351 -1
0.0587623 1 -0.882353
-0.0588862 1 -0.882353
0.176441 0.764705 -1
0.176433 0.882353 -1
0.0587922 0.764703 -1
-0.647004 -1 -0.764706
-0.764671 -1 -0.764706
-0.764678 -1 -0.882353
-0.882338 -1 -0.764706
-1 -0.41428 0.764706
0.529414 0.058834 -1
0.411772 -0.0588181 -1
1 0.765516 0.764706
-0.882431 1 -0.0588235
-0.764849 1 -0.0588235
-0.764815 1 -0.176471
0.162683 -0.279044 0.553013
-0.529398 -0.294156 -1
-0.647046 -0.411807 -1
-0.647048 -0.294163 -1
-0.0601463 1 0.882353
-1 0.176194 -0.176471
-1 0.0585138 -0.176471
-1 0.176097 0.0588235
-1 -0.0590505 -0.411765
-1 0.0586083 -0.411765
0.29402 1 -0.411765
0.647017 1 0.0588235
0.647009 1 -0.0588236
0.411658 1 -0.0588235
0.52934 1 0.0588235
0.0586405 1 -0.176471
0.0585992 1 -0.0588235
-0.173023 -0.173449 0.504608
0.452526 0.165385 0.750211
1 -0.647029 -0.411765
1 -0.764687 -0.294118
1 -0.764688 -0.411765
1 -0.764688 -0.529412
-0.180538 -0.0610204 0.47929
0.647206 -1 -0.294118
0.529651 -1 -0.176471
0.529605 -1 -0.294118
0.882345 1 -0.882353
1 0.882365 -0.764706
1 0.882365 -0.882353
1 0.76473 -0.764706
0.647024 1 -0.647059
0.764678 1 -0.529412
0.764682 1 -0.647059
0.882341 1 -0.647059
0.647028 1 -0.764706
0.647031 1 -0.882353
0.764686 1 -0.764706
0.764689 1 -0.882353
0.882344 1 -0.764706
-1 -0.0605304 0.764706
1 0.530141 0.529412
0.352966 -0.340343 0.768392
1 0.88259 0.529412
0.15767 -0.378064 0.637791
1 0.764952 0.294118
-0.882353 0.176403 -1
-0.764707 0.176414 -1
-1 0.0587175 -0.882353
-1 0.17637 -0.882353
0.999999 -0.882376 0.294118
0.529775 -1 0.0588235
0.52971 -1 -0.0588235
0.648889 -1 0.882353
0.535851 -0.657412 1
-0.255522 0.24513 0.579642
1 0.29438 0.0588235
1 0.176671 -0.0588236
1 0.412095 0.176471
1 0.412027 0.0588235
1 0.17672 0.0588235
1 -0.0586367 0.0588235
0.280643 -0.443497 0.87724
1 0.294547 0.294118
1 0.176874 0.294118
0.294426 0.999999 0.882353
0.294214 0.999999 0.764706
-0.882304 -1 0.0588236
-1 -0.882486 0.0588235
-0.646941 -1 -0.176471
-0.0589901 1 -0.294118
-0.176652 1 -0.294118
-0.529603 1 -0.176471
-0.52956 1 -0.294118
0.0536987 0.29541 0.534227
0.412432 0.999999 0.882353
0.678512 0.298885 1
-0.175527 -1 0.882353
0.882357 -0.294095 -1
-0.411569 -1 -0.176471
-0.529312 -1 -0.529412
-0.646984 -1 -0.529412
-1 0.765582 0.882353
0.0580704 1 0.882353
-0.0574797 -1 0.882353
-1 0.882324 0.0588236
-1 0.646968 0.176471
1 0.413578 0.882353
-1 -0.530751 0.529412
-1 0.294259 0.882353
-1 0.412394 0.882353
-0.302215 0.566176 1
-1 -0.295252 0.411765
-1 0.0582112 0.294118
-1 0.175994 0.294118
-0.0572132 -0.613054 1
0.295931 0.786584 1
-0.886474 -0.535237 1
0.611544 0.0629227 1
0.999999 -0.176368 0.882353
-0.882309 -1 -0.0588235
-0.411549 -1 0.882353
-0.293707 -1 0.294118
-0.411448 -1 0.294118
-1 -0.882533 0.176471
-0.882324 -1 -0.411765
-0.882324 -1 -0.529412
-1 -0.882388 -0.529412
-1 -0.882388 -0.647059
-1 -0.764776 -0.529412
-1 0.411796 0.647059
-1 0.411668 0.529412
-0.517908 0.0521813 0.86727
0.893315 -0.295109 1
0.412425 -1 0.294118
0.455923 -0.154576 0.749405
0.999999 -0.294014 0.176471
1 -0.294013 0.0588235
-0.414075 1 0.882353
0.412595 -1 0.411765
-0.882424 -1 0.764706
-1 -0.883131 0.764706
0.178107 -1 0.764706
-0.64693 -1 0.529412
-0.678588 0.297408 1
0.650405 -0.885338 1
1 0.294321 -0.0588236
1 0.294283 -0.176471
0.999999 -0.882495 0.647059
0.999999 -0.647094 0.294118
0.999999 -0.764752 0.294118
0.999999 -0.411708 0.176471
0.999999 -0.4117 0.0588235
-0.0621875 0.702781 1
-0.297948 0.893333 1
0.529334 1 -0.0588235
-0.176991 1 0.294118
-0.0592767 1 0.294118
-1 0.764821 0.529412
-1 0.764749 0.411765
-0.177553 1 0.647059
0.0579826 0.799426 1
0.176181 1 0.647059
-0.0598847 1 0.764706
1 0.648199 0.764706
0.882452 -1 0.0588234
1 0.647257 0.0588235
1 0.647206 -0.0588236
-0.058919 1 -0.647059
-0.176565 1 -0.647059
-0.176588 1 -0.529412
0.647053 0.411778 -1
0.529404 0.411774 -1
0.882346 0.764719 -1
0.764695 0.764716 -1
0.764692 0.882359 -1
0.647044 0.764713 -1
0.64704 0.882356 -1
-0.0588486 0.647052 -1
-0.176495 0.64705 -1
-0.646995 -1 -0.647059
-0.764653 -1 -0.529412
-0.764663 -1 -0.647059
-0.882331 -1 -0.647059
-0.882351 -0.176543 -1
-0.764702 -0.17653 -1
0.0622559 -0.0606212 0.450323
-0.262886 -0.257147 0.592005
0.384338 -0.147621 0.638683
-0.293505 0.0471609 0.536206
-1 -0.5302 0.294118
-0.296157 -0.0574342 0.536102
0.693602 -0.177104 1
0.053891 0.5186 0.86749
0.534362 -0.773117 1
-0.299197 0.786867 1
-0.175452 -0.897173 1
0.183256 -0.594586 1
0.532661 0.773446 1
-1 0.293781 0.529412
-1 -0.529891 0.0588235
-1 -0.529785 -0.0588235
-1 -0.412296 0.0588236
-1 -0.532613 0.882353
-0.52939 -0.529439 -1
-0.529395 -0.411799 -1
-0.647041 -0.529448 -1
-1 -0.176667 -0.529412
-1 -0.176629 -0.647059
-1 -0.0590188 -0.529412
-1 -0.0589809 -0.647059
0.0605518 -1 0.882353
0.177314 -1 0.411765
0.531544 -1 0.882353
0.413519 -1 0.764706
0.651815 -0.769725 1
1 -0.294039 -0.294118
1 -0.41171 -0.411765
0.999999 -0.764979 0.647059
0.999999 -0.765462 0.882353
-0.0593797 1 0.411765
-0.0596728 1 0.647059
0.679204 -0.296145 1
0.529439 1 0.411765
-0.531638 1 0.882353
0.411664 1 -0.176471
0.529338 1 -0.176471
0.529343 1 -0.294118
-0.883804 0.883374 1
-0.418666 0.665681 1
0.88416 0.767118 1
0.0589931 -1 -0.529412
-0.0586598 -1 -0.529412
-0.274615 -0.447597 0.877926
0.17677 -1 -0.176471
0.0591937 -1 -0.0588235
0.0591238 -1 -0.176471
0.411781 -0.294113 -1
-0.293657 -1 0.411765
-0.882356 0.411709 -1
-0.882356 0.529368 -1
-1 0.411673 -0.764706
-1 0.411687 -0.882353
-1 0.529345 -0.882353
-0.454001 -0.161208 0.749889
1 0.0591581 0.294118
0.999999 -0.29408 0.529412
0.296988 0.566479 1
1 -0.0587605 -0.647059
1 -0.176412 -0.647059
1 0.294199 -0.529412
1 0.294185 -0.647059
1 0.176554 -0.529412
-0.354719 -0.239077 0.65926
-0.411643 -1 -0.529412
-0.411662 -1 -0.647059
-0.529324 -1 -0.647059
-0.167721 -0.49527 0.872478
0.492897 0.174036 0.872936
0.882352 0.294144 -1
0.764703 0.294138 -1
0.764701 0.411784 -1
1 0.882476 0.294118
1 0.411864 -0.411765
0.0583987 1 0.411765
0.52945 -0.764702 -1
0.411819 -0.882352 -1
0.411808 -0.764704 -1
1 -0.529367 -0.176471
1 -0.529369 -0.294118
1 -0.647028 -0.294118
1 0.529498 -0.411765
1 0.52948 -0.529412
1 0.411842 -0.529412
0.0602456 -1 0.764706
0.300615 -0.566259 1
0.344344 0.353303 0.769059
-0.279399 0.44208 0.874527
0.176316 1 -0.176471
-0.059202 1 0.176471
0.294006 1 -0.294118
0.293988 1 -0.176471
-0.294061 -0.882358 -1
-0.294071 -0.764715 -1
-0.294019 -1 -0.764706
-0.294035 -1 -0.882353
-1 0.647635 0.764706
-0.88262 1 0.529412
-0.396051 -0.0555458 0.627067
-1 0.411573 0.411765
-1 0.411545 0.294118
-1 0.529279 0.294118
-1 0.175931 0.411765
-0.300755 0.678523 1
-0.545982 0.417184 1
-1 0.882391 0.411765
-0.349886 0.337593 0.761247
0.249022 -0.344928 0.656929
-0.533474 0.887312 1
-0.531065 1 0.764706
-0.530646 1 0.647059
-0.647106 -1 0.764706
0.415107 0.664869 1
0.543794 0.41635 1
0.0546966 -0.397036 0.62625
1 0.0589043 -0.529412
1 -0.0587481 -0.529412
0.702206 0.06182 1
1 0.0594728 0.647059
0.41697 -0.252958 0.760655
0.882526 -1 0.294118
0.882662 -1 0.529412
-0.175556 -0.795335 1
-0.176615 1 -0.411765
-0.294255 1 -0.411765
-0.294295 1 -0.294118
-0.411895 1 -0.411765
-0.0568341 0.177031 0.477221
-0.764602 -1 0.294118
-0.764604 -1 0.176471
-0.799323 -0.0628256 1
-0.70254 -0.0639761 1
-0.799285 0.0571863 1
0.647067 1 0.294118
0.76473 0.999999 0.294118
0.285749 -0.154593 0.554745
-1 -0.0599338 0.529412
0.882356 -0.176445 -1
0.764714 -0.2941 -1
0.764711 -0.176451 -1
0.183369 -0.0556863 0.478861
0.529494 -1 -0.764706
0.411861 -1 -0.764706
0.411845 -1 -0.882353
1 -0.411694 -0.0588236
0.999999 -0.529377 0.0588234
1 -0.52937 -0.0588236
0.612083 -0.0576835 1
-1 0.529337 -0.764706
-1 0.647002 -0.764706
-1 0.647009 -0.882353
-0.0587712 -0.764711 -1
-0.176409 -0.882357 -1
-0.176421 -0.764713 -1
1 0.76503 0.411765
1 0.647104 -0.647059
1 0.647092 -0.764706
1 0.529454 -0.764706
0.88235 0.41179 -1
0.88235 0.529432 -1
-0.176046 -1 0.176471
-0.293755 -1 0.176471
-0.764778 -1 0.764706
-0.884662 -0.652114 1
-0.411404 -1 0.529412
-1 0.529324 -0.647059
-0.175615 -1 0.764706
-0.882366 1 -0.764706
-0.764736 1 -0.764706
-0.76473 1 -0.882353
-0.647106 1 -0.764706
-0.057856 -1 0.647059
-0.647173 1 -0.294118
-0.647152 1 -0.411765
-0.529526 1 -0.411765
0.529441 -0.647054 -1
0.4118 -0.647056 -1
0.411793 -0.529408 -1
1 0.882412 -0.0588237
1 0.88239 -0.176471
0.88234 1 -0.0588236
0.882337 1 -0.176471
-1 0.882541 0.647059
-0.647648 1 0.411765
-0.415892 0.889974 1
0.176497 -0.411768 -1
0.17649 -0.294121 -1
-0.530335 1 0.529412
-0.529421 0.411734 -1
-0.647063 0.294075 -1
-0.647066 0.411727 -1
0.647069 -0.294105 -1
0.52943 -0.411757 -1
0.529426 -0.294109 -1
-0.529414 0.176433 -1
-0.529418 0.294082 -1
-0.64706 0.176424 -1
0.411768 0.0588293 -1
0.347118 0.248706 0.659089
-1 0.882322 -0.0588235
0.416976 -0.544887 1
0.0584604 0.612501 1
0.693396 0.180801 1
-0.896419 -0.181113 1
-0.53875 -0.425227 1
0.414325 0.7791 1
-0.1726 0.492729 0.869731
-0.765003 -1 0.882353
-1 -0.531222 0.647059
-1 -0.41288 0.411765
-1 -0.412618 0.294118
-1 0.057507 0.882353
-0.534927 0.773627 1
-0.8824 1 -0.176471
-0.8824 1 -0.294118
-1 0.88232 -0.176471
-1 0.764645 -0.294118
-1 0.76465 -0.411765
-1 0.882321 -0.294118
-0.411413 -1 0.411765
-0.175895 -1 0.411765
-0.529233 -1 -0.0588235
-0.529254 -1 -0.176471
0.765148 -1 0.411765
0.999999 -0.647623 0.764706
-1 0.882337 0.176471
1 -0.882344 -0.294118
0.88241 -1 -0.294118
-0.764613 -1 0.411765
0.883106 -1 0.882353
1 0.0593457 0.529412
1 0.294683 0.411765
0.999999 -0.529423 0.294118
1 0.295816 0.882353
1 0.295399 0.764706
0.884456 -0.766627 1
0.765714 -1 0.764706
1 -0.411703 -0.294118
-0.294678 1 0.294118
-0.412031 1 -0.0588235
-0.294401 1 -0.0588235
0.176169 1 0.529412
0.176183 1 0.411765
-0.0595154 1 0.529412
-0.647078 0.764689 -1
-0.76472 0.764684 -1
-0.764724 0.882341 -1
-0.882362 0.76468 -1
-0.0588036 -0.29413 -1
-0.0588098 -0.176484 -1
0.176448 0.647057 -1
0.0587988 0.647055 -1
0.411705 1 -0.647059
-1 0.882662 0.764706
-1 -0.297315 0.882353
0.882371 -1 -0.764706
0.764748 -1 -0.764706
0.764739 -1 -0.882353
0.647124 -1 -0.764706
0.882381 -1 -0.647059
0.764774 -1 -0.529412
0.764759 -1 -0.647059
-1 0.411554 -0.0588235
-1 0.529262 -0.0588235
-0.529402 -0.17651 -1
-0.529407 -0.0588639 -1
-0.647051 -0.176519 -1
-0.882381 1 -0.529412
-1 0.882325 -0.411765
-1 0.882325 -0.529412
0.883259 0.883596 1
-0.0540349 -0.296982 0.535606
0.0620299 0.0603288 0.450423
0.882339 1 -0.529412
1 0.882374 -0.529412
-0.764696 -0.411817 -1
-0.88235 -0.294188 -1
-0.764699 -0.294173 -1
-0.170553 0.165077 0.500437
0.176415 1 -0.882353
0.176404 1 -0.764706
0.0587507 1 -0.764706
0.533126 -0.887229 1
-0.153645 0.374389 0.630859
0.64705 0.529424 -1
0.5294 0.52942 -1
0.529397 0.647065 -1
0.529392 0.764711 -1
0.411741 0.764709 -1
0.411735 0.882354 -1
0.411681 1 0.294118
0.882355 -0.0587965 -1
0.764709 -0.0588027 -1
1 -0.0587807 -0.882353
0.176535 -0.882353 -1
0.176522 -0.764707 -1
0.0588894 -0.882355 -1
0.0588765 -0.764709 -1
0.647058 0.176486 -1
-0.882483 1 0.176471
-0.882434 1 0.0588235
-0.64851 1 0.764706
-0.412206 1 0.176471
-0.529924 1 0.294118
-0.529815 1 0.176471
0.176287 0.999999 0.882353
-0.176489 0.5294 -1
-0.294135 0.529395 -1
-0.294141 0.647047 -1
-0.411775 0.41174 -1
0.647223 0.999999 0.529412
-0.176893 1 0.176471
0.294007 1 0.529412
-1 -0.295974 0.647059
-1 -0.295554 0.529412
1 0.882525 0.411765
1 0.058924 -0.411765
1 0.176976 0.411765
-0.293952 -1 -0.411765
1 0.294249 -0.294118
1 0.176597 -0.294118
1 0.176576 -0.411765
1 0.058945 -0.294118
0.474751 -0.049147 0.742113
0.882337 1 -0.294118
1 0.882389 -0.294118
0.999999 -0.0584603 0.529412
0.999999 -0.176274 0.529412
0.765044 -1 0.294118
0.764871 -1 -0.0588235
0.764842 -1 -0.176471
0.647249 -1 -0.176471
0.296342 -1 0.882353
0.64729 -1 -0.0588235
-0.0584208 -1 0.0588236
-0.0585416 -1 -0.176471
-0.176159 -1 -0.0588235
-0.176208 -1 -0.176471
0.529877 -1 0.176471
-0.175971 -1 0.294118
-0.0582501 -1 0.294118
-1 0.17633 -0.647059
-1 0.29399 -0.647059
-0.882354 0.294055 -1
-0.764709 0.294067 -1
-0.764711 0.411719 -1
-1 -0.413228 0.529412
-1 -0.412095 -0.176471
-1 -0.412034 -0.294118
-1 -0.765067 0.176471
-1 -0.764984 0.0588235
-1 -0.647551 0.176471
-0.766584 -0.770091 1
0.896723 0.178922 1
-1 -0.649126 0.764706
0.176751 0.896641 1
-0.650706 0.88544 1
0.529517 -1 -0.647059
0.411911 -1 -0.529412
0.411884 -1 -0.647059
-0.0614872 0.799255 1
-0.0609183 0.898866 1
0.999999 -0.294013 0.294118
0.999999 -0.411739 0.294118
0.999999 -0.176298 0.294118
0.999999 -0.176311 0.176471
0.77382 -0.532782 1
-0.793829 -0.182541 1
-0.176463 -0.0588422 -1
-0.176468 0.0588054 -1
-0.176473 0.176453 -1
-0.294115 0.0587985 -1
-0.517644 -0.0606849 0.868322
0.0590278 -1 -0.411765
-0.058624 -1 -0.411765
-0.29356 -1 0.882353
-0.536857 0.657766 1
-0.294561 1 0.176471
0.412822 -1 0.529412
-0.613078 0.0575371 1
-1 0.648041 0.882353
-0.882866 1 0.764706
-0.419456 0.545781 1
-0.774208 0.533293 1
-1 0.64695 0.0588236
-1 0.764646 0.0588236
-1 0.764643 -0.0588235
0.0579945 0.898799 1
-0.160732 -0.453644 0.749708
0.999999 -0.294265 0.764706
1 0.764884 0.176471
1 0.764848 0.0588234
1 0.177912 0.882353
0.29772 -0.893418 1
0.473842 0.059093 0.742244
-0.531461 -0.661579 1
-0.415051 -0.258131 0.76274
-1 0.411577 -0.176471
0.058465 0.179884 0.478668
0.174894 -0.169363 0.503345
0.0588113 0.411758 -1
-0.0588361 0.411754 -1
0.0588216 0.176463 -1
0.0588165 0.29411 -1
-0.0588255 0.176458 -1
-0.0588306 0.294106 -1
-0.882375 1 -0.647059
-0.764759 1 -0.529412
-0.764746 1 -0.647059
-0.647117 1 -0.647059
-0.411781 0.529391 -1
-0.411786 0.647043 -1
-0.52943 0.64704 -1
-1 0.0580956 0.411765
-0.411792 0.764695 -1
-0.4118 0.882348 -1
-0.529436 0.764692 -1
-0.0590279 1 -0.176471
-0.0590739 1 -0.0588235
-0.176686 1 -0.176471
0.531026 -1 0.764706
1 -0.647027 -0.176471
1 -0.764694 -0.0588236
1 -0.76469 -0.176471
0.529383 1 0.294118
1 0.882822 0.764706
1 0.882657 0.647059
0.765153 0.999999 0.764706
0.882649 0.999999 0.764706
1 0.882419 0.0588234
1 0.0590982 0.176471
0.177024 -1 0.176471
0.0593599 -1 0.176471
0.0592585 -1 0.0588236
-0.0583354 -1 0.176471
-0.293603 -1 0.529412
-0.411942 -0.890824 1
0.181704 -0.69363 1
0.999999 -0.412164 0.764706
-0.0581314 -1 0.411765
1 0.647669 0.529412
-0.883184 1 0.882353
0.293952 1 0.176471
0.411659 1 0.176471
-1 0.529892 0.764706
0.88278 0.999999 0.882353
1 0.294459 0.176471
-1 0.176353 -0.764706
-1 0.294013 -0.764706
-1 0.294027 -0.882353
-0.882384 1 -0.411765
-0.764794 1 -0.294118
-0.764774 1 -0.411765
-0.882363 0.882339 -1
0.294121 0.0588245 -1
0.294116 0.176472 -1
0.176474 0.05882 -1
0.411776 -0.176465 -1
1 0.882369 -0.647059
0.176641 -1 -0.529412
0.176609 -1 -0.647059
0.0589659 -1 -0.647059
-0.0587103 -1 -0.764706
-0.176365 -1 -0.764706
-0.176381 -1 -0.882353
0.411786 -0.411761 -1
0.294142 -0.411764 -1
0.294136 -0.294117 -1
-0.530672 -0.775904 1
-0.530136 -0.888251 1
-0.882366 -1 0.647059
0.538305 -0.537594 1
0.416538 -0.778809 1
0.793769 0.179711 1
0.664811 0.416751 1
-0.767568 0.884342 1
-0.890285 0.413797 1
0.178154 0.693666 1
-1 0.293794 0.176471
-1 0.293817 0.0588236
-1 0.52927 -0.176471
-1 0.646948 -0.0588235
-1 0.646955 -0.176471
-1 0.529308 -0.529412
-1 0.646982 -0.529412
-1 0.64699 -0.647059
0.53037 -1 0.529412
0.530162 -1 0.411765
-0.52931 -1 0.764706
-0.411503 -1 0.0588236
-0.411539 -1 -0.0588235
-0.411423 -1 0.647059
0.295873 -1 0.764706
-0.0587595 -0.882355 -1
-0.0587282 -1 -0.882353
0.294157 -0.647059 -1
0.294149 -0.529412 -1
1 -0.176392 -0.411765
1 -0.294049 -0.411765
0.999999 -0.0586031 0.176471
1 0.0598847 0.882353
0.999999 -0.882392 0.411765
0.999999 -0.647156 0.411765
0.0581632 1 0.764706
-1 0.41154 0.0588236
-1 0.52925 0.0588236
-1 0.293863 0.647059
-0.647838 1 0.529412
0.294177 -0.882353 -1
0.294167 -0.764706 -1
0.294227 -1 -0.764706
0.294207 -1 -0.882353
0.882358 -0.411745 -1
0.76472 -0.529399 -1
0.764716 -0.411749 -1
0.295248 0.893301 1
0.883741 -0.883467 1
-0.647294 -1 0.882353
0.882842 -1 0.764706
0.647539 -1 0.294118
0.529997 -1 0.294118
-0.529474 -1 0.882353
0.2639 -0.252246 0.58879
-0.883623 -0.768541 1
-1 -0.766727 0.882353
-0.882901 -0.884322 1
-1 -0.648181 0.529412
0.999999 -0.530316 0.882353
-1 -0.530015 0.176471
-1 -0.412443 0.176471
-0.529425 0.529387 -1
-0.64707 0.52938 -1
0.0507332 0.396239 0.624804
-0.777215 -0.419831 1
-0.662289 -0.422379 1
-0.176478 0.294101 -1
-0.176483 0.41175 -1
-0.294129 0.411745 -1
0.0588499 -0.411772 -1
0.0588436 -0.294125 -1
-0.0587974 -0.411776 -1
-1 -0.294814 0.176471
-1 -0.177156 0.176471
0.999999 -0.29415 0.647059
1 0.764769 -0.294118
1 0.764757 -0.411765
1 0.647131 -0.411765
0.414606 0.544049 1
1 0.647887 0.647059
0.529354 1 0.176471
1 0.295076 0.647059
0.595618 -0.177757 1
-0.283612 -0.160391 0.555949
0.058459 1 0.294118
-1 0.176048 0.176471
0.0583001 0.702836 1
0.898655 0.0605586 1
-1 0.17589 0.529412
0.414027 -1 0.882353
1 -0.294033 -0.176471
1 -0.4117 -0.176471
-0.413201 0.249184 0.753716
-1 -0.176602 -0.764706
-1 -0.0589525 -0.764706
-1 -0.058933 -0.882353
-1 0.0586973 -0.764706
0.0632073 -0.612238 1
-0.161316 -0.282095 0.554978
0.411942 -1 -0.411765
0.29436 -1 -0.294118
0.29431 -1 -0.411765
0.176678 -1 -0.411765
-0.693567 0.178033 1
-0.184106 0.594783 1
-1 0.411524 0.176471
-1 0.529263 0.176471
-1 0.0586414 -0.529412
-1 0.0586694 -0.647059
-1 0.176303 -0.529412
-0.765115 1 0.411765
-0.765028 1 0.294118
0.764675 1 -0.294118
0.764677 1 -0.411765
0.882339 1 -0.411765
0.529371 1 -0.764706
0.411722 1 -0.882353
0.411714 1 -0.764706
0.294058 1 -0.764706
0.53658 0.537883 1
-1 -0.176822 -0.176471
-1 -0.176765 -0.294118
-0.0588557 0.764701 -1
-0.176502 0.764699 -1
-0.176511 0.882349 -1
0.294559 -1 0.0588236
0.176917 -1 0.0588236
-1 -0.178137 0.647059
-1 -0.0601869 0.647059
0.496066 -0.165643 0.872525
0.896762 -0.176575 1
0.0570325 -0.473366 0.740974
0.062588 -0.702758 1
-0.0584831 -1 -0.0588235
-0.654273 -0.540266 1
-1 -0.294983 0.294118
-0.29385 -0.681145 1
-0.52919 -1 0.176471
-0.529206 -1 0.0588236
-0.562451 -0.306627 1
-0.785244 -0.301549 1
-0.472966 0.0483186 0.738651
-1 0.411994 0.764706
-0.882313 -1 -0.176471
-1 -0.882425 -0.176471
-1 -0.882425 -0.294118
0.772944 0.533791 1
-0.29372 -0.894044 1
-0.176451 -0.294135 -1
-0.176457 -0.176489 -1
-0.294101 -0.294141 -1
1 0.411804 -0.882353
1 0.29417 -0.764706
0.172287 0.173418 0.50417
-1 0.529336 0.411765
-1 0.176155 -0.0588235
-1 0.293857 -0.0588235
-1 0.293888 -0.176471
0.182614 0.0596714 0.478337
0.882361 -0.647046 -1
0.882361 -0.529395 -1
0.764722 -0.647049 -1
-0.646975 -1 0.647059
0.294978 -1 0.411765
0.647676 -1 0.411765
0.413114 -1 0.647059
0.766072 -1 0.882353
0.999999 -0.529488 0.411765
1 0.0589748 -0.176471
0.999999 -0.882453 0.529412
1 0.52964 0.0588235
0.0586938 1 -0.411765
-0.0589604 1 -0.411765
-1 0.293992 0.764706
1 0.647319 0.176471
1 0.765142 0.529412
-0.648129 1 0.647059
-0.294463 1 0.0588236
-0.176793 1 0.0588236
-0.176736 1 -0.0588235
-0.0591228 1 0.0588236
0.656321 0.535381 1
1 -0.294076 -0.764706
1 -0.41173 -0.764706
1 -0.411735 -0.882353
-1 -0.296565 0.764706
-0.295059 1 0.529412
-0.413064 1 0.647059
-0.647027 -0.882362 -1
-0.647032 -0.764726 -1
-0.764681 -0.882369 -1
-0.764686 -0.764733 -1
-0.88234 -0.76474 -1
0.882569 -1 0.411765
1 -0.882344 -0.411765
-0.411821 1 -0.882353
-0.411832 1 -0.764706
-0.52947 1 -0.764706
-0.647317 1 0.0588236
-0.529655 1 -0.0588235
-1 -0.529528 -0.647059
-1 -0.411876 -0.764706
-1 -0.411856 -0.882353
-1 -0.294245 -0.764706
-0.0596069 0.0577666 0.450017
0.51902 0.061387 0.869046
-0.158569 0.273718 0.549507
-0.56689 0.298459 1
-0.539578 0.538522 1
-0.779549 0.414927 1
-0.411889 -0.668916 1
-1 0.0579675 0.529412
0.769739 0.651344 1
-1 -0.882921 0.647059
-0.882329 -1 0.529412
-1 -0.882784 0.529412
-1 0.646961 -0.294118
-1 0.764641 -0.176471
0.999999 -0.764863 0.529412
0.999999 -0.764796 0.411765
1 0.412774 0.647059
0.893219 0.297048 1
0.0583177 1 0.529412
-0.177872 1 0.764706
-0.412736 1 0.529412
1 0.647114 -0.529412
0.294277 -1 -0.529412
0.29425 -1 -0.647059
0.176512 -0.647061 -1
0.176504 -0.529415 -1
0.0588666 -0.647063 -1
-1 -0.882372 -0.764706
-1 -0.764773 -0.647059
-1 -0.764757 -0.764706
-1 -0.764741 -0.882353
-1 -0.647158 -0.647059
-1 -0.647142 -0.764706
-1 -0.647126 -0.882353
-0.88234 -0.88237 -1
-1 -0.88237 -0.882353
-0.88234 -1 -0.882353
0.778609 0.415845 1
1 -0.176403 -0.529412
1 -0.29406 -0.529412
0.64796 0.999999 0.882353
0.765453 0.999999 0.882353
-0.76878 0.767971 1
1 -0.882344 -0.529412
0.882389 -1 -0.529412
0.173014 -0.493223 0.872216
0.882368 0.999999 0.294118
0.882388 0.999999 0.411765
0.176389 1 -0.647059
0.0587357 1 -0.647059
-0.647036 -0.647088 -1
-0.764691 -0.647096 -1
-0.764694 -0.529456 -1
-0.882345 -0.647103 -1
0.534082 0.657534 1
-0.248351 -0.348338 0.659669
0.882342 0.999999 0.0588234
-1 -0.0592382 -0.0588235
-1 0.0584561 -0.0588235
-0.595375 0.179097 1
-0.765726 -0.885192 1
-1 -0.530429 0.411765
-0.529224 -1 0.647059
-0.180003 0.0529352 0.477898
-1 0.764655 -0.529412
-1 0.764662 -0.647059
-1 0.88233 -0.647059
0.0588374 -0.176479 -1
0.0588321 -0.0588318 -1
0.0588268 0.0588153 -1
-0.0588153 -0.058837 -1
0.239798 0.35367 0.657062
1 0.412519 0.529412
1 0.294858 0.529412
-0.057673 -1 0.764706
-0.882348 -0.529464 -1
-0.882348 -0.411829 -1
0.176211 1 0.294118
0.151391 0.381798 0.637605
0.158357 0.283288 0.554418
0.794504 -0.176752 1
-1 -0.0591631 -0.176471
-1 -0.0591039 -0.294118
-1 0.0585658 -0.294118
0.786409 0.297879 1
-1 0.882353 0.294118
0.417548 -0.665751 1
0.885562 -0.649378 1
0.0599112 -0.517969 0.868608
-0.0548736 -0.518474 0.868718
0.411717 1 0.411765
0.411932 0.999999 0.647059
-0.182179 0.69349 1
-0.647246 1 -0.0588235
-0.647214 1 -0.176471
-0.294211 1 -0.647059
-0.294231 1 -0.529412
-1 -0.176903 -0.0588235
-0.893638 0.295285 1
-1 -0.179236 0.882353
-0.175801 -1 0.529412
0.296713 0.678078 1
0.647009 1 -0.294118
0.647012 1 -0.411765
0.545392 -0.415836 1
-1 -0.766163 0.764706
0.0594677 -1 0.294118
0.0596086 -1 0.411765
-0.529275 -1 -0.294118
-0.529296 -1 -0.411765
-0.646969 -1 -0.411765
-0.293164 -0.571146 1
-0.179631 0.896636 1
-0.611903 -0.0649372 1
-0.0580031 -1 0.529412
-0.896901 0.176409 1
-0.887562 0.531936 1
-0.530104 1 0.411765
-0.652236 0.770138 1
0.999999 -0.411969 0.647059
0.411788 1 0.529412
0.177257 0.79449 1
0.999999 -0.647042 0.0588234
0.999999 -0.764719 0.176471
1 -0.764705 0.0588235
-0.0600429 0.517719 0.866835
-1 -0.178619 0.764706
0.764988 0.999999 0.647059
0.88247 0.999999 0.647059
1 0.76588 0.882353
1 0.648602 0.882353
0.886999 0.532648 1
0.530665 -1 0.647059
0.770435 -0.650747 1
0.648104 -1 0.647059
0.887311 -0.531645 1
0.519091 -0.0529518 0.869003
1 0.177125 0.529412
1 0.647519 0.411765
1 0.529949 0.411765
0.412177 -1 0.0588236
-0.176102 -1 0.0588236
-0.293811 -1 0.0588236
-0.155348 -0.380612 0.638717
-1 -0.648571 0.647059
-0.261732 -0.411117 0.762878
-0.29392 -1 -0.294118
-0.411598 -1 -0.294118
-0.411621 -1 -0.411765
-0.350355 -0.344572 0.771
-0.378459 0.143495 0.632019
-1 -0.765512 0.529412
-1 -0.765342 0.411765
-1 -0.647901 0.411765
-0.7716 -0.537421 1
-0.703387 0.0573369 1
-1 0.05784 0.647059
-0.892942 -0.299716 1
0.412104 -1 -0.0588235
0.294409 -1 -0.176471
0.293967 1 0.411765
0.29395 1 0.294118
-0.647133 1 -0.529412
-0.529509 1 -0.529412
-1 -0.882462 -0.0588235
-1 -0.764923 -0.0588235
-1 -0.764868 -0.176471
-1 0.176239 -0.294118
-1 0.17627 -0.411765
-0.243315 0.339922 0.646919
1 0.0592371 0.411765
1 0.529594 -0.0588236
0.999999 -0.529718 0.647059
1 -0.0587721 -0.764706
1 -0.176424 -0.764706
1 -0.176431 -0.882353
0.0594055 -0.180308 0.478926
0.41176 0.294123 -1
0.411755 0.41177 -1
0.882352 0.176499 -1
1 0.294161 -0.882353
1 0.176516 -0.882353
1 0.53038 0.647059
0.294808 -1 0.294118
0.999999 -0.647063 0.176471
0.255808 0.415555 0.761029
-0.293842 -0.788179 1
-0.056941 -0.799637 1
-0.29358 -1 0.647059
-0.412131 -0.781143 1
1 0.531171 0.882353
0.882743 -1 0.647059
0.999999 -0.411859 0.529412
0.999999 -0.529577 0.529412
0.999999 -0.411777 0.411765
0.999999 -0.882361 0.17647
1 0.177564 0.764706
-0.786955 0.296178 1
0.647007 1 -0.176471
0.64713 0.999999 0.411765
0.176357 1 -0.411765
0.176336 1 -0.294118
0.0586683 1 -0.294118
0.413523 0.889977 1
0.164687 -0.452347 0.748623
1 0.529466 -0.647059
0.764705 0.176492 -1
0.647061 0.0588393 -1
0.0558464 -0.295036 0.536767
-0.175952 -0.694931 1
0.410937 0.265249 0.761984
0.999999 -0.294456 0.882353
0.999999 -0.6474 0.647059
0.999999 -0.647243 0.529412
0.999999 -0.412459 0.882353
-0.658348 0.535378 1
0.765456 -1 0.647059
0.898792 -0.0579745 1
-0.395893 0.0458361 0.62399
-1 0.0576484 0.764706
-1 0.293917 -0.294118
-1 0.293945 -0.411765
-1 0.411617 -0.411765
-1 -0.883518 0.882353
-1 0.29376 0.294118
-1 0.293969 -0.529412
-1 0.41164 -0.529412
-1 0.411657 -0.647059
0.412287 -1 0.176471
0.294668 -1 0.176471
1 0.529552 -0.176471
1 0.529524 -0.294118
1 0.411887 -0.294118
0.999999 -0.882586 0.764706
1 0.413118 0.764706
1 -0.0586927 -0.176471
1 -0.176356 -0.176471
0.882492 -1 0.176471
0.767246 -0.884167 1
0.999999 -0.176326 0.0588235
0.529676 0.999999 0.647059
0.764677 1 -0.0588236
0.764675 1 -0.176471
1 -0.294083 -0.882353
0.764964 -1 0.176471
0.647435 -1 0.176471
0.355486 -0.234494 0.656595
0.882368 -1 -0.882353
0.882368 -0.882348 -1
1 -0.882348 -0.882353
-0.882774 1 0.647059
-1 0.647366 0.647059
-1 0.647154 0.529412
0.411695 1 -0.529412
0.294047 1 -0.647059
0.294035 1 -0.529412
0.176374 1 -0.529412
-0.177315 1 0.529412
1 0.176783 0.176471
-0.295356 1 0.647059
-0.176792 -0.596611 1
0.529357 1 -0.529412
0.529363 1 -0.647059
0.647018 1 -0.529412
0.180508 -0.794733 1
-0.294841 1 0.411765
-0.17713 1 0.411765
1 0.17654 -0.647059
1 0.0588917 -0.647059
-0.0533404 0.394017 0.622408
-1 -0.649807 0.882353
-0.412496 1 0.411765
-0.41233 1 0.294118
-0.646904 -1 0.411765
-0.646896 -1 0.294118
0.176721 -1 -0.294118
0.0590707 -1 -0.294118
1 -0.176345 -0.0588236
1 -0.294023 -0.0588236
0.399077 -0.0472555 0.628037
0.799077 -0.0578529 1
-0.294148 0.764697 -1
-0.294156 0.882349 -1
-0.294179 1 -0.882353
-0.294193 1 -0.764706
1 0.882378 -0.411765
0.647037 1 0.176471
0.764698 0.999999 0.176471
0.764686 1 0.0588235
1 -0.882344 -0.176471
-1 -0.413678 0.647059
0.530275 0.999999 0.882353
0.411656 1 0.0588235
0.764917 -1 0.0588235
0.647361 -1 0.0588235
0.882393 -1 -0.411765
0.764815 -1 -0.294118
0.764793 -1 -0.411765
0.374905 -0.368371 0.880045
0.176213 1 0.764706
-0.882304 -1 0.176471
0.294482 -1 -0.0588235
0.17684 -1 -0.0588234
1 0.412342 0.411765
-0.646955 -1 -0.294118
-0.764627 -1 -0.176471
0.294082 1 0.647059
0.885201 0.650029 1
0.653879 -0.653044 1
0.299747 -0.67842 1
-1 -0.177803 0.529412
0.398214 0.0571651 0.627981
1 -0.411717 -0.529412
1 -0.294069 -0.647059
1 -0.411723 -0.647059
-0.0588204 0.0588104 -1
0.058805 0.529407 -1
-0.0588421 0.529403 -1
0.41213 0.999999 0.764706
0.176479 -0.0588272 -1
-0.0569052 -0.703226 1
-0.347 0.228518 0.645372
-0.296283 1 0.882353
-0.180658 0.794477 1
0.294131 -0.17647 -1
0.294126 -0.0588227 -1
0.176484 -0.176474 -1
-0.496064 0.164029 0.869626
-1 0.88286 0.882353
0.78676 -0.295569 1
-0.764632 -1 0.529412
-1 0.53033 0.882353
-1 0.647072 0.411765
-1 0.17594 0.882353
0.64737 0.999999 0.647059
-1 0.293775 0.411765
-0.411972 1 -0.176471
-0.411934 1 -0.294118
-0.294334 1 -0.176471
0.272874 0.448168 0.877288
-0.417217 0.77899 1
0.882354 0.999999 0.176471
-1 -0.294225 -0.882353
-1 -0.176579 -0.882353
0.652681 0.653458 1
-0.52941 0.0587837 -1
-0.647055 -0.0588727 -1
-0.647057 0.0587755 -1
0.799158 0.0610875 1
0.999999 -0.0585647 0.294118
-0.529724 1 0.0588236
-0.412099 1 0.0588236
-0.882586 1 0.411765
0.647863 -1 0.529412
-0.0570507 -0.89915 1
1 -0.882348 -0.0588236
0.882442 -1 -0.0588236
0.767636 0.768234 1
0.665835 -0.415296 1
0.0613787 -0.898867 1
-0.175715 -1 0.647059
-1 -0.177287 0.294118
-1 -0.0595562 0.294118
-1 -0.531814 0.764706
-1 -0.882395 -0.411765
-1 -0.764839 -0.294118
-1 -0.764806 -0.411765
-0.764637 -1 -0.294118
-0.764647 -1 -0.411765
-0.882316 -1 -0.294118
-0.444801 -0.27933 0.87824
-0.0587807 -0.647066 -1
-0.17643 -0.647069 -1
-0.176438 -0.529424 -1
-0.409814 -0.552232 1
0.0588579 -0.529418 -1
-0.058789 -0.529421 -1
0.176469 0.176467 -1
0.176464 0.294115 -1
0.177517 -1 0.529412
0.294112 0.294119 -1
0.294107 0.411766 -1
0.176459 0.411762 -1
-0.794506 0.176969 1
-0.765456 1 0.647059
-0.765276 1 0.529412
0.52992 0.999999 0.764706
-0.178292 1 0.882353
0.293976 1 -0.0588235
0.293956 1 0.0588236
-0.0576842 -0.181932 0.47908
0.0582499 1 0.647059
0.0585228 1 0.176471
0.999999 -0.0582294 0.882353
0.999999 -0.176285 0.647059
0.999999 -0.529395 0.176471
0.294091 0.764706 -1
0.294084 0.882353 -1
0.294067 1 -0.882353
0.999999 -0.294049 0.411765
0.999999 -0.0585198 0.411765
1 0.059646 0.764706
-0.647503 1 0.294118
-0.647379 1 0.176471
-0.646898 -1 0.176471
-0.646912 -1 0.0588236
-1 0.411599 -0.294118
-0.529164 -1 0.411765
0.411684 1 -0.411765
-0.411476 -1 0.176471
-0.529171 -1 0.294118
-0.529187 -1 0.529412
-0.67662 -0.30387 1
0.295206 -1 0.529412
0.647055 0.294133 -1
0.294102 0.529413 -1
0.294096 0.64706 -1
0.176454 0.529409 -1
-1 0.646991 0.294118
-1 0.764689 0.294118
-1 0.764664 0.176471
-1 -0.294342 -0.411765
-1 -0.294307 -0.529412
-1 -0.176701 -0.411765
-1 -0.529566 -0.529412
-1 -0.411981 -0.411765
-1 -0.411939 -0.529412
-1 -0.411896 -0.647059
-1 -0.29427 -0.647059
-1 -0.647447 0.0588235
1 -0.647035 -0.647059
1 -0.647038 -0.764706
1 -0.64704 -0.882353
-1 -0.647351 -0.0588235
0.265453 -0.40977 0.761148
1 -0.529371 -0.411765
1 -0.529375 -0.529412
1 -0.52938 -0.647059
1 -0.647031 -0.529412
-1 -0.0593237 0.0588236
-1 0.0583869 0.0588235
-1 -0.0594282 0.176471
-1 0.0582985 0.176471
-0.647074 0.647034 -1
-0.764713 0.529374 -1
-0.764716 0.647029 -1
-0.882358 0.647024 -1
-1 -0.0597284 0.411765
0.52935 1 -0.411765
1 0.647177 -0.176471
1 0.647148 -0.294118
-0.889311 -0.417768 1
0.0587179 1 -0.529412
-0.0589381 1 -0.529412
0.766593 0.884154 1
0.649311 0.885442 1
0.411674 1 -0.294118
1 0.529446 -0.882353
0.298683 -0.0499011 0.537404
0.411751 0.529416 -1
0.411746 0.647062 -1
-0.411731 -0.647077 -1
-0.411737 -0.529434 -1
-0.411743 -0.411791 -1
-0.529384 -0.647081 -1
-0.766175 1 0.882353
-0.898654 -0.0620668 1
-1 -0.882672 0.411765
-0.0630531 0.612508 1
-0.654558 0.653417 1
1 0.765323 0.647059
-0.692343 -0.18446 1
0.594645 0.182564 1
0.999999 -0.88235 0.0588234
-0.41168 -1 -0.764706
-0.411692 -1 -0.882353
-0.529342 -1 -0.764706
-0.650842 -0.656965 1
1 0.177306 0.647059
0.647157 -1 -0.529412
0.647137 -1 -0.647059
0.529542 -1 -0.529412
-0.648996 1 0.882353
-0.882351 -0.0588981 -1
-0.764703 -0.0588837 -1
-0.882353 0.0587501 -1
-0.764705 0.0587645 -1
0.702384 -0.0576947 1
0.0514878 0.47307 0.739397
0.8897 0.414947 1
1 0.764725 -0.882353
0.882436 0.999999 0.529412
0.764854 0.999999 0.529412
0.764775 0.999999 0.411765
0.256019 0.261905 0.58939
0.999999 -0.765175 0.764706
1 -0.0587144 -0.294118
1 -0.0587296 -0.411765
1 -0.176378 -0.294118
1 -0.76469 -0.647059
1 -0.764692 -0.764706
1 -0.764695 -0.882353
1 -0.882345 -0.647059
1 -0.882347 -0.764706
0.768468 -0.767811 1
0.882365 -0.764697 -1
0.764733 -0.882349 -1
0.764727 -0.764699 -1
0.647082 -0.647052 -1
0.647078 -0.529403 -1
0.647074 -0.411753 -1
0.529435 -0.529406 -1
-0.770854 0.651037 1
-0.0538013 0.291723 0.533674
-0.529443 0.882345 -1
-0.647083 0.882345 -1
-0.529459 1 -0.882353
-0.647099 1 -0.882353
-0.413504 1 0.764706
0.529387 0.882356 -1
0.529377 1 -0.882353
-0.0519827 -0.397626 0.626643
0.531574 0.887269 1
-0.882551 -1 0.882353
-0.898832 0.0571996 1
-0.0588991 1 -0.764706
-0.176534 1 -0.882353
-0.176546 1 -0.764706
0.999999 -0.88276 0.882353
0.179149 0.594847 1
1 0.530709 0.764706
-0.0565303 0.471699 0.737761
0.657646 -0.534676 1
-0.648125 -0.886496 1
0.647064 -0.0588081 -1
0.529422 -0.176461 -1
0.529418 -0.0588135 -1
-0.176315 -1 -0.529412
-0.293979 -1 -0.529412
-0.294 -1 -0.647059
-0.473154 -0.0576959 0.740699
-0.885723 0.64966 1
-0.88448 0.766813 1
0.176583 -1 -0.764706
0.176565 -1 -0.882353
0.0589387 -1 -0.764706
0.0589208 -1 -0.882353
0.882345 0.88236 -1
-1 0.764666 -0.764706
-1 0.882333 -0.764706
-1 0.882333 -0.882353
0.647067 -0.176456 -1
-0.29412 0.176447 -1
-0.294124 0.294096 -1
-0.411763 0.0587917 -1
-0.411767 0.176441 -1
-0.411771 0.294091 -1
-1 1 0.294118
-1 1 0.176471
-1 -0.529475 -1
-1 -0.41184 -1
1 0.999999 0.764706
-1 1 -0.764706
-1 1 -0.882353
-0.882363 1 -1
-0.764727 1 -1
1 -0.529392 -1
1 -0.647044 -1
0.999999 -0.530831 1
-1 -0.180082 1
-1 0.765975 1
-0.765216 -1 1
-1 -1 0.411765
-1 -1 0.294118
1 0.999999 0.294117
1 0.999999 0.17647
-1 1 0.529412
-1 1 0.411765
0.648466 0.999999 1
-0.532459 1 1
-1 0.764678 -1
-1 0.882339 -1
0.647102 -1 -1
0.529466 -1 -1
0.41183 -1 -1
-0.529363 -1 -1
-0.647021 -1 -1
0.528312 0.0612397 1
0.0587757 1 -1
-0.0588729 1 -1
0.384251 -0.387305 1
0.0579977 0.999999 1
1 0.0601827 1
0.764691 1 -1
0.882345 1 -1
1 1 -0.764706
1 1 -0.882353
-1 0.058738 -1
-1 0.176391 -1
-1 0.294044 -1
0.999999 -0.176444 1
-1 -1 0.176471
-1 -1 0.0588235
-1 -1 -0.0588235
-1 -0.298377 1
1 -0.411741 -1
1 -0.29409 -1
-1 1 0.0588236
-1 1 -0.0588235
-0.649698 1 1
-1 -1 -0.411765
-1 -1 -0.529412
-1 -1 -0.647059
0.452573 -0.280755 1
-1 -1 0.764706
-1 -1 0.647059
-0.414883 1 1
-0.178871 1 1
1 0.999999 0.0588234
1 1 -0.0588237
-1 -0.294201 -1
-1 -0.176556 -1
-1 -0.0589111 -1
1 0.531807 1
-0.0551347 -0.528913 1
-0.504843 0.16765 1
-1 -0.0614667 1
-0.0608189 0.528353 1
0.504001 -0.170424 1
-1 0.411701 -1
-1 0.529359 -1
-1 0.647018 -1
-0.176397 -1 -1
-0.294051 -1 -1
-0.411705 -1 -1
0.412902 0.999999 1
0.179044 -1 1
-0.168197 -0.504677 1
1 0.411795 -1
1 0.529438 -1
1 0.64708 -1
-1 -0.767408 1
0.999999 -1 0.647059
0.999999 -1 0.529412
-0.293613 -1 1
0.0545957 0.528966 1
-1 0.883079 1
-1 1 0.882353
-0.883385 1 1
0.0609417 -1 1
-1 0.176079 1
-1 1 -0.176471
-1 1 -0.294118
1 -1 -0.176471
1 -1 -0.294118
-0.454429 0.277895 1
0.277288 0.454221 1
0.1744 -0.502795 1
-0.0604931 1 1
-1 1 0.764706
-1 1 0.647059
-1 1 -0.411765
-1 1 -0.529412
-1 1 -0.647059
1 1 -0.411765
1 1 -0.529412
1 1 -0.647059
1 0.178356 1
-0.448738 -0.286235 1
1 -0.176439 -1
1 -0.0587903 -1
1 0.0588587 -1
1 0.999999 0.411765
1 1 -0.176471
1 1 -0.294118
1 0.414182 1
1 0.999999 0.647059
1 0.999999 0.529412
0.999999 -0.058113 1
0.450444 0.285354 1
-1 -0.416262 1
-0.411709 -1 1
0.530818 0.999999 1
0.0605952 -0.528375 1
0.532241 -1 1
0.0589011 -1 -1
-0.0587479 -1 -1
0.999999 -1 0.411765
0.294188 -1 -1
0.176546 -1 -1
-0.529053 0.0537089 1
0.528917 -0.0551021 1
0.883304 -1 1
0.999999 -1 0.882353
0.999999 -0.88302 1
-0.64756 -1 1
0.999999 -0.765887 1
0.999999 -1 0.764706
-1 -0.53377 1
-1 -0.650791 1
-0.29701 1 1
-0.0572522 -1 1
-1 -1 -0.176471
-1 -1 -0.294118
-1 0.412959 1
-0.529713 -1 1
1 0.649198 1
-1 -1 0.529412
-1 0.0573282 1
0.176454 0.999999 1
-1 -0.88237 -1
-1 -0.76474 -1
-1 -0.647111 -1
-0.76468 -1 -1
-0.88234 -1 -1
-1 -1 -0.764706
-1 -1 -0.882353
-1 0.648626 1
1 -1 -0.411765
1 -1 -0.529412
1 -1 -0.647059
-0.373911 -0.399562 1
0.999999 -0.648511 1
0.294771 0.999999 1
1 0.883217 1
1 0.999999 0.882353
0.882997 0.999999 1
1 0.176505 -1
1 0.294151 -1
-0.175454 -1 1
0.999999 -1 0.294118
0.999999 -1 0.17647
-0.284555 0.450706 1
-0.502285 -0.176083 1
-0.387636 0.387552 1
-1 0.294652 1
1 0.296361 1
0.502416 0.175164 1
0.766504 -1 1
1 -1 -0.764706
1 -1 -0.882353
0.882368 -1 -1
0.764736 -1 -1
1 -0.882348 -1
1 -0.764696 -1
0.296975 -1 1
-0.17652 1 -1
-0.294164 1 -1
-0.411808 1 -1
-1 -0.883784 1
-0.882691 -1 1
-1 -1 0.882353
-1 0.530963 1
0.168043 0.504723 1
0.999999 -0.29472 1
0.999999 -1 0.0588234
1 -1 -0.0588237
0.649515 -1 1
-0.275213 -0.45541 1
0.414712 -1 1
0.294077 1 -1
0.176425 1 -1
-0.528281 -0.0615465 1
0.999999 -0.412875 1
0.765838 0.999999 1
0.282832 -0.450691 1
-0.766644 1 1
1 0.88236 -1
1 0.76472 -1
-0.174294 0.502827 1
-0.529449 1 -1
-0.647088 1 -1
0.647036 1 -1
0.529383 1 -1
0.411729 1 -1
1 0.766302 1
-1 -1 -1
-1 1 -1
1 -1 -1
-1 1 1
1 1 -1
1 0.999999 1
0.999999 -1 1
-1 -1 1
0.374871 0.380273 1
0.303752 0.317379 0.672226
0.320807 -0.296748 0.670031
-0.307669 0.288353 0.651075
-0.323664 -0.29992 0.675198
0.05877939293 0.8824599402 -0.8826547167
-0.0588829343 0.8824581394 -0.8826548713
0.05891447857 -0.8824642873 -0.882651426
-0.05874750855 -0.8824662 -0.8826516346
0.0587949365 0.7648773658 -0.8829404146
-0.05887949979 0.7648736357 -0.8829408089
0.05880961292 0.6472638747 -0.8832128901
-0.05887627587 0.6472584283 -0.8832135417
0.05882380842 0.5296235852 -0.8834674008
-0.05887290413 0.5296165734 -0.8834683172
0.05883750881 0.4119582363 -0.8836943685
-0.0588690784 0.4119499664 -0.883695521
0.05885027392 0.2942702691 -0.8838812
-0.05886458123 0.2942610071 -0.8838825408
0.05886186875 0.176563678 -0.8840146183
-0.05885904503 0.176553629 -0.8840160566
0.05887200463 0.05884471419 -0.8840834752
-0.05885212611 0.05883430227 -0.8840849149
0.0588804534 -0.05887803564 -0.8840815161
-0.05884368271 -0.05888851244 -0.8840828853
0.05888720744 -0.1765954445 -0.8840090337
-0.05883365 -0.1766055904 -0.8840102674
0.0588926249 -0.294299071 -0.883872835
-0.05882213263 -0.2943085464 -0.883873895
0.05889698585 -0.4119830044 -0.88368444
-0.05880945314 -0.411991376 -0.8836853087
0.05890098969 -0.5296432972 -0.8834572892
-0.05879544207 -0.5296502765 -0.8834580085
0.05890488998 -0.6472781971 -0.8832040454
-0.05878064474 -0.6472837582 -0.8832046132
0.05890920832 -0.7648865302 -0.8829339979
-0.05876481474 -0.7648903875 -0.8829343793
0.05877289394 0.882533001 -0.7653137331
-0.05890153055 0.8825300285 -0.7653141425
0.05876343608 0.8825941322 -0.647992718
-0.05892280151 0.882589817 -0.6479935004
0.0587509727 0.8826534603 -0.5307020482
-0.05894668053 0.8826473984 -0.5307033802
0.05873415738 0.8827149413 -0.4134480889
-0.05897479763 0.882706415 -0.4134502339
0.05871207404 0.8827782568 -0.2962320908
-0.05900878804 0.8827662599 -0.2962354791
0.05868217982 0.8828391449 -0.17904776
-0.05904922441 0.8828219455 -0.1790530333
0.05863914567 0.8828903384 -0.06187836305
-0.05909744026 0.882865722 -0.06188649728
0.05858127381 0.8829273839 0.05530461958
-0.05915313102 0.8828923088 0.05529206118
0.05849883 0.8829654872 0.1725397175
-0.05922315608 0.8829163382 0.1725203536
0.05838879952 0.8830809275 0.289866391
-0.05930716757 0.8830138457 0.2898371038
0.0582591405 0.8834864773 0.4073123548
-0.05942410174 0.8834007495 0.407269841
0.05813404269 0.884605852 0.5248957939
-0.05960342721 0.8845058559 0.5248391081
0.05806569768 0.8869769471 0.6426900213
-0.05988022686 0.8868743062 0.6426251599
0.05894064296 -0.8825388007 -0.7653062495
-0.05873302274 -0.8825418616 -0.7653066664
0.05897081221 -0.8826014086 -0.6479796917
-0.05871422364 -0.8826056839 -0.6479803222
0.05900493141 -0.8826619829 -0.5306815206
-0.05869134823 -0.8826677237 -0.5306823605
0.0590452588 -0.8827240878 -0.4134173314
-0.05866246125 -0.8827318224 -0.4134183661
0.05909295191 -0.8827870563 -0.2961874379
-0.05862672149 -0.8827973624 -0.2961886032
0.05914907467 -0.882846117 -0.1789845562
-0.05858222159 -0.8828597491 -0.1789856556
0.05921545685 -0.8828935343 -0.06179118806
-0.05852385493 -0.8829115021 -0.06179186321
0.05928920547 -0.88292399 0.05542133748
-0.0584493914 -0.8829472475 0.05542175826
0.0593783869 -0.8829523197 0.1726903282
-0.0583505562 -0.8829823325 0.1726927515
0.05948390431 -0.8830554954 0.290051161
-0.05822678949 -0.883093052 0.2900567082
0.05962492307 -0.8834486792 0.407523405
-0.05807570774 -0.8834950845 0.4075328264
0.05983170093 -0.8845622783 0.5251132881
-0.05791503372 -0.8846187556 0.5251259532
0.06014923785 -0.8869462588 0.6428833175
-0.05776947954 -0.8870168421 0.6428963299
0.05809681562 0.8948005515 0.8800082155
-0.06066063642 0.8947494736 0.8799742783
0.05807536952 0.8906950319 0.7609485932
-0.06026439246 0.8906064408 0.7608908808
0.06059102229 -0.8907068011 0.761087873
-0.0576373937 -0.8907997893 0.7610976547
0.06105525084 -0.8948652297 0.8800755634
-0.05744517767 -0.8949956757 0.8800824911
0.06147183361 -0.7913352325 0.8780987782
-0.05735999017 -0.7915491504 0.8781144459
0.06185608972 -0.6912050381 0.8758106003
-0.05725225366 -0.6915867788 0.8758359405
0.06184366533 -0.5982214618 0.8728584304
-0.05690975555 -0.5987456991 0.8729284768
0.05800720784 0.7912662453 0.8779150769
-0.06112744129 0.7911082012 0.8778338692
0.05703294592 0.5985405858 0.8721965972
-0.06172937664 0.5980211448 0.8718797767
0.05781679494 0.6912721686 0.8754389686
-0.06157753358 0.6909848326 0.8752698952
0.060025448 -0.5716112775 0.7480292923
-0.05623487382 -0.5720048981 0.7481734644
0.05578381487 0.5717682029 0.7469932444
-0.05973672072 0.5710363891 0.7463441862
0.05879464513 0.7650062877 -0.7659010953
-0.0589022296 0.7650004352 -0.7659020529
0.05894138998 -0.7650190287 -0.7658867037
-0.05875490545 -0.7650249567 -0.7658874757
0.05881627254 0.6474276496 -0.7664664334
-0.05890201324 0.6474190881 -0.7664679937
0.05883786087 0.5298001993 -0.7669985304
-0.05890085144 0.5297891686 -0.7670006882
0.05885909837 0.4121253773 -0.7674766308
-0.05889842998 0.4121122277 -0.7674793052
0.05887927063 0.2944062611 -0.7678728936
-0.05889430823 0.2943914301 -0.7678759436
0.05889748061 0.1766500533 -0.7681573417
-0.05888794832 0.176634052 -0.7681605773
0.05891286275 0.05886919925 -0.7683045595
-0.05887889738 0.05885260774 -0.7683077828
0.05892480817 -0.05891952137 -0.7683002066
-0.05886696703 -0.05893610353 -0.768303238
0.05893317388 -0.1766977811 -0.7681449406
-0.05885228117 -0.1767137527 -0.7681476454
0.05893831783 -0.2944491069 -0.7678543137
-0.05883526787 -0.294463903 -0.7678566164
0.05894092278 -0.4121616071 -0.7674545945
-0.05881654373 -0.4121747128 -0.7674564739
0.05894185533 -0.5298287174 -0.7669761552
-0.05879664979 -0.5298397141 -0.7669776446
0.05894183242 -0.6474481178 -0.7664467862
-0.05877606952 -0.6474567099 -0.7664479113
0.05879144519 0.7651182242 -0.6489068975
-0.0589262939 0.7651097124 -0.6489086675
0.05878517061 0.7652292016 -0.5319793298
-0.05895325815 0.7652171471 -0.5319822923
0.05877466761 0.7653470716 -0.4151348347
-0.05898465804 0.7653300462 -0.415139574
0.05875765407 0.7654728442 -0.2983814205
-0.05902170039 0.7654486671 -0.2983888515
0.05872978164 0.765600223 -0.1817128493
-0.05906484781 0.7655654952 -0.1817243759
0.05868349696 0.7657154281 -0.06510036315
-0.05911401698 0.7656651582 -0.06511815308
0.0586079919 0.7658026072 0.05151656949
-0.05916772418 0.7657296484 0.05148914719
0.05848728679 0.7658683937 0.1682360398
-0.05922528606 0.765763353 0.168193815
0.05830692794 0.7660167255 0.285185849
-0.05928766196 0.7658694336 0.2851212928
0.05806786065 0.7666252201 0.4024886355
-0.05937271879 0.7664303152 0.4023923128
0.05781944365 0.7686317151 0.5202049304
-0.05953613419 0.768397959 0.520070612
0.05897601245 -0.7651345063 -0.6488820489
-0.05874110284 -0.7651428639 -0.6488832285
0.05901496409 -0.7652486544 -0.5319403219
-0.05872307936 -0.7652600473 -0.5319419279
0.05906007654 -0.7653688398 -0.4150764179
-0.05869957746 -0.7653842005 -0.415078428
0.05911256944 -0.765495421 -0.298296446
-0.0586686349 -0.7655159973 -0.2982987228
0.05917289742 -0.7656211549 -0.1815920182
-0.05862680914 -0.765648614 -0.1815941914
0.059240563 -0.765731036 -0.06493229767
-0.05856820683 -0.7657675063 -0.06493362579
0.0593128554 -0.7658076147 0.05174454004
-0.05848457092 -0.7658556103 0.05174541208
0.0593880395 -0.7658560872 0.1685356333
-0.05836354359 -0.7659185107 0.1685408155
0.05946635226 -0.7659799941 0.2855627945
-0.05819329713 -0.766059445 0.2855751613
0.05956587735 -0.7665592591 0.4029337401
-0.05797050361 -0.7666577294 0.4029561216
0.05974598822 -0.7685412076 0.5206822908
-0.05772556393 -0.7686598439 0.5207150721
0.06012549292 -0.7735013498 0.6388017931
-0.05754247583 -0.7736452693 0.6388389347
0.06077770966 -0.7821618019 0.7576409767
-0.05748089903 -0.7823465291 0.7576704479
0.06073282692 -0.6752464109 0.7534983201
-0.05714486216 -0.6755352317 0.7535662463
0.05780699695 0.7821842183 0.7572986831
-0.06049553109 0.781968496 0.757158117
0.05769211623 0.7735886082 0.6383579087
-0.05988737831 0.7733444209 0.6381976732
0.05722575764 0.6753574668 0.7528597532
-0.06048389866 0.6749445713 0.7525599872
0.05882007584 0.6475755548 -0.649797499
-0.05892853002 0.6475630556 -0.6498003453
0.05884951301 0.5299655734 -0.6506462257
-0.05892929128 0.529949428 -0.6506501201
0.05887921961 0.4122867272 -0.6514183561
-0.05892814685 0.412267434 -0.651423151
0.05890793789 0.2945407616 -0.6520655309
-0.05892439256 0.2945189746 -0.6520709594
0.05893395322 0.1767368775 -0.6525341404
-0.05891717294 0.1767133826 -0.6525398571
0.05895556709 0.05889372099 -0.6527778947
-0.05890576226 0.05886940617 -0.652783526
0.05897157943 -0.05896222697 -0.6527703679
-0.05888986031 -0.0589864393 -0.6527755956
0.05898165204 -0.176801613 -0.6525127267
-0.05886977172 -0.1768248189 -0.65251732
0.05898634732 -0.2945984608 -0.6520334833
-0.05884636828 -0.2946198369 -0.6520373269
0.05898685627 -0.4123350081 -0.6513804112
-0.0588208488 -0.4123538489 -0.6513834881
0.05898458049 -0.5300031267 -0.6506077615
-0.05879435889 -0.5300188651 -0.6506101351
0.05898071361 -0.6476021425 -0.6497637053
-0.05876770156 -0.6476143509 -0.6497654519
0.05882132479 0.6477270429 -0.5332425214
-0.05895801035 0.647709256 -0.5332472465
0.05881914484 0.6478940054 -0.4168349464
-0.05899225101 0.6478687639 -0.416842488
0.05881093246 0.6480812024 -0.3006004946
-0.05903247516 0.648045093 -0.3006123195
0.05879114849 0.6482844264 -0.1845482452
-0.05907881895 0.6482320832 -0.1845666369
0.05874920994 0.6484868637 -0.06865528518
-0.05912945628 0.6484099377 -0.06868380595
0.05866648197 0.6486566689 0.04715722649
-0.05917880632 0.6485423583 0.04711294701
0.05851233935 0.6487586605 0.1630558819
-0.05921589151 0.6485882595 0.1629868167
0.05824446521 0.6488244277 0.2793233178
-0.05922457594 0.6485739262 0.2792147895
0.05782593946 0.6492097931 0.3963419952
-0.05919887006 0.6488585301 0.396171005
0.05902420737 -0.6477594809 -0.5331894891
-0.05875553766 -0.647776256 -0.5331919184
0.05907451409 -0.6479315357 -0.4167553235
-0.05873866995 -0.6479543097 -0.4167584395
0.05913308596 -0.6481222658 -0.3004840393
-0.05871496581 -0.6481530491 -0.3004876904
0.05920006935 -0.6483262182 -0.1843811753
-0.05868022738 -0.648367757 -0.1843848914
0.05927320553 -0.6485247797 -0.06841982108
-0.05862667873 -0.6485807074 -0.06842254318
0.05934582728 -0.6486836959 0.04748264143
-0.05854071996 -0.6487586352 0.04748296555
0.05940528468 -0.6487650165 0.1634946776
-0.0583996416 -0.6488645701 0.1635015928
0.05943348044 -0.6487978185 0.2798950233
-0.05817078325 -0.6489278965 0.2799139984
0.05942314277 -0.6491369318 0.3970483249
-0.05782212542 -0.6493015924 0.3970865144
0.05943887417 -0.6511899991 0.5152291629
-0.0573753698 -0.6513867467 0.5152922719
0.05975507379 -0.6586517546 0.6342041253
-0.05703955651 -0.6588763038 0.6342857126
0.05856088172 -0.5389525164 0.6292394535
-0.05580129908 -0.5392785655 0.6294011422
0.05529068014 0.5391380457 0.6280980466
-0.0581105686 0.5382512475 0.6272974993
0.05694057213 0.6588200067 0.6334325338
-0.05950144773 0.6583485253 0.6330840908
0.05729685175 0.6513179917 0.5144322134
-0.05920156096 0.6508743919 0.5141707764
0.05885990265 0.5301412497 -0.5344674887
-0.05896096321 0.5301181985 -0.5344739318
0.05886896626 0.5303433527 -0.4185224869
-0.05899815282 0.5303104906 -0.418532773
0.05887480515 0.5305830059 -0.3028712742
-0.05904251025 0.5305356841 -0.3028874592
0.0588721669 0.5308641996 -0.1875654987
-0.05909432691 0.5307949333 -0.1875908411
0.05884926949 0.5311774131 -0.07263001184
-0.0591507372 0.5310740296 -0.07266971361
0.05878166722 0.5314863567 0.04197468066
-0.05920169798 0.5313288602 0.04191219694
0.05862113667 0.5317064995 0.1564244586
-0.05922210763 0.5314622241 0.1563251174
0.05827909926 0.5316922321 0.2711598042
-0.05915864097 0.531310606 0.2709987378
0.05890013813 0.412464266 -0.5356020907
-0.05896160257 0.4124366529 -0.5356099995
0.05893992991 0.2946932922 -0.5365686883
-0.05895883192 0.2946620717 -0.5365776085
0.05897625266 0.1768376437 -0.5372774811
-0.05895118735 0.1768039981 -0.5372868009
0.05900600196 0.05892288616 -0.5376489287
-0.05893733436 0.05888815306 -0.5376580031
0.05902700123 -0.05901155863 -0.5376369886
-0.05891667344 -0.05904599383 -0.5376452639
0.05903864461 -0.1769210788 -0.5372435392
-0.05888971782 -0.1769538925 -0.5372506565
0.05904198334 -0.294767034 -0.5365180037
-0.05885805603 -0.2947970553 -0.5365238111
0.05903916928 -0.4125252174 -0.5355422505
-0.05882387613 -0.4125514891 -0.5355467794
0.05903261404 -0.5301879242 -0.5344070141
-0.05878925469 -0.530209712 -0.5344104042
0.0564964641 0.5316152312 0.5057187087
-0.05842799168 0.5308053206 0.505250508
0.05761477842 0.5313588873 0.387083615
-0.05891932858 0.530775854 0.386813757
0.05585579375 0.4101741765 0.4871990473
-0.05744368434 0.4086964307 0.4864632364
0.05768179184 0.2985344721 0.4439301404
-0.05831329338 0.296563246 0.443409058
0.0603086224 0.1820071827 0.4085349572
-0.05972129865 0.1802210034 0.4078207155
0.06217127101 0.06123840155 0.388833675
-0.0609581125 0.05962681658 0.3885722402
0.06247059084 -0.06143020973 0.3890038898
-0.06100837501 -0.0626572985 0.389140358
0.06127197307 -0.1822942588 0.4091402703
-0.05972345666 -0.1832447079 0.4091713741
0.05949806521 -0.2986250908 0.4454320631
-0.05776907651 -0.2995748467 0.4451909835
0.05777430068 0.4141674315 0.3712696736
-0.05878519617 0.4132797559 0.3708962907
0.05890267865 0.2989636348 0.3465800197
-0.05934697922 0.2978797409 0.3462074736
0.06036983381 0.1812744679 0.3246497208
-0.06010648032 0.1802071898 0.3242565305
0.06142197451 0.06076232988 0.3120560881
-0.06066894087 0.05978450734 0.3118466902
0.06166044578 -0.06099803474 0.312260409
-0.06060135769 -0.06179552763 0.3122154114
0.0610975248 -0.1815163957 0.3252436196
-0.05985166 -0.1821530481 0.3252284371
0.0601382706 -0.2991271691 0.3476024586
-0.05874648886 -0.2996781139 0.3475604513
0.05856851548 0.4149300067 0.2593966558
-0.05921090275 0.4144056539 0.2591824395
0.05925404696 0.2982358307 0.2443125673
-0.05952213131 0.2976170149 0.2440756129
0.0600722328 0.1800421435 0.2308465616
-0.05990355329 0.1794063998 0.2306133985
0.06067120192 0.06016651847 0.2230614001
-0.06014374358 0.05956722388 0.2229033214
0.06084246538 -0.06042698892 0.2232302013
-0.0600536059 -0.0609454749 0.2231492095
0.06058316763 -0.180279035 0.2313224543
-0.05961761078 -0.1807104972 0.2312850521
0.06008507534 -0.2984115177 0.2450412861
-0.05899762831 -0.2987695328 0.2450243522
0.05908891324 -0.5303988491 -0.418431285
-0.05878109094 -0.5304286828 -0.4184357874
0.05915575239 -0.5306462794 -0.3027368994
-0.05876833392 -0.5306870382 -0.3027424551
0.05923393473 -0.5309329218 -0.1873706272
-0.05874714412 -0.5309886611 -0.1873768067
0.05932087216 -0.5312472668 -0.07235118624
-0.05870915468 -0.5313235962 -0.07235681738
0.0594064588 -0.5315502388 0.04236808766
-0.05863698534 -0.5316548229 0.04236552813
0.0594652348 -0.5317539456 0.1569702177
-0.0584955147 -0.5318971584 0.1569754306
0.05944376461 -0.5317095862 0.2718996133
-0.05821742645 -0.5319050208 0.2719204505
0.05881655294 -0.531524609 0.5068847528
-0.05678458139 -0.531848458 0.5069795332
0.05823313479 -0.4103137718 0.4887414225
-0.05629674058 -0.4109122954 0.4888034427
0.05925159054 -0.5313306865 0.3880497412
-0.05768827007 -0.5315925834 0.3880983994
0.05933419816 -0.414249513 0.3724054223
-0.05783927592 -0.4146582237 0.3724363147
0.0596257147 -0.4150252713 0.2602159144
-0.05845655952 -0.4153022885 0.2602264615
0.05961640653 -0.4147944099 0.1485679072
-0.05869932988 -0.4149872068 0.1485650414
0.05987108584 -0.2974966326 0.1389146576
-0.05902750961 -0.2977398186 0.1388952532
0.0601210317 -0.1792352017 0.1304063468
-0.05938266097 -0.1795267198 0.1303649929
0.06023092051 -0.05997238009 0.1253943315
-0.05964134402 -0.06031056592 0.1253214379
0.06010977214 0.05971869445 0.1252697813
-0.05972421304 0.05934430702 0.1251582352
0.05976300554 0.1790088017 0.1300566671
-0.05963466325 0.1786225331 0.1299132753
0.05929671973 0.2973224877 0.1383978667
-0.05945590418 0.2969545854 0.1382514914
0.05887563172 0.4146858796 0.1479840807
-0.05929205481 0.4143690663 0.1478549259
0.05892323617 0.4126773479 -0.420124275
-0.05900183625 0.412637851 -0.4201369121
0.05897856756 0.2948832173 -0.4215196159
-0.0590015862 0.2948384971 -0.4215338334
0.0590296419 0.1769668541 -0.4225604637
-0.05899475717 0.1769187031 -0.4225752021
0.059070843 0.0589618905 -0.4231115411
-0.05897874189 0.05891235473 -0.4231256766
0.05909821376 -0.05907336932 -0.4230932729
-0.0589521891 -0.05912219337 -0.4231058864
0.05911079582 -0.1770711607 -0.4225086239
-0.05891587194 -0.1771173299 -0.4225191651
0.05911070301 -0.2949743741 -0.4214424489
-0.05887264291 -0.2950162482 -0.4214507665
0.05910198804 -0.4127514391 -0.4200335734
-0.05882648729 -0.4127877432 -0.420039823
0.05917921805 -0.4130314276 -0.3049631057
-0.0588286494 -0.4130816089 -0.3049712528
0.05927400777 -0.4133810196 -0.1904544813
-0.05882862821 -0.4134506576 -0.1904643858
0.05938682946 -0.4138096009 -0.07663842664
-0.05882079557 -0.4139067428 -0.07664917807
0.05951030368 -0.4143054618 0.03637433502
-0.05879018565 -0.4144417571 0.03636514774
0.05964935345 -0.2966972031 0.03005270307
-0.0589958791 -0.2968651999 0.03003213616
0.0597708698 -0.1784682371 0.02467157501
-0.05920787695 -0.1786657926 0.02463530647
0.05980956448 -0.05964868249 0.02153607996
-0.05936769092 -0.05987141272 0.02148036033
0.05894858797 0.4129442191 -0.3050977456
-0.05905152736 0.4128870664 -0.3051177048
0.05897361564 0.4132817293 -0.1906517624
-0.05911235739 0.4131974593 -0.1906832464
0.05897491664 0.4141928358 0.03596333399
-0.05925354495 0.4139951861 0.03588361094
0.05898979174 0.4137009994 -0.07692458618
-0.05918297803 0.4135737451 -0.07697447019
0.05972273832 0.05941966533 0.02144846472
-0.0594364883 0.05918054399 0.02137283098
0.05951498005 0.1782624367 0.02442533785
-0.05941388075 0.1780209999 0.02433563826
0.05923945867 0.2965332733 0.0296916199
-0.0593364527 0.2963059513 0.0296011763
0.0594615151 -0.2960704512 -0.08087993064
-0.05895476477 -0.2961876583 -0.08089842016
0.0595179196 -0.1779257613 -0.08436452119
-0.05908778794 -0.1780607954 -0.08439307586
0.05952434688 -0.05942386082 -0.0863640357
-0.05919145159 -0.0595726805 -0.08640392659
0.05919868988 -0.2952422609 -0.3069799698
-0.0588923736 -0.2953008289 -0.3069913982
0.05931309169 -0.2955969694 -0.1933582058
-0.0589193623 -0.2956794705 -0.1933732123
0.05920644756 -0.17727023 -0.3085408522
-0.05895286761 -0.1773355481 -0.3085560112
0.05933690338 -0.1775432352 -0.1956680731
-0.05900709787 -0.1776365908 -0.195689265
0.0594608544 0.05922597674 -0.0864242418
-0.05924646005 0.05906964762 -0.0864745178
0.05919462717 -0.05915502264 -0.3094084253
-0.0590027125 -0.05922480192 -0.3094272515
0.05932981864 -0.05926679944 -0.1969719586
-0.05907757415 -0.05936788822 -0.1969996209
0.05915881886 0.05901763756 -0.309435883
-0.05903668248 0.05894626969 -0.3094575893
0.05928249687 0.05910034386 -0.1970128021
-0.05912091866 0.05899579707 -0.197045921
0.05902696325 0.2951324307 -0.307095224
-0.05905689826 0.2950675874 -0.30711767
0.0591005026 0.1771426355 -0.3086186014
-0.05905371742 0.1770729189 -0.3086416683
0.05908762922 0.2954677813 -0.1935284019
-0.05912928589 0.2953718919 -0.1935638612
0.05919717388 0.1773901061 -0.1957834355
-0.05913580838 0.1772872364 -0.1958195133
0.05916078443 0.2959224985 -0.08112903674
-0.059222588 0.2957770678 -0.08118540748
0.05933073556 0.1777457936 -0.08453412462
-0.05925148458 0.177590352 -0.08459080388
0.8824666418 -0.05879301464 -0.8826531794
0.8824650643 0.05886889545 -0.8826533757
0.1765991284 -0.05886629243 -0.8840099467
0.176590987 0.05885329991 -0.8840117418
0.2943039413 -0.05885376862 -0.8838747619
0.294296324 0.05885990146 -0.8838763337
0.4119883889 -0.05884098169 -0.8836872515
0.4119816588 0.05886455799 -0.8836885439
0.5296488438 -0.05882846376 -0.8834607267
0.5296430962 0.05886741212 -0.8834617158
0.7648905733 -0.05880466192 -0.8829369151
0.7648874957 0.05886914461 -0.8829373516
0.64728345 -0.0588163193 -0.8832075348
0.6472789624 0.05886884807 -0.8832082345
0.1767059344 -0.05890013468 -0.7681469232
0.1766943906 0.05888245041 -0.7681508868
0.8948783516 -0.05808746066 0.8801236112
0.894816304 0.06047669734 0.8801234705
0.8825436245 -0.05878747079 -0.7653099065
0.8825414428 0.05888616071 -0.7653103204
0.1768160854 -0.05893339508 -0.6525161386
0.176800539 0.05891283608 -0.65252291
0.1769450816 -0.05896988617 -0.5372489747
0.1769245367 0.05894969911 -0.5372595654
0.1771099985 -0.05901308488 -0.4225170323
0.1770828909 0.05899909517 -0.422532924
0.177332556 -0.05906648039 -0.3085537178
0.1772964374 0.05906905617 -0.3085770143
0.1776431677 -0.05913370306 -0.1956876816
0.177594123 0.05917116376 -0.1957212219
0.1780865268 -0.0592180516 -0.084394345
0.1780180869 0.05932269315 -0.08444170454
0.1787284325 -0.05932041478 0.02462642488
0.1786295305 0.05954912402 0.02456131002
0.1796595099 -0.05943242974 0.130338822
0.1795107574 0.05988484043 0.1302527188
0.1809757357 -0.05951561044 0.2312241868
0.1807433901 0.06036251674 0.2311158281
0.8826095832 -0.05877873353 -0.6479857457
0.8826066784 0.05890610171 -0.647986411
0.8826750538 -0.05876662902 -0.5306907862
0.8826711735 0.05892907951 -0.5306917246
0.8827446438 -0.05874883824 -0.4134309847
0.8827394053 0.05895816719 -0.4134321759
0.8828187596 -0.05872443912 -0.2962069725
0.8828116614 0.05899395396 -0.2962083365
0.8828942877 -0.05868842996 -0.1790116087
0.882884529 0.05903967311 -0.1790129783
0.8829654122 -0.05863677608 -0.06182713657
0.8829516147 0.05909550454 -0.06182817479
0.8830286036 -0.05856200811 0.05537628321
0.8830088395 0.05916639145 0.05537614533
0.8830989002 -0.05845860816 0.172638558
0.8830708078 0.05925298103 0.1726400218
0.883250314 -0.05832385964 0.2899995258
0.8832110964 0.05935920144 0.2900031478
0.8836879874 -0.05816779913 0.4074841057
0.8836357171 0.0594942865 0.4074898813
0.8848233322 -0.05802613136 0.5251008942
0.8847590061 0.05967563816 0.5251078572
0.890854153 -0.05801477697 0.761133935
0.8907873421 0.0602159935 0.7611379952
0.8871820583 -0.05796334276 0.6429052594
0.8871116728 0.05991919931 0.6429116374
0.1826630611 -0.05943495873 0.3251087797
0.1822928189 0.06095261754 0.3249743357
0.1841693532 -0.05872364733 0.4089818526
0.1835971274 0.06129890442 0.4087766341
0.7913837914 -0.05778623677 0.8781671676
0.7912688355 0.06107077755 0.8781737107
0.5988828725 -0.05617174225 0.8729850884
0.5985510058 0.06237963931 0.8730541447
0.6914780184 -0.05726339019 0.8758880304
0.6912499928 0.06176797678 0.8759245318
0.5726880795 -0.05430400569 0.748374605
0.5721317457 0.06113222531 0.7484608173
0.300882384 -0.05560594267 0.445421272
0.300170955 0.06040321117 0.4454332557
0.2944595883 -0.05887924095 -0.7678585172
0.2944488456 0.058891816 -0.7678619408
0.4121734791 -0.05885821486 -0.7674607448
0.4121639283 0.05889717468 -0.7674635371
0.529840833 -0.05883820377 -0.7669835164
0.5298327877 0.05889877477 -0.7669856487
0.2946170118 -0.0589023667 -0.65204069
0.2946025051 0.05892572798 -0.6520464663
0.2947977758 -0.05892519769 -0.5365294382
0.294778494 0.05896696955 -0.5365383141
0.2950240993 -0.05894862661 -0.4214600463
0.294998422 0.05902161602 -0.421473063
0.2953220067 -0.058971954 -0.3070066951
0.2952873319 0.05909739511 -0.3070251923
0.2957246413 -0.05899157554 -0.1933984879
0.2956766777 0.05920467432 -0.1934240186
0.2962752126 -0.05899780575 -0.08094012236
0.2962066322 0.05935729281 -0.08097409771
0.2970268344 -0.05896747255 0.02996430325
0.2969247009 0.05957215399 0.02992151701
0.2980296667 -0.05884690854 0.1387898674
0.2978705625 0.05986417463 0.1387408106
0.299276408 -0.05851250509 0.2448809984
0.2990179167 0.06022598286 0.2448339854
0.3005297636 -0.05767485027 0.3474444114
0.3000987496 0.0605574032 0.3474158089
0.7650275843 -0.05880308678 -0.7658928881
0.7650232969 0.05889273999 -0.7658938045
0.6474591573 -0.05881981343 -0.7664542133
0.6474528893 0.05889711033 -0.7664557083
0.7651492246 -0.05879754874 -0.6488923599
0.7651434565 0.05891859199 -0.6488938346
0.7652724501 -0.05878704461 -0.5319561898
0.7652647491 0.05894915458 -0.5319582933
0.7654064067 -0.05876909215 -0.415099911
0.7653960564 0.05898733641 -0.4151026664
0.7655538362 -0.0587398032 -0.2983302697
0.7655397205 0.05903575689 -0.2983336002
0.7657108592 -0.05869225968 -0.1816393401
0.7656911924 0.0590975796 -0.1816429566
0.7658666645 -0.05861635304 -0.06499616771
0.7658386151 0.05917525924 -0.06499940747
0.7660083348 -0.05849714101 0.05166260852
0.7659676069 0.05927127057 0.05166095845
0.7661437807 -0.05831679501 0.1684383738
0.7660843225 0.05938619145 0.1684401201
0.7663730151 -0.05806037073 0.2854614045
0.7662873825 0.05952084762 0.2854685837
0.7670581061 -0.05773544173 0.4028518399
0.7669398453 0.05968268974 0.4028656012
0.7691059113 -0.05741194964 0.5206527273
0.7689551161 0.05990172011 0.5206716293
0.78251831 -0.05745467234 0.7577153062
0.7823568534 0.06070462293 0.7577315033
0.7740341695 -0.05726072039 0.6388421077
0.7738641857 0.06024015462 0.6388617989
0.6759242344 -0.05642597928 0.7536285374
0.6756114199 0.06112308012 0.7536735322
0.4123559729 -0.05887170294 -0.6513909001
0.4123430473 0.05893216802 -0.65139555
0.4121954429 -0.0538917189 0.48870968
0.4115523688 0.05950829616 0.488801879
0.4155826809 -0.05656243536 0.3721938534
0.4151787588 0.0600162236 0.3722309159
0.4159024169 -0.05781145463 0.2600085211
0.4156577001 0.05995727917 0.2600060473
0.4153561839 -0.05840300101 0.1484045325
0.4152057022 0.05974379111 0.1483846276
0.4146614882 -0.0586817661 0.03625594195
0.4145656189 0.0595249356 0.03623194265
0.4140343242 -0.05881002482 -0.07672089281
0.413970656 0.05934403232 -0.07674288563
0.4135226149 -0.0588653138 -0.1905107397
0.4134786075 0.05920602984 -0.1905286789
0.4131204873 -0.0588851297 -0.3050009965
0.4130890103 0.05910417513 -0.3050147057
0.4125598431 -0.05888195485 -0.5355587839
0.4125425924 0.05897449529 -0.5355657959
0.412807238 -0.05888774261 -0.4200588075
0.412784125 0.05902964509 -0.4200688185
0.6476213114 -0.05881876089 -0.6497761663
0.6476128517 0.05892773829 -0.6497785954
0.5300243809 -0.05884346699 -0.6506201998
0.5300135005 0.05893257253 -0.6506237055
0.5404472599 -0.05351239001 0.6296743043
0.539892664 0.05985198504 0.6297414122
0.6595924758 -0.05600681333 0.6343179269
0.6592697461 0.06035047341 0.6343625296
0.6477907311 -0.05881210836 -0.5332088016
0.6477794223 0.05896421012 -0.5332123252
0.5302228289 -0.05884367627 -0.5344264516
0.5302082822 0.05897312476 -0.5344316343
0.6479812307 -0.05879706422 -0.416784166
0.6479660208 0.05901020827 -0.4167889189
0.5304547635 -0.05883634906 -0.4184606307
0.5304352117 0.0590250424 -0.4184678231
0.6482002694 -0.05876833191 -0.3005260784
0.6481794656 0.05906960777 -0.3005320717
0.530734849 -0.05881603702 -0.3027803283
0.5307081133 0.05909349334 -0.3027897849
0.6484474561 -0.05871649179 -0.1844410534
0.6484183085 0.05914651959 -0.1844479946
0.5310722737 -0.05877219052 -0.1874338221
0.5310347561 0.05918416716 -0.1874454759
0.5329287556 -0.05515150802 0.5068651114
0.5324828368 0.05976374643 0.5069382397
0.6521326659 -0.05648842948 0.5151921968
0.6518584787 0.05996932225 0.5152329033
0.5324201657 -0.05667628694 0.3878728409
0.5321131327 0.05985166857 0.3879139526
0.6499249607 -0.05720765078 0.3969193466
0.6497214877 0.05979717279 0.3969457888
0.532477571 -0.05765055972 0.27170565
0.5322798593 0.05977678583 0.2717175976
0.6493891183 -0.05780380857 0.2797436567
0.649249315 0.0596522948 0.2797548468
0.5322697317 -0.05821086447 0.1568064451
0.532143911 0.05961882795 0.1568016345
0.649181254 -0.05821292587 0.1633576691
0.6490881259 0.05950441855 0.1633582298
0.5318878646 -0.05851943637 0.04224337873
0.5318064121 0.05944998095 0.04223167489
0.6489655711 -0.05847064222 0.04737249606
0.6489035819 0.0593649106 0.0473675005
0.5314651205 -0.05868523822 -0.072441312
0.5314107702 0.05930233262 -0.07245428152
0.6487111007 -0.05862577421 -0.06850271798
0.6486691345 0.0592444511 -0.06850969202
0.8824710867 -0.8823697334 -0.05920871828
0.882460511 -0.8823367483 0.05841547352
0.8825074011 -0.7647309746 -0.05960709538
0.8824729125 -0.7646722469 0.05798899908
0.8825571188 -0.6470849478 -0.06002565844
0.8825045222 -0.647006007 0.05753223647
0.8826277437 -0.5294319484 -0.06046409368
0.8825705537 -0.5293417296 0.05703885262
0.882720705 -0.4117651229 -0.06090744182
0.882679671 -0.4116743798 0.05651999269
0.8828252653 -0.2940790782 -0.06131957695
0.8828205598 -0.293993596 0.05601804315
0.8829167859 -0.1763675425 -0.06164535927
0.8829538683 -0.1762890424 0.05560866573
0.7649322989 -0.882394821 -0.05960507695
0.7649219885 -0.8823293875 0.0579913747
0.6473823598 -0.8824347966 -0.06001947267
0.647378337 -0.882344488 0.05753958068
0.5298181735 -0.8824999112 -0.06045175767
0.5298250112 -0.8823992379 0.0570538424
0.4122275588 -0.8825940286 -0.06088766154
0.4122549446 -0.8825057301 0.0565445695
0.1769279572 -0.882818213 -0.06161247956
0.1769956266 -0.8828137058 0.05564995082
0.294600344 -0.8827081438 -0.06129241926
0.294650794 -0.8826564325 0.05605214351
0.1770139705 -0.7655827085 -0.06456021583
0.1770648127 -0.7655858641 0.05222846639
0.1771246734 -0.6483046339 -0.06781866027
0.1771678342 -0.6483450091 0.04828849369
0.1772839899 -0.530961764 -0.07147241469
0.1773554279 -0.5310954926 0.04359451762
0.1775031661 -0.4134788024 -0.07543884243
0.1776726656 -0.4137607122 0.03812283537
0.1779819784 -0.1776325027 -0.08255844495
0.1785147624 -0.1779798813 0.02747286176
0.1777592894 -0.2957332732 -0.07935070183
0.1781045287 -0.2961317924 0.0323677773
0.7657732941 -0.1763995828 -0.06461708165
0.7658615181 -0.1762573816 0.05215505448
0.6485757221 -0.1764771191 -0.06789005925
0.6487448959 -0.1762848521 0.04819234597
0.5312947889 -0.1766363962 -0.07154597646
0.5315967444 -0.1764410318 0.04349051765
0.4138478127 -0.1769014943 -0.07549920838
0.4143249095 -0.1767958007 0.03803408189
0.2961076664 -0.1772578909 -0.07938377168
0.2967079441 -0.1773549493 0.03231891125
0.7649998777 -0.7647750105 -0.06041620758
0.7649427178 -0.7646538913 0.05711769325
0.6474774689 -0.7648475769 -0.06126511906
0.6474109505 -0.764676373 0.05618536341
0.5299344054 -0.7649686415 -0.062154328
0.5298767269 -0.7647750809 0.05517733685
0.2947209428 -0.7653675587 -0.06389454364
0.294734816 -0.7652726362 0.0530779931
0.4123558135 -0.7651472132 -0.06305492301
0.4123278683 -0.7649775773 0.05411346663
0.7650915556 -0.6471447228 -0.06127143712
0.7649991966 -0.6469798783 0.0561777379
0.7652227798 -0.5295031268 -0.06217126921
0.7651204781 -0.5293138987 0.05515623988
0.7653979092 -0.4118411363 -0.06308571965
0.7653267198 -0.4116522196 0.05407401696
0.7655974303 -0.2941437551 -0.06393972384
0.7655993972 -0.2939750328 0.05301947652
0.6483211451 -0.2942619145 -0.06680086086
0.6483532521 -0.2940239973 0.04962280933
0.530974533 -0.2944786229 -0.06996313462
0.531082486 -0.2942270954 0.04565346225
0.413494429 -0.2948229276 -0.07335005848
0.4137282589 -0.2946723249 0.04110507238
0.2957813929 -0.2952736494 -0.07665647267
0.2961310999 -0.2953675509 0.03637507477
0.2948775685 -0.6479881438 -0.06674736698
0.2948659797 -0.647871147 0.04969563147
0.2954145523 -0.4130148822 -0.07331938723
0.2955390297 -0.4130107289 0.04115163658
0.2951032855 -0.5305554706 -0.06991371195
0.2951127995 -0.5304643133 0.04572486627
0.6476044939 -0.6472439652 -0.06258778584
0.6474890758 -0.6470066889 0.05471487943
0.6477873486 -0.5296227256 -0.0639932678
0.647657561 -0.5293473833 0.05309483169
0.6480349048 -0.4119703576 -0.06543774331
0.6479523372 -0.4116965928 0.05134994476
0.5306169281 -0.4121986624 -0.06799972635
0.5305620319 -0.4118932436 0.0482352044
0.4131002648 -0.4125545575 -0.07070529498
0.4131245762 -0.4123287553 0.04473879371
0.5303116346 -0.5298302147 -0.06594703657
0.530188181 -0.5295154161 0.05079159757
0.4127661782 -0.5301487161 -0.06797725376
0.4126947954 -0.5298879438 0.04826754012
0.5300887395 -0.6474130841 -0.06398002309
0.5299775879 -0.6471417097 0.05311206719
0.4125237607 -0.6476679223 -0.06540534808
0.4124510815 -0.6474327354 0.05139364986
0.8824353278 -0.5294300055 -0.8825466244
0.8824472795 -0.4117749932 -0.882585705
0.8824867841 -0.5294555444 -0.7650917853
0.8825082908 -0.4117972614 -0.7651713631
0.8825289937 -0.5294752745 -0.6476434196
0.882558908 -0.4118140821 -0.6477672607
0.8825671138 -0.5294898872 -0.5302049761
0.8826060606 -0.4118266378 -0.5303786484
0.8826017228 -0.5294986592 -0.4127759991
0.8826512772 -0.4118335866 -0.4130064847
0.1765926496 -0.529627628 -0.8834123405
0.1765983599 -0.4119665046 -0.8836299546
0.764841665 -0.5294692651 -0.8827292686
0.7648607 -0.4118121749 -0.8828053724
0.6472266012 -0.5295067032 -0.8829028438
0.6472491316 -0.4118478658 -0.8830144071
0.5295928414 -0.5295422208 -0.8830644735
0.5296154902 -0.4118821569 -0.8832093742
0.411941778 -0.5295751254 -0.8832084292
0.4119612958 -0.4119143529 -0.8833832369
0.2942742333 -0.5296043609 -0.8833271143
0.2942880128 -0.4119430126 -0.8835267422
0.1766719358 -0.5298011354 -0.766881329
0.1766890248 -0.4121327173 -0.767339059
0.8826420992 -0.5294791429 -0.1779198947
0.8827190506 -0.4118127886 -0.1782867672
0.8826293341 -0.5294976943 -0.295351332
0.8826915652 -0.4118313268 -0.2956463775
0.1767509811 -0.5299619559 -0.6504539816
0.1767802893 -0.4122915292 -0.6511916006
0.1768367836 -0.530128856 -0.53417966
0.1768816157 -0.4124620983 -0.5352600796
0.1769343297 -0.530314055 -0.4181080408
0.1770010492 -0.4126595101 -0.419626416
0.177045697 -0.5305224761 -0.3022845318
0.1771448229 -0.4128948178 -0.3043818316
0.1771673557 -0.530747647 -0.1867403309
0.17731507 -0.4131720733 -0.1896229616
0.7652401122 -0.5295949274 -0.179405291
0.7653828102 -0.4119296545 -0.1801537038
0.6477924177 -0.529741257 -0.1809511144
0.6479893223 -0.4120807423 -0.1821119351
0.5302861057 -0.5299386132 -0.182550775
0.5305207331 -0.4122892552 -0.1841599887
0.2949950944 -0.5304791796 -0.1856027913
0.2952141345 -0.4128753423 -0.1881279944
0.4126965928 -0.5301919833 -0.1841443844
0.4129425788 -0.4125618738 -0.1862228194
0.7649333348 -0.5295225203 -0.7654634897
0.7649692419 -0.4118605735 -0.7656200623
0.765011252 -0.5295649429 -0.6482140011
0.7650626714 -0.4118995983 -0.6484592512
0.7650833469 -0.5295987474 -0.5309876827
0.7651517026 -0.4119312236 -0.531333606
0.6473446185 -0.5295867903 -0.7658199029
0.6473885959 -0.4119219618 -0.7660508988
0.5297226258 -0.5296488629 -0.7661541241
0.5297685454 -0.4119818919 -0.7664556322
0.4120682658 -0.529707385 -0.7664537125
0.4121100344 -0.4120390695 -0.7668190905
0.2943832667 -0.5297594544 -0.7667020855
0.2944151305 -0.4120906183 -0.7671209193
0.7652078417 -0.5296258051 -0.2965978722
0.7653211532 -0.4119580019 -0.2971940273
0.7651508063 -0.5296217367 -0.4137851014
0.7652393994 -0.4119532666 -0.4142471597
0.2944889877 -0.5298998636 -0.6501647051
0.2945399026 -0.4122281381 -0.6508369629
0.2946006768 -0.5300403966 -0.5337548805
0.2946751772 -0.4123704922 -0.5347339391
0.2947238736 -0.5301881963 -0.4175095128
0.2948305958 -0.4125268878 -0.4188744757
0.2948586575 -0.5303406588 -0.3014564352
0.295011435 -0.4126990923 -0.3033212408
0.4125739831 -0.5301362678 -0.3003681364
0.4127519159 -0.4124823799 -0.3019338773
0.5301937151 -0.5299404618 -0.299140417
0.5303696341 -0.4122778889 -0.3003788838
0.6477328599 -0.5297699456 -0.2978662269
0.647885287 -0.4121029338 -0.2987770951
0.6474487303 -0.5296526089 -0.6487672526
0.6475133498 -0.4119840078 -0.6491313955
0.6476451806 -0.5297509874 -0.4147924116
0.6477615635 -0.4120808011 -0.4154900295
0.6475482448 -0.5297081591 -0.5317566967
0.6476360792 -0.4120376798 -0.5322741367
0.4124395487 -0.530041215 -0.4167075516
0.4125677429 -0.4123746047 -0.4178704566
0.5300778739 -0.5298916582 -0.4157802944
0.530208494 -0.4122220097 -0.416714864
0.4123097109 -0.5299339804 -0.5331772032
0.412401693 -0.4122622646 -0.5340202426
0.5299584391 -0.5298207185 -0.5324966068
0.5300546249 -0.4121487973 -0.533182093
0.4121875181 -0.5298234663 -0.6497669398
0.4122520935 -0.4121515975 -0.6503502401
0.5298411181 -0.529739433 -0.6492917482
0.5299102766 -0.4120686225 -0.649770111
0.5295116977 -0.8824205688 -0.8825459312
0.6471452252 -0.8824042493 -0.8825023612
0.5295405152 -0.7648133855 -0.8827283394
0.6471740927 -0.7647865508 -0.8826433867
0.5295673866 -0.6471863666 -0.8829021322
0.6472010752 -0.6471532768 -0.8827776235
0.5295585221 -0.8824657772 -0.7650903985
0.6471863299 -0.8824389349 -0.7650021826
0.5296043345 -0.882500219 -0.6476411792
0.6472248662 -0.8824646463 -0.6475052721
0.5296504651 -0.8825284106 -0.5302016074
0.6472632544 -0.8824844879 -0.5300136847
0.5296966089 -0.8825497235 -0.4127711122
0.6473007107 -0.8824976247 -0.4125262888
0.5296168037 -0.7648926831 -0.7654616398
0.6472428325 -0.764847025 -0.765287953
0.5296714342 -0.6472862315 -0.7658185426
0.6472954783 -0.647228902 -0.7655623352
0.5297876273 -0.8825476965 -0.1779104478
0.6473670178 -0.882482307 -0.1775403253
0.5297448015 -0.8825592564 -0.2953443877
0.6473367408 -0.882499458 -0.2950382025
0.5296868363 -0.7649554158 -0.6482110122
0.6473037168 -0.7648935157 -0.647941714
0.5297657504 -0.6473683146 -0.6487650627
0.6473780986 -0.6472892078 -0.6483653789
0.5297548816 -0.765007942 -0.530983174
0.6473609139 -0.7649302141 -0.5306087234
0.5298573186 -0.6474394123 -0.5317533784
0.6474554955 -0.6473384204 -0.5311938119
0.5298213604 -0.7650492061 -0.4137785298
0.6474143321 -0.7649554502 -0.4132876546
0.5299473892 -0.6474982051 -0.4147875395
0.6475281782 -0.6473742484 -0.414047799
0.5298824698 -0.7650704709 -0.296588535
0.6474596715 -0.7649613357 -0.2959700192
0.53002993 -0.6475334578 -0.297859238
0.6475897235 -0.6473864435 -0.2969173
0.5299266708 -0.7650536016 -0.1793924643
0.6474864474 -0.7649329985 -0.1786383334
0.5300879786 -0.6475200799 -0.1809413479
0.6476244054 -0.6473543692 -0.1797780529
0.4120695363 -0.8826033956 -0.412998865
0.4120168481 -0.8825714184 -0.5303734383
0.4123121478 -0.647628214 -0.4154786544
0.4122132886 -0.6475398362 -0.5322664524
0.4121898652 -0.7651464608 -0.4142356512
0.4121159976 -0.7650845104 -0.5313257661
0.2944173293 -0.8826543995 -0.413194284
0.2943635717 -0.8826104728 -0.5305185251
0.1767418711 -0.8826967962 -0.4133392885
0.1766922098 -0.8826419781 -0.5306247843
0.2945168 -0.7652398235 -0.4146282051
0.2944438023 -0.7651548527 -0.5316151518
0.1768040458 -0.7653179665 -0.4149196085
0.1767410959 -0.7652119628 -0.5318271462
0.294618013 -0.6477543875 -0.4160738894
0.2945225263 -0.6476330641 -0.5327006818
0.1768677292 -0.6478610607 -0.4165167102
0.1767891976 -0.6477095332 -0.5330192575
0.4121260145 -0.8826254121 -0.295635496
0.4121793322 -0.8826275823 -0.1782717949
0.4122625457 -0.7651922627 -0.2971775488
0.4123238563 -0.7652033083 -0.1801307847
0.4124095073 -0.647699694 -0.2987606226
0.4124905497 -0.6477291994 -0.1820885741
0.1767981295 -0.8827495177 -0.2960828961
0.1768600093 -0.882793428 -0.1788469163
0.2944774751 -0.8826920269 -0.2958905062
0.294538797 -0.8827145176 -0.1785966436
0.2945930633 -0.7653162381 -0.2976942472
0.2946655669 -0.7653683487 -0.1807961331
0.294718012 -0.6478709408 -0.2995547987
0.2948124762 -0.6479629432 -0.1831292165
0.1768731728 -0.7654241137 -0.2980843925
0.1769454709 -0.7655193863 -0.181309486
0.1769542607 -0.6480214674 -0.3001563911
0.1770442382 -0.6481790581 -0.1839359143
0.411871693 -0.8824354798 -0.8825846532
0.4118962264 -0.7648380959 -0.8828038312
0.2942250678 -0.882448311 -0.8826164717
0.2942422143 -0.7648594701 -0.882865926
0.1765723514 -0.8824580061 -0.8826393285
0.1765790511 -0.7648759036 -0.8829104889
0.4119670995 -0.8825338486 -0.6477637957
0.4120438087 -0.7650142381 -0.6484540838
0.4119193638 -0.8824905042 -0.765169221
0.4119720607 -0.7649350524 -0.7656168956
0.2942695212 -0.882511979 -0.7652344177
0.2943095715 -0.7649720196 -0.7657453002
0.176608888 -0.8825285485 -0.7652814004
0.1766313107 -0.7650008362 -0.7658378089
0.2943148637 -0.8825635039 -0.6478661037
0.2943753594 -0.7650666083 -0.6486568824
0.1766483364 -0.8825868111 -0.6479403105
0.1766841949 -0.7651081277 -0.6488039858
0.1767184114 -0.6475668091 -0.6496473414
0.1766523243 -0.6474241503 -0.7663744578
0.4121172147 -0.6474440936 -0.6491263684
0.4120216778 -0.6473398041 -0.7660478333
0.2944333814 -0.6475122112 -0.6494281911
0.2943475545 -0.6473869574 -0.7662376398
0.4119196798 -0.6472168831 -0.8830129092
0.2942586125 -0.6472436344 -0.8831041072
0.1765859184 -0.6472645295 -0.8831695405
0.7647708741 -0.8823866407 -0.8824554639
0.8823900412 -0.8823682929 -0.8824058895
0.7647965105 -0.764757898 -0.8825519875
0.8824067199 -0.7647276389 -0.8824555672
0.7648197586 -0.6471181354 -0.8826437605
0.8824213645 -0.6470809644 -0.8825027418
0.764802512 -0.8824106589 -0.7649078018
0.8824075882 -0.8823807625 -0.7648090501
0.7648314008 -0.8824280424 -0.6473613217
0.8824239088 -0.8823893628 -0.6472123166
0.7648592855 -0.882440696 -0.5298172825
0.882438739 -0.8823954447 -0.5296163979
0.7648858836 -0.8824479246 -0.4122745323
0.8824516906 -0.8823986853 -0.412020604
0.76484975 -0.7647990736 -0.7651022352
0.882436558 -0.7647483523 -0.7649080685
0.7648930876 -0.6471690586 -0.7652886887
0.8824626325 -0.6471062221 -0.7650029245
0.7649269872 -0.8824311632 -0.1771757695
0.882469576 -0.8823885903 -0.176820352
0.7649098035 -0.8824466433 -0.2947294652
0.8824637641 -0.8823972739 -0.2944229774
0.7648952426 -0.7648299294 -0.6476566256
0.882461329 -0.7647634431 -0.6473617355
0.7649548831 -0.6472085349 -0.6479428931
0.8824961331 -0.6471251097 -0.6475064522
0.7649365923 -0.7648530232 -0.5302175759
0.8824832174 -0.7647742502 -0.5298178746
0.7650108744 -0.6472390525 -0.5306104952
0.8825257302 -0.64713885 -0.5300154573
0.7649735809 -0.7648669596 -0.4127833964
0.8825019785 -0.764780359 -0.4122753799
0.7650612288 -0.6472586708 -0.4132902123
0.8825514273 -0.6471469485 -0.4125288276
0.7650024929 -0.7648660621 -0.2953475022
0.8825155943 -0.7647784919 -0.2947306156
0.7651005883 -0.6472599761 -0.2959736073
0.8825700618 -0.6471455162 -0.2950417351
0.7650152297 -0.7648401912 -0.1778976562
0.8825192854 -0.7647642976 -0.1771773358
0.7651170746 -0.6472290417 -0.1786432038
0.8825751914 -0.6471277839 -0.177545102
0.8824638599 -0.1764552894 -0.8826410011
0.8824571578 -0.2941165035 -0.8826178936
0.1766025566 -0.1765810531 -0.883940669
0.1766019879 -0.2942831029 -0.8838103432
0.8825381975 -0.1764612223 -0.7652847761
0.8825259605 -0.2941319147 -0.765237261
0.882601585 -0.1764630108 -0.6479458373
0.8825839433 -0.294142903 -0.6478707186
0.8826638119 -0.1764617696 -0.5306332283
0.8826395835 -0.2941499491 -0.5305255363
0.8827288305 -0.1764555209 -0.4133517343
0.8826956476 -0.2941517985 -0.4132045942
0.7648865463 -0.1764779993 -0.8829131426
0.7648762299 -0.294147977 -0.8828681051
0.6472792274 -0.1765000945 -0.8831725692
0.6472671063 -0.2941784294 -0.8831064171
0.5296453871 -0.1765219676 -0.8834151335
0.5296336773 -0.2942079178 -0.8833289951
0.294304416 -0.1765633615 -0.8838114009
0.2942986057 -0.2942615906 -0.8836920762
0.4119864376 -0.1765432243 -0.8836320069
0.4119768875 -0.29423601 -0.8835278171
0.1767080359 -0.1766732963 -0.7679987775
0.1767017707 -0.2944213084 -0.7677211727
0.8827962159 -0.1764414896 -0.2961006757
0.8827504041 -0.2941455947 -0.2959052232
0.8828616341 -0.1764139894 -0.1788715655
0.8827974796 -0.294125141 -0.1786170425
0.1768163939 -0.1767647445 -0.6522709982
0.1768033363 -0.2945564695 -0.6518144161
0.1769420397 -0.1768672056 -0.5368761172
0.1769188556 -0.2947056515 -0.5361874418
0.1771002181 -0.1769920709 -0.4219659807
0.1770601431 -0.2948842059 -0.4209590888
0.1775927815 -0.1773600753 -0.194478039
0.1774693871 -0.2953872548 -0.1923295326
0.1773092327 -0.1771516663 -0.3077417537
0.1772394936 -0.2951068728 -0.3062774931
0.7656498024 -0.1764744716 -0.1813514614
0.7655293251 -0.294223951 -0.1808294725
0.6483622128 -0.1765639371 -0.1839871479
0.6481934387 -0.2943571483 -0.18316747
0.5309699633 -0.1767013185 -0.1867913994
0.5307661693 -0.2945473414 -0.185636847
0.4134164144 -0.1768937142 -0.1896637153
0.4132014555 -0.2948019184 -0.1881484867
0.295634779 -0.1771266167 -0.1923515955
0.2954448177 -0.2950998844 -0.1904862423
0.7650189145 -0.1764973981 -0.7658433458
0.764998674 -0.2941846495 -0.765749775
0.2944562787 -0.1766422595 -0.7677234831
0.2944405204 -0.2943828951 -0.7674701067
0.7651358601 -0.1765111245 -0.6488131494
0.7651056724 -0.294213879 -0.648664229
0.7652531061 -0.1765196134 -0.5318412104
0.7652106335 -0.2942369776 -0.5316263759
0.6474491291 -0.1765336144 -0.7663808442
0.6474245621 -0.2942363514 -0.766242479
0.412166172 -0.1766071527 -0.7673435158
0.4121439178 -0.2943371946 -0.7671231933
0.529831266 -0.1765703995 -0.766887283
0.5298060303 -0.294287539 -0.7667061035
0.765378485 -0.176520711 -0.4149404164
0.7653190611 -0.2942519049 -0.4146447691
0.7655129486 -0.1765091218 -0.298114347
0.7654289713 -0.2942520886 -0.2977180576
0.2946091541 -0.1767178396 -0.6518183707
0.2945817826 -0.2944982898 -0.6514036074
0.2947829 -0.176798706 -0.536193707
0.2947390526 -0.294620793 -0.5355723384
0.2952730051 -0.1770008329 -0.3062921189
0.2951592384 -0.2949207369 -0.3049997041
0.2949970842 -0.1768915478 -0.4209687228
0.2949271317 -0.2947599014 -0.4200687212
0.6481453074 -0.1765940235 -0.3001922579
0.6480313141 -0.294377423 -0.2995815782
0.5306718375 -0.1767054773 -0.3023194819
0.5305392551 -0.294533075 -0.3014797156
0.4130584736 -0.1768446401 -0.3044091687
0.4129241889 -0.2947193146 -0.3033349663
0.6476051476 -0.1765603605 -0.649658
0.6475674033 -0.2942850204 -0.6494362168
0.6477664936 -0.1765815129 -0.5330357356
0.6477119647 -0.2943271509 -0.5327130368
0.6479450229 -0.1765950024 -0.4165413015
0.6478666679 -0.2943608446 -0.4160922791
0.5304150372 -0.1766830586 -0.4181316315
0.5303269216 -0.2944843487 -0.4175252502
0.4127701909 -0.1767842798 -0.4196446016
0.4126841605 -0.294620793 -0.4188836233
0.5301973415 -0.1766498797 -0.5341952927
0.5301378526 -0.2944231767 -0.5337653378
0.4125373574 -0.1767237968 -0.5352720036
0.4124811949 -0.2945232517 -0.5347399553
0.5300081037 -0.1766120887 -0.6504640058
0.5299680916 -0.2943575536 -0.6501714354
0.4123424563 -0.1766655214 -0.6511991781
0.4123058738 -0.2944300138 -0.6508408027
0.6493215661 -0.8838028475 0.8817985346
0.5320316886 -0.8849031968 0.8815672316
0.6473473125 -0.8822031735 0.1751504175
0.5298042454 -0.8822322883 0.174628771
0.6473017313 -0.8820220537 0.2928175755
0.5297590707 -0.8820105042 0.2922856753
0.6472813555 -0.8818514398 0.4105313137
0.529732714 -0.8818020847 0.4100168588
0.6473721669 -0.8818021829 0.5282715374
0.5298246096 -0.8817694642 0.5277943591
0.6488104573 -0.175908222 0.1644392875
0.5317577938 -0.1759781898 0.1585333995
0.6476974507 -0.8820366707 0.646030185
0.5301924332 -0.8821644568 0.6455996607
0.648355237 -0.8826970266 0.7638444463
0.5309548135 -0.8832117143 0.7634830305
0.6472663058 -0.7643940989 0.1737501952
0.5297217014 -0.7644308683 0.172663016
0.6472298538 -0.6465867085 0.172203819
0.5296766359 -0.6466102933 0.1704548827
0.6473193307 -0.5288221578 0.1704338333
0.5297755024 -0.5288295241 0.1678591185
0.6481934256 -0.2935323855 0.1662845221
0.5309137998 -0.2935941945 0.1614632152
0.6476340693 -0.4111416572 0.1684136318
0.5301671895 -0.411159768 0.164794996
0.649716416 -0.7669623978 0.8814328909
0.5321718071 -0.7687778966 0.8810757116
0.6502293078 -0.6490167715 0.8811598989
0.5317203622 -0.6505099971 0.8808271125
0.6487430474 -0.1752373486 0.2811358721
0.5315479385 -0.174991482 0.2740547885
0.6516387504 -0.5297931935 0.8808570121
0.5306421124 -0.5286032475 0.8808530447
0.6487527462 -0.1741774128 0.3986403988
0.5306703491 -0.1730569068 0.3909444442
0.6499322323 -0.1728483855 0.517198012
0.5295208297 -0.1697444938 0.5105949336
0.6555026518 -0.1720957365 0.6364814798
0.5335849284 -0.1661176896 0.6339777397
0.6565307591 -0.4103687134 0.8800855097
0.5320982788 -0.4031870094 0.8801514482
0.6692716651 -0.293196439 0.8785803314
0.5576826809 -0.2888280837 0.8775804534
0.6830947543 -0.1757970764 0.8769454242
0.5839494926 -0.173663476 0.8748050779
0.6692851829 -0.1734981225 0.7555104036
0.5608911629 -0.1686073324 0.7518933285
0.6480456218 -0.7648588364 0.763199137
0.5302879909 -0.765454187 0.7626122938
0.6470358084 -0.763660549 0.6451671503
0.5291536 -0.7635140123 0.6444249009
0.646710032 -0.7633518056 0.5272074993
0.5288941775 -0.7630220451 0.5263130524
0.6470446705 -0.7640042376 0.2914533283
0.5294523666 -0.7639257114 0.2903533243
0.6468047517 -0.7635855875 0.4092873372
0.5291150441 -0.7633531699 0.4082568426
0.6474854144 -0.6460562933 0.7626872709
0.5285453187 -0.6456099962 0.7621001446
0.6477375195 -0.2926285635 0.2834472191
0.5301273528 -0.2921993657 0.2779391102
0.6469531207 -0.4101474861 0.2859632205
0.5290925747 -0.4096120086 0.2820881628
0.6466890182 -0.527948363 0.2881557784
0.5288657341 -0.5275343334 0.285518518
0.6467963425 -0.6459501454 0.2899439865
0.5291019741 -0.6457272848 0.2881786955
0.6471698615 -0.5262559622 0.7621343785
0.5253026297 -0.5225384312 0.76200208
0.6470264493 -0.2911599351 0.4014031596
0.5281897733 -0.2893767697 0.3958580978
0.6491908238 -0.4064965847 0.760930336
0.5219217721 -0.3953257033 0.7611658093
0.6584904887 -0.2897155747 0.7583949351
0.5404017714 -0.2810721948 0.7570804584
0.6492278139 -0.2879384791 0.6396858123
0.5230271067 -0.2780234768 0.6398683962
0.6467418646 -0.2892337837 0.5202872231
0.5248995111 -0.2843167636 0.5162240006
0.6460106382 -0.6445590588 0.6444105784
0.5270367899 -0.6431939876 0.6435646187
0.6448692712 -0.5247689751 0.6435913035
0.5234425588 -0.5206352751 0.643039881
0.6447171725 -0.4050388021 0.6422551471
0.5170479382 -0.3941557866 0.6426088077
0.646239463 -0.6451578251 0.4079515109
0.5282360648 -0.64450828 0.4063606453
0.645803354 -0.6444930074 0.5261532545
0.5273101362 -0.6433195952 0.5249188948
0.6448714713 -0.5253576394 0.5249170972
0.5250220773 -0.5225508066 0.5233984993
0.6447507181 -0.4065578002 0.523103876
0.5231824564 -0.4014402485 0.5209202733
0.6457716673 -0.5267043081 0.4063417937
0.5272452665 -0.5253918705 0.4040267655
0.6458709495 -0.4085776259 0.4041889294
0.5268352066 -0.4066119356 0.400664119
0.766413086 -0.8832504344 0.8819706766
0.8832806674 -0.8829616552 0.8821354762
0.7648933383 -0.8822328685 0.1756201097
0.8824440981 -0.8822910869 0.1760543242
0.7648601586 -0.882114806 0.2932808968
0.8824244849 -0.882238935 0.2937063222
0.764853083 -0.8820108289 0.4109654687
0.8824218097 -0.8822001051 0.4113660726
0.7649322775 -0.8819915779 0.5286619514
0.8824733794 -0.8822159598 0.5290281123
0.7656839721 -0.8825654794 0.7641202603
0.8828772261 -0.8825695419 0.7643850984
0.7651886637 -0.8821498385 0.6463703516
0.8826131565 -0.8823236261 0.6466948504
0.7648346981 -0.7644663187 0.1747226466
0.882414049 -0.7645856551 0.1756176409
0.7648177437 -0.6467099377 0.1737419674
0.8824107606 -0.6468846378 0.1751427233
0.7648958766 -0.5289863785 0.1726390486
0.8824595457 -0.5291968688 0.1746124749
0.7651250256 -0.4113118582 0.1714100881
0.8825844037 -0.4115243427 0.1740279359
0.7655021378 -0.293669969 0.1701460523
0.8827783449 -0.2938557334 0.1734337112
0.7659047783 -0.176013349 0.1690665869
0.8829800559 -0.1761695132 0.1729302442
0.7668825189 -0.7661626273 0.8816984585
0.8835820381 -0.7657527232 0.8819744452
0.7677082255 -0.6485416545 0.881445428
0.8841277999 -0.6482754495 0.8818082682
0.7659670905 -0.1756370899 0.286242666
0.8830521737 -0.1760061937 0.2903573475
0.769485912 -0.5304292923 0.8811092487
0.8851890127 -0.5305471676 0.8815858153
0.7663395854 -0.1751440873 0.4037895564
0.8833450336 -0.1758240319 0.4079098892
0.7733115906 -0.4122806969 0.880522686
0.8871360802 -0.4126914292 0.8812558673
0.7678083877 -0.1746861937 0.5217237937
0.8842244294 -0.1757071175 0.5255850288
0.7717757973 -0.1746466022 0.6399697264
0.8861871743 -0.1757931829 0.6434116022
0.7790568846 -0.1754036496 0.7587029268
0.8893870857 -0.1761557144 0.7615791683
0.7870421183 -0.1764226153 0.8787468574
0.8930419441 -0.1765710809 0.8803951408
0.7799750854 -0.2944939108 0.8796546354
0.8900440713 -0.2947576836 0.8808275053
0.7646868104 -0.7642237996 0.2924061438
0.8823399355 -0.7644831611 0.2932788917
0.7645523229 -0.7639864355 0.4101571048
0.8822822555 -0.7643987505 0.4109646881
0.7645508347 -0.7638890152 0.5279494499
0.8823048226 -0.7644025651 0.5286630914
0.7656356993 -0.7648863221 0.7636547122
0.8829136749 -0.7650402183 0.7641245827
0.7648601086 -0.7641306267 0.6457691256
0.8824911448 -0.7645897089 0.6463735331
0.7645492013 -0.6463345472 0.2914460983
0.8822848107 -0.6467295684 0.2928110851
0.764537386 -0.5284978821 0.2903302203
0.8823031612 -0.5290007177 0.2922710439
0.764779064 -0.4107779618 0.2890087679
0.8824497928 -0.4113151657 0.2916412981
0.7653209661 -0.29318503 0.2875516159
0.8827321412 -0.2936612061 0.2909606704
0.7656914293 -0.6468159059 0.7632137873
0.8830714406 -0.6473419201 0.7638575579
0.7663239029 -0.528470913 0.762650177
0.8835911719 -0.5295316657 0.7635082957
0.7735201061 -0.2928823997 0.760248572
0.8870362679 -0.2940330224 0.7622869357
0.768570964 -0.4103360314 0.7617096963
0.8848493332 -0.4117503046 0.7629893681
0.7652420146 -0.2925353384 0.4053163581
0.8828087139 -0.2934480669 0.4086104815
0.7658466923 -0.2919124368 0.5234191707
0.8832968197 -0.2933197876 0.5263648956
0.7682725602 -0.2918312953 0.6417209758
0.8846247705 -0.293471347 0.6442168737
0.7642615499 -0.645919911 0.4092838318
0.8821708444 -0.6465861269 0.4105285652
0.7641236016 -0.5278979307 0.4082420254
0.8821611216 -0.5287992793 0.410008985
0.7643946371 -0.4100733026 0.4069161677
0.882359864 -0.4110842499 0.4093624564
0.7643521133 -0.4094006368 0.5250843159
0.8825202596 -0.410950284 0.5271640511
0.7654127348 -0.4092688183 0.6433562841
0.8832554146 -0.411114107 0.6450179351
0.7639235827 -0.5273966814 0.5263167075
0.8821779447 -0.5287021086 0.5277989039
0.764457915 -0.5274261446 0.6444516829
0.8825837089 -0.5288927843 0.6456181522
0.7641427969 -0.6456519975 0.5272107046
0.8821683191 -0.6465481398 0.5282749547
0.7645124719 -0.6458483533 0.6451778051
0.8824243821 -0.6467610283 0.6460400912
0.4146546234 -0.8868944489 0.8812282424
0.2971721148 -0.8898492934 0.8807930451
0.4147017136 -0.7726762679 0.8804794167
0.2975497698 -0.7794138008 0.8796174984
0.4135956908 -0.8844787806 0.7629539426
0.2962410226 -0.8866924552 0.7622479702
0.4127688887 -0.8828186072 0.6449946356
0.2954140782 -0.8842018611 0.6441950672
0.4123562568 -0.8820857992 0.5271640998
0.2949513799 -0.8828720149 0.5263722598
0.4122362985 -0.8819781188 0.4093806622
0.2947706844 -0.8824358984 0.408639963
0.4133766268 -0.6554574649 0.8800558907
0.2971476624 -0.6681005856 0.8785797597
0.4071732574 -0.530045507 0.8801734714
0.2942173475 -0.5553762586 0.8776816779
0.4122585304 -0.882349286 0.1740557168
0.2946886067 -0.8825531948 0.1734729991
0.4122394217 -0.8821417817 0.2916681194
0.2947166649 -0.8824337778 0.2909999108
0.4147300274 -0.1764078715 0.1510069093
0.2974077058 -0.1773040647 0.1424108373
0.4122029093 -0.7646440717 0.1714571173
0.2946761218 -0.7650441075 0.1702169252
0.4121786883 -0.646899725 0.1684704829
0.2946960898 -0.6474981807 0.1663799488
0.4123086206 -0.5291869638 0.1648422401
0.294872978 -0.5299937064 0.1615664783
0.4136946354 -0.2940903726 0.1554171955
0.2963567724 -0.2951773707 0.148554909
0.4127778707 -0.411592073 0.1603961404
0.2953933351 -0.4125979895 0.1554906614
0.4146938712 -0.1753438796 0.2637997169
0.2980279485 -0.1768013657 0.2505097455
0.4067751771 -0.1662003915 0.4958742431
0.2952786956 -0.1699150326 0.4586247883
0.4131288201 -0.1726784926 0.377577803
0.2979363947 -0.1750495171 0.3561870713
0.4010680719 -0.5187906523 0.7610071803
0.2879544935 -0.5373538971 0.7571420704
0.3991795265 -0.2769540023 0.5073747962
0.2870641377 -0.2812727878 0.4818770269
0.4128134802 -0.7676979995 0.7616544518
0.2958759186 -0.7726889346 0.7601983015
0.4100080397 -0.6475568905 0.7608573797
0.2939957964 -0.6568798269 0.7583610927
0.4119510344 -0.7641327876 0.2890584987
0.2945182132 -0.764696807 0.287628432
0.4116005802 -0.7635664765 0.4069571985
0.2942860062 -0.7644340749 0.4053834854
0.4115793435 -0.6459274887 0.2860332109
0.2942488027 -0.6467495852 0.2835646209
0.4112861703 -0.5276560251 0.2821609839
0.2940835349 -0.5287503284 0.2780894951
0.412837844 -0.2924522757 0.2701120302
0.2960481837 -0.294159841 0.2599773298
0.4114981632 -0.4096748239 0.2768552623
0.2944822798 -0.4111138025 0.270238344
0.409618263 -0.288182844 0.3864057452
0.2940412257 -0.2908581099 0.3709786425
0.4113349363 -0.7633755279 0.5250975711
0.2941548982 -0.7648883475 0.5234507073
0.4115811686 -0.7643987538 0.6433205842
0.2945537952 -0.7672794768 0.6416940516
0.4105505537 -0.6444827911 0.4042665797
0.293416455 -0.6456716546 0.4015302392
0.4092312638 -0.6430046189 0.5231671317
0.29232644 -0.6450195263 0.5203833232
0.4084695167 -0.6427845978 0.6421963455
0.2919546932 -0.6473128599 0.6396574077
0.4002924008 -0.5131422204 0.6423988318
0.2847925364 -0.5192642458 0.6398002751
0.3976217523 -0.3920636551 0.5175937542
0.282981626 -0.3942639314 0.5080082036
0.4078724402 -0.404900959 0.3952295725
0.2915238261 -0.4067959631 0.3866603409
0.4052371445 -0.5202148871 0.5211917005
0.2886628162 -0.5219819652 0.5165123499
0.4091022142 -0.5247306282 0.4007918266
0.2922143133 -0.5261412323 0.3960769918
0.1772522043 -0.8830221949 0.4079461334
0.177473638 -0.8838606634 0.5255957616
0.1769954892 -0.7656496303 0.4038684003
0.1770562173 -0.7669996055 0.5217566106
0.1765052865 -0.6476195544 0.3987773022
0.1759985285 -0.6485160464 0.5172692296
0.1758907033 -0.5290109769 0.3911576822
0.1739237336 -0.5272291314 0.5107509091
0.1808475888 -0.1786875876 0.3365918692
0.1803845131 -0.1768798326 0.4267300269
0.1780227152 -0.295557359 0.356248832
0.1749012918 -0.2913073689 0.4584342476
0.1758888894 -0.4109500735 0.377826514
0.1715504246 -0.4032603851 0.4961539849
0.1771403924 -0.8827932738 0.2904049724
0.1770652825 -0.8827853971 0.1729778406
0.1770489265 -0.7654322702 0.2863364622
0.1770808224 -0.7655139338 0.1691547408
0.1769223267 -0.6479110481 0.2812787452
0.1771243783 -0.6482268693 0.1645620731
0.1769088069 -0.5304161257 0.2742405375
0.1772913955 -0.5310023723 0.1586762006
0.1800887117 -0.178756086 0.2384213706
0.1792243554 -0.1783887281 0.1348380884
0.1773573734 -0.4133226888 0.2639831678
0.1777171894 -0.4138562165 0.1511358937
0.1786194733 -0.2965777786 0.2505969692
0.1784538793 -0.2965035625 0.1424802459
0.1779144963 -0.8858338507 0.6433891417
0.1786129707 -0.8891151737 0.7615343309
0.1775392189 -0.7709587906 0.6399356052
0.178672012 -0.7784096028 0.7586362922
0.1761272849 -0.6539826868 0.6364117023
0.1779673234 -0.6680489708 0.7554186733
0.1721104597 -0.5308482364 0.6337386887
0.1751200878 -0.5587469807 0.7516764739
0.179919853 -0.7867042465 0.8786841795
0.1802699622 -0.6822947944 0.8769005948
0.1793357429 -0.8928956726 0.8803494622
0.1794745675 -0.5822882445 0.8747644115
0.8823746119 0.882446876 -0.05921391466
0.8823446866 0.8824326267 0.05841001577
0.8824121655 0.7648833834 -0.05961619315
0.8823535778 0.7648650951 0.05797951132
0.882464213 0.6473107134 -0.06003683326
0.8823847194 0.6472947297 0.05752089253
0.8825402068 0.5297260431 -0.06047526225
0.8824544148 0.5297195903 0.05702824953
0.8826433295 0.4121211744 -0.06091670182
0.8825739953 0.4121359872 0.05651234644
0.882876898 0.1768082371 -0.06164872707
0.8828974666 0.1768676175 0.05560751452
0.882763749 0.2944838047 -0.06132586699
0.8827345961 0.2945234616 0.05601415965
0.7647393703 0.8824852466 -0.05961760797
0.7646863932 0.8824470178 0.05797761507
0.6470961267 0.8825337571 -0.06004161796
0.647025977 0.8824767276 0.05751437387
0.5294437877 0.8825993546 -0.06048578777
0.5293652619 0.8825357031 0.05701358124
0.4117779205 0.8826836568 -0.06093543071
0.4117005386 0.8826325918 0.0564858478
0.2940897415 0.8827767065 -0.0613546861
0.2940192318 0.8827568491 0.05597306123
0.1763742767 0.8828549126 -0.06168842411
0.1763124243 0.8828714012 0.05555078749
0.1764695163 0.7656490928 -0.06470469187
0.1763699649 0.7656947965 0.05203738928
0.1766033914 0.6483935808 -0.06801847974
0.1764813987 0.6484983024 0.04801950844
0.1768055918 0.531065259 -0.07170556972
0.1767059014 0.5312839649 0.04327499534
0.1770921842 0.4135887057 -0.0756738685
0.177099008 0.4139726647 0.03779722771
0.1774421685 0.295843252 -0.07955129782
0.1776529452 0.2963557117 0.03209046005
0.1777817146 0.1777396395 -0.08269284598
0.178226469 0.1782080644 0.02728839194
0.7656923881 0.1769349689 -0.06462717897
0.7657450173 0.1769968679 0.0521488005
0.6484546532 0.1770693665 -0.06791121984
0.6485674781 0.1771385318 0.04817571607
0.5311377742 0.1772275626 -0.07158450567
0.5313632164 0.1773300079 0.04345411195
0.2959081263 0.177606219 -0.07948135402
0.2964124087 0.1779384016 0.03219519562
0.4136633607 0.1774145421 -0.07556335541
0.4140490513 0.1776035533 0.03796263596
0.7648078328 0.7649553532 -0.06043820663
0.7647003369 0.7648907907 0.0570937119
0.6471909095 0.7650449499 -0.06130446677
0.6470467474 0.7649437352 0.05614062314
0.529560037 0.7651665961 -0.06221587189
0.5293985433 0.765051249 0.05510422215
0.411906026 0.7653245329 -0.06314296636
0.4117512624 0.7652329324 0.05400430536
0.2942130037 0.7655004984 -0.06401128098
0.2940836164 0.7654718239 0.05292799336
0.7649037046 0.6474131377 -0.06129895052
0.7647544177 0.6473367633 0.05614822771
0.7650456408 0.5298551554 -0.06219954781
0.7648824581 0.5297876493 0.05512717631
0.7654726025 0.2946340309 -0.06395730853
0.7654225268 0.2946485021 0.05300563752
0.7652410459 0.4122688494 -0.06311013494
0.7651097315 0.4122344113 0.05405120837
0.6481342588 0.2948035926 -0.06683625516
0.6480841366 0.2947998717 0.04959068981
0.5307316389 0.295019911 -0.07002546674
0.5307276971 0.2950354532 0.04558910876
0.2954688219 0.295599251 -0.07680532768
0.2956750571 0.2959072899 0.03618204091
0.4132077239 0.2952950947 -0.07345066961
0.4133068281 0.295409999 0.04098732583
0.2943850312 0.6481809567 -0.06690628825
0.2942117749 0.6481681821 0.04948816788
0.2946449161 0.5308019103 -0.07009565402
0.2944819927 0.530855234 0.04548415884
0.2950150084 0.4133062514 -0.07349847005
0.2949707075 0.4134850333 0.04091472366
0.647323609 0.6475382901 -0.06263797862
0.647119777 0.6474115047 0.05465821572
0.5297219109 0.6477079541 -0.06406030631
0.529491645 0.6475608385 0.05301649233
0.4120843097 0.6479303304 -0.06552285325
0.4118664604 0.6478191526 0.05124638365
0.4123536436 0.5304913118 -0.06810848654
0.4121253123 0.5304045386 0.04810256308
0.4127372456 0.4129685906 -0.07083048518
0.4126056201 0.4129663551 0.0445847703
0.5299658215 0.5302177668 -0.06603418149
0.5297133843 0.5300771498 0.05068912646
0.5303110686 0.4126702429 -0.06808008004
0.5301275628 0.4125888314 0.04814503975
0.6475222706 0.530009833 -0.06404624599
0.6472972453 0.5298882771 0.0530366449
0.6478000608 0.412441793 -0.06548501225
0.6476228973 0.4123647513 0.05130154593
0.8823985162 0.8824369332 -0.4120233558
0.8823944435 0.8824259504 -0.5296183564
0.8824525325 0.7648552914 -0.4122804855
0.8824431801 0.7648333446 -0.5298215959
0.8825066245 0.6472561582 -0.4125354752
0.8824901186 0.6472246973 -0.5300203697
0.882562442 0.5296381456 -0.412783192
0.8825364692 0.5295992866 -0.5302103597
0.8826186683 0.4119998228 -0.4130132141
0.8825810783 0.4119563593 -0.5303837581
0.8826711701 0.2943392175 -0.413209987
0.882621022 0.2942954775 -0.530529679
0.8827135672 0.1766568817 -0.4133551895
0.8826523367 0.1766185066 -0.5306359155
0.7647791995 0.8824881052 -0.412280906
0.7647717561 0.8824713896 -0.5298218421
0.6471442232 0.8825374202 -0.4125369092
0.6471346982 0.8825140121 -0.5300212543
0.5294940842 0.8825863209 -0.4127863684
0.5294834653 0.8825546291 -0.5302123396
0.4118267282 0.8826332659 -0.4130188667
0.4118178701 0.882591947 -0.5303873112
0.1764431222 0.8827031981 -0.4133674827
0.1764480963 0.8826448114 -0.5306438168
0.2941424796 0.8826741074 -0.413218757
0.2941387955 0.8826232159 -0.5305352598
0.1770200063 0.176981037 -0.4220112059
0.1768810648 0.1768494397 -0.5369062815
0.1769300228 0.29487831 -0.4210267655
0.1768193503 0.2946921974 -0.5362326678
0.1765288637 0.7653272198 -0.4149725677
0.1765199125 0.7652150472 -0.5318629555
0.1766202358 0.6478698413 -0.416588215
0.1765933199 0.6477105053 -0.5330675211
0.1768258842 0.4126596092 -0.4197065239
0.1767464632 0.4124539167 -0.5353137696
0.1767199787 0.5303194867 -0.4181892406
0.1766694655 0.5301258191 -0.5342342813
0.2949212405 0.1769635906 -0.4210058881
0.2947257368 0.1768402668 -0.5362190537
0.7653480823 0.1767310644 -0.4149484027
0.7652303468 0.1766761079 -0.5318472665
0.6479002644 0.1768006159 -0.4165550241
0.6477330512 0.1767285051 -0.5330458722
0.5303574444 0.1768654222 -0.4181523251
0.530154298 0.1767752604 -0.5342101686
0.4127020266 0.1769220589 -0.4196732953
0.4124862709 0.1768139111 -0.5352920756
0.7648750721 0.7649453636 -0.4127949575
0.7648571259 0.7649126115 -0.5302259536
0.6472690583 0.7650329358 -0.4133068758
0.647243894 0.7649871658 -0.5306225035
0.5296331868 0.7651198685 -0.4138063197
0.5296034348 0.7650581537 -0.531002816
0.2942621232 0.7652759542 -0.4146736682
0.2942392585 0.7651777965 -0.5316463208
0.4119646225 0.7652033528 -0.4142724289
0.411935019 0.7651233457 -0.5313513657
0.7649719027 0.6473726351 -0.4133051893
0.7649401177 0.647325212 -0.5306214455
0.7650725088 0.5297676192 -0.4138013456
0.7650224344 0.5297084825 -0.5309996638
0.7651745239 0.4121266364 -0.4142624489
0.7651020545 0.4120610083 -0.5313449918
0.7652702592 0.2944471306 -0.4146571334
0.7651737616 0.2943825273 -0.5316356715
0.6477947553 0.294551828 -0.4161133789
0.6476577376 0.2944641443 -0.5327285285
0.5302342517 0.2946543187 -0.4175568507
0.530067983 0.2945405219 -0.5337879669
0.4125742475 0.2947503332 -0.4189271298
0.4123981477 0.2946084525 -0.5347703405
0.2948045023 0.2948296991 -0.4201246894
0.2946459636 0.2946616461 -0.5356105154
0.2943879181 0.6478036029 -0.4161346537
0.2943408521 0.6476636863 -0.532742318
0.2946662186 0.4125925479 -0.4189412713
0.2945490811 0.4124096525 -0.5347795459
0.294523662 0.5302471698 -0.4175778498
0.2944450349 0.5300763129 -0.5338016187
0.6473962834 0.6474865256 -0.4140727785
0.6473512574 0.6474203529 -0.5312118176
0.6475296131 0.5298943677 -0.4148196831
0.6474585356 0.5298121081 -0.5317764604
0.647665911 0.4122507385 -0.4155159042
0.6475630106 0.4121601649 -0.5322930058
0.412108085 0.6477088938 -0.4155273074
0.4120523118 0.6475943633 -0.5323003496
0.5297766314 0.6475998764 -0.4148239405
0.5297225495 0.6475110723 -0.5317791845
0.5299284429 0.5300206558 -0.415820398
0.5298425683 0.5299109293 -0.5325251115
0.5300850281 0.4123739901 -0.4167532747
0.5299603608 0.4122543367 -0.5332094863
0.412261379 0.5301420914 -0.4167617043
0.4121715015 0.5300014682 -0.5332149396
0.4124209223 0.4124918204 -0.4179228575
0.4122894559 0.4123399574 -0.534056781
0.8823981475 0.8824459414 -0.2944266015
0.8823911974 0.8824490417 -0.1768248434
0.764779512 0.8824992624 -0.2947378734
0.7647683418 0.882500284 -0.1771863408
0.6471456884 0.8825534394 -0.2950524097
0.6471326145 0.8825554888 -0.1775585104
0.5294962704 0.8826104669 -0.2953651945
0.5294831521 0.8826190499 -0.1779376416
0.4118282249 0.8826686767 -0.2956632495
0.4118154344 0.8826900364 -0.1783089052
0.2941400086 0.8827221824 -0.2959250075
0.2941252347 0.8827603314 -0.1786437513
0.1764323742 0.8827618478 -0.2961232507
0.1764121882 0.8828153911 -0.178903055
0.8824542757 0.7648732959 -0.2947372165
0.8824430477 0.764884792 -0.1771853456
0.8825133452 0.6472840868 -0.2950501743
0.8825029374 0.6473052105 -0.1775551738
0.8825785987 0.5296760012 -0.2953602996
0.8825759052 0.5297076938 -0.1779303535
0.8826486896 0.4120441883 -0.2956545943
0.8826618406 0.4120871294 -0.1782960023
0.8827756071 0.1767006907 -0.2961047378
0.8828331442 0.176752172 -0.1788757395
0.8827176851 0.2943863706 -0.2959116875
0.8827528457 0.2944364243 -0.1786239741
0.1772027071 0.1771576237 -0.3078079767
0.1774486754 0.1774009627 -0.1945732927
0.1765299654 0.7654442031 -0.2981602943
0.1765151528 0.765557449 -0.1814155327
0.1766402146 0.6480447133 -0.3002593325
0.1766422139 0.6482271999 -0.1840808582
0.1767694399 0.530544607 -0.3024021111
0.1768069864 0.5307998084 -0.1869073437
0.1769160754 0.4129125153 -0.3044984543
0.1770118275 0.4132229397 -0.1897898071
0.1770678421 0.2951184903 -0.3063763866
0.1772390153 0.2954334529 -0.1924715655
0.7654717013 0.176793908 -0.2981241029
0.765592628 0.1768637245 -0.1813622468
0.6480844316 0.1768840178 -0.3002096844
0.6482774784 0.1769767811 -0.1840075976
0.5305935104 0.1769729245 -0.3023468099
0.5308607574 0.1770972405 -0.1868253734
0.2951710197 0.1771238004 -0.3063449605
0.295494414 0.1773342349 -0.1924246461
0.4129660963 0.1770566183 -0.3044485521
0.4132880373 0.1772222504 -0.1897155066
0.7648799904 0.7649694144 -0.2953626143
0.764862228 0.7649768405 -0.1779164242
0.7649871548 0.647411152 -0.295992992
0.7649718055 0.647430451 -0.1786670012
0.7651063486 0.5298205935 -0.2966186533
0.7651069371 0.5298563574 -0.1794303896
0.7653634874 0.2945154699 -0.2977333932
0.7654397533 0.2945821446 -0.1808469518
0.7652354667 0.4121907762 -0.297213301
0.7652678366 0.4122443389 -0.1801763933
0.6472785641 0.7650670984 -0.2959955799
0.6472593208 0.7650776007 -0.1786708417
0.529647369 0.7651701254 -0.2966262382
0.5296312163 0.7651941945 -0.1794416543
0.4119809445 0.765275572 -0.2972284478
0.4119697431 0.7653251304 -0.1801989011
0.2942747522 0.7653726233 -0.2977583342
0.2942654262 0.7654555034 -0.1808838991
0.2944249189 0.647949305 -0.2996406949
0.2944352662 0.6480865314 -0.1832475375
0.2945990461 0.5304364937 -0.3015533795
0.2946535756 0.5306334898 -0.1857370937
0.2947949492 0.4128078897 -0.3034162279
0.294923778 0.4130539486 -0.1882599275
0.2949957269 0.2950383651 -0.305079326
0.2952221068 0.2952961588 -0.1905966657
0.6479345742 0.2946456286 -0.2996086744
0.6480605696 0.2947369771 -0.1831999937
0.4127766831 0.2949173523 -0.3033949215
0.4129989252 0.2951066497 -0.1882280516
0.5304145496 0.2947810876 -0.3015217628
0.5305945553 0.2949123041 -0.1856899444
0.6474217686 0.6475408674 -0.2969503323
0.6474084362 0.6475675015 -0.1798198085
0.5298121033 0.6476781727 -0.2979084968
0.5298071707 0.647726629 -0.1810055236
0.4121491436 0.6478192323 -0.2988279761
0.4121547477 0.6479064513 -0.1821789577
0.4123422126 0.5302874897 -0.300443136
0.4123904837 0.5304193705 -0.1842451449
0.4125576099 0.4126599881 -0.3020063441
0.4126804097 0.4128323582 -0.186319821
0.5302059604 0.4124980884 -0.3004303978
0.5302996248 0.4126105225 -0.1842260944
0.6477585984 0.4123401618 -0.2988107276
0.6478185722 0.4124142463 -0.182153271
0.5299991991 0.5301257781 -0.2991945074
0.5300291334 0.5302061616 -0.1826209372
0.64758263 0.5299686841 -0.2979020357
0.6475944441 0.5300181814 -0.1809959102
0.8824040904 0.6471216924 -0.882503655
0.8824210802 0.5294814663 -0.8825476378
0.1764944492 0.6472605408 -0.8831778463
0.1765185245 0.529621201 -0.8834217238
0.7647859001 0.647153498 -0.8826458554
0.764813966 0.5295137964 -0.8827315589
0.6471516128 0.6471826364 -0.8827810379
0.6471864552 0.5295434126 -0.8829066165
0.5295041871 0.6472088664 -0.8829069767
0.5295415367 0.5295701178 -0.8830698263
0.2941736274 0.6472494101 -0.8831114628
0.2942054445 0.5296106719 -0.883335378
0.4118443019 0.6472315798 -0.8830191246
0.4118806997 0.5295929949 -0.8832153376
0.8824403038 0.6471587954 -0.7650049444
0.8824681537 0.5295225661 -0.765094041
0.8824678466 0.6471927442 -0.6475098055
0.882505008 0.5295611746 -0.6476471328
0.1765636903 0.6475641153 -0.6496784492
0.1766206249 0.5299554272 -0.6504891345
0.1765315532 0.6474202142 -0.7663927278
0.1765718047 0.5297939797 -0.7669019718
0.764849022 0.6472178276 -0.7652932279
0.7648966301 0.5295841814 -0.7654685046
0.7648988336 0.6472737021 -0.6479503606
0.7649637667 0.5296475922 -0.6482222249
0.2942900544 0.6475310369 -0.6494553597
0.2943680274 0.5299214286 -0.6501951836
0.2942356787 0.6473981519 -0.7662537478
0.2942904528 0.5297719567 -0.7667201623
0.6472308851 0.647271865 -0.7655697249
0.6472909125 0.5296407422 -0.7658280739
0.6472957006 0.6473489661 -0.6483775603
0.6473789771 0.5297280056 -0.6487806816
0.5295882824 0.6473210988 -0.7658289766
0.5296535456 0.529692211 -0.7661656914
0.5296593791 0.6474187557 -0.6487823371
0.5297511552 0.5298024994 -0.6493108728
0.4119225355 0.6473640729 -0.7660612647
0.4119859555 0.5297369053 -0.7664686801
0.4119902491 0.6474808549 -0.6491487797
0.4120802313 0.5298685423 -0.6497919032
0.8823856144 0.7647559924 -0.8824562413
0.882366212 0.8823832598 -0.8824062291
0.1764692277 0.7648740331 -0.8829166123
0.1764427708 0.8824576357 -0.8826425418
0.7647557078 0.7647828998 -0.8825535122
0.7647235908 0.8824000239 -0.8824562204
0.6471146591 0.7648073488 -0.8826459334
0.6470750228 0.8824151394 -0.882503703
0.5294643328 0.7648296625 -0.8827319787
0.5294221749 0.8824292758 -0.8825478655
0.4118058709 0.7648489654 -0.8828084614
0.4117652962 0.8824414001 -0.8825871034
0.294140339 0.7648640626 -0.8828714132
0.2941051129 0.8824510784 -0.8826194036
0.8824290339 0.764810174 -0.647364239
0.8823879498 0.8824133952 -0.6472136021
0.8824106761 0.7647848736 -0.7649095643
0.8823791466 0.8823994511 -0.764809803
0.7648312963 0.76487522 -0.6476622911
0.7647603174 0.8824514693 -0.6473643762
0.7647985346 0.7648331822 -0.7651056452
0.7647449124 0.8824284902 -0.764909612
0.1764902859 0.7649993927 -0.7658513281
0.1764479533 0.8825284894 -0.7652885243
0.176506766 0.7651080533 -0.6488270574
0.1764493833 0.8825877186 -0.6479525265
0.6472096292 0.7649353305 -0.6479509792
0.6471200629 0.8824865031 -0.6475103079
0.6471675755 0.7648772703 -0.765293534
0.6471006822 0.8824548257 -0.7650051768
0.5295651571 0.7649910415 -0.6482241108
0.5294677368 0.8825189959 -0.6476482872
0.5295198048 0.7649175082 -0.7654695138
0.5294479805 0.8824789471 -0.7650946289
0.4118985588 0.7650406935 -0.6484709792
0.4118045458 0.8825479906 -0.6477729253
0.4118564253 0.7649527199 -0.7656269853
0.4117874984 0.882500106 -0.7651746417
0.2942112462 0.7650810384 -0.6486772034
0.2941310998 0.8825716852 -0.6478769766
0.2941789969 0.7649808158 -0.7657573292
0.2941202567 0.8825170877 -0.7652408309
0.5296283194 0.1765598442 -0.8834179751
0.6472658311 0.1765509781 -0.8831745645
0.5296054213 0.2942436208 -0.8833332921
0.6472449954 0.2942260849 -0.883109427
0.5295758223 0.4119145239 -0.8832145372
0.6472180464 0.4118907768 -0.8830180369
0.529975782 0.1766985424 -0.6504740561
0.6475800234 0.1766658233 -0.6496649731
0.5298072934 0.1766292431 -0.7668933927
0.6474304535 0.1766084882 -0.7663851277
0.5297665327 0.2943429293 -0.7667153592
0.647393816 0.2943064401 -0.766248978
0.5297139948 0.4120321052 -0.7664667895
0.6473461547 0.4119850274 -0.7660587565
0.5299152191 0.2944387361 -0.6501866889
0.6475263356 0.2943835597 -0.649446835
0.5298381282 0.4121419798 -0.6497885308
0.6474573597 0.4120724391 -0.6491442719
0.1765781478 0.1765689133 -0.8839457963
0.1765612062 0.2942725733 -0.8838180574
0.4119661995 0.1765663029 -0.8836357022
0.4119433638 0.2942579726 -0.8835333922
0.2942816037 0.1765696772 -0.883815878
0.2942607955 0.294268115 -0.8836988339
0.1766735628 0.1766569827 -0.7680100782
0.1766447895 0.2944075004 -0.7677381564
0.1767701193 0.1767460722 -0.6522903033
0.1767273728 0.294541208 -0.6518434028
0.4121376765 0.1766452603 -0.7673515048
0.4120969343 0.2943735139 -0.7671352706
0.2944242196 0.1766550343 -0.7677332594
0.2943876143 0.2943959056 -0.7674848456
0.4123040351 0.1767245505 -0.6512124837
0.4122429623 0.2944860886 -0.6508609265
0.2945660094 0.1767413061 -0.6518348656
0.2945110544 0.2945217508 -0.651428462
0.1766101306 0.4121221137 -0.7673592754
0.176541001 0.4119578991 -0.8836391186
0.2943419463 0.4121036381 -0.7671385377
0.2942348578 0.4119496115 -0.8835348097
0.4120450868 0.4120725685 -0.7668335963
0.4119141361 0.4119346039 -0.8833899369
0.1766761966 0.4122805667 -0.6512260778
0.2944431452 0.4122511103 -0.6508666756
0.4121661492 0.4122030703 -0.6503744237
0.8824590126 0.1765287348 -0.8826415358
0.7648773071 0.1765404635 -0.8829143603
0.882436235 0.4118358704 -0.8825866939
0.7648392016 0.411864562 -0.8828075966
0.8824493112 0.2941845958 -0.8826187247
0.7648608186 0.2942062605 -0.8828699595
0.8825396323 0.4119160073 -0.6477708175
0.7650245289 0.4119970349 -0.6484671172
0.8824935582 0.4118763233 -0.7651735411
0.764940209 0.4119330505 -0.7656248858
0.8825152688 0.2942205443 -0.7652390629
0.7649776128 0.2942655486 -0.7657537633
0.882531685 0.1765565191 -0.7652859605
0.7650061268 0.1765841093 -0.7658459668
0.8825697815 0.2942570276 -0.6478736354
0.7650776739 0.294322849 -0.6486706953
0.8825929003 0.1765861221 -0.647947745
0.7651187191 0.176628114 -0.6488173858
0.6482494809 0.884016864 0.8818152295
0.530543473 0.8850919038 0.8815870175
0.6469154595 0.8823770103 0.175124203
0.5292350502 0.8824161492 0.1745846636
0.6467721038 0.88224333 0.2927938898
0.529056157 0.8822492963 0.2922426383
0.6466386941 0.882119826 0.4105151086
0.5288700386 0.8820954469 0.4099826343
0.6466051352 0.8821062283 0.5282674932
0.5287837044 0.8821007495 0.5277775143
0.6473611989 0.8829806622 0.7638630128
0.5295805524 0.8834957488 0.7635030486
0.6468073956 0.8823496857 0.6460397134
0.528969655 0.8824961809 0.6456044148
0.6485456373 0.1771387199 0.1644369139
0.5313989807 0.1773217244 0.1585146506
0.6468017795 0.7647507881 0.173703511
0.5291060815 0.7648097378 0.1725820818
0.6467409373 0.6471374284 0.1721451704
0.5290248589 0.6471996778 0.1703485017
0.6468244326 0.5295736923 0.1703765233
0.5291111017 0.5296413554 0.1677475794
0.647165049 0.4120875228 0.1683735379
0.529533202 0.4121900597 0.164707491
0.6477989605 0.2946442226 0.166267431
0.5303788152 0.2948090573 0.1614148866
0.6484875843 0.7674784587 0.8814620788
0.5304319743 0.7692444099 0.8811138882
0.6488999961 0.6498964628 0.8812039737
0.5297035874 0.6513138056 0.8808896966
0.6483464624 0.1769987265 0.2811626424
0.5309830929 0.1770259458 0.2740841145
0.6481724168 0.1766537404 0.3987130153
0.5297774134 0.1761249228 0.3910713706
0.6502404528 0.5313076797 0.8809145139
0.5283643944 0.5301948219 0.8809612296
0.649136313 0.1762029097 0.5173219891
0.5281605761 0.1742855472 0.5108721092
0.6545372475 0.1763211413 0.6366284576
0.5317175382 0.1725490724 0.6343448317
0.6552154024 0.4129072948 0.8802008754
0.5296548015 0.4067288588 0.8805021454
0.682321497 0.1800156736 0.8770314482
0.5823351732 0.1796461152 0.8750517256
0.6680978123 0.2967387313 0.8787270333
0.5551975571 0.2939581119 0.8779698187
0.6683485408 0.1780223945 0.7556520153
0.5590965307 0.1754815735 0.7522384029
0.6464532646 0.7644671617 0.2914107066
0.5286583025 0.7644298433 0.2902728892
0.646061545 0.7641602477 0.4092571608
0.5280984767 0.763990686 0.408190913
0.6458016478 0.7640182839 0.5271981694
0.5276232243 0.7637643614 0.5262790812
0.6468752206 0.765507808 0.7632297989
0.5286076765 0.7661214366 0.762647863
0.6459750199 0.7643615556 0.6451817245
0.5276397313 0.764276893 0.6444328096
0.6461500862 0.6466834803 0.2898910109
0.5282219453 0.6465385168 0.28807196
0.6460092717 0.5289785622 0.2881089801
0.527923031 0.528697494 0.2854113387
0.646283017 0.4114782356 0.2859466451
0.5281451033 0.4111455065 0.2820309757
0.647156572 0.2942142556 0.2834638333
0.5292985821 0.2940373426 0.2779446989
0.646152575 0.6472181308 0.7627309839
0.5264865007 0.6468684331 0.7621615761
0.6457372309 0.5282170121 0.7621948754
0.5228709387 0.5249109045 0.7621094715
0.6461876473 0.2933919434 0.4014760476
0.5268913453 0.292177964 0.3959867454
0.6571649513 0.2937832249 0.7585765174
0.5378290408 0.2877284589 0.7575595213
0.6477672405 0.4096679838 0.7610321306
0.5193134226 0.400608728 0.7613370173
0.6456035308 0.2922841105 0.5204269836
0.5229276881 0.2886007084 0.51656775
0.6478512043 0.2918394452 0.6398494504
0.5202640709 0.2845814476 0.6402873634
0.6453988739 0.6460983321 0.4079148205
0.5270535375 0.6455806482 0.4062726627
0.6448555255 0.5280795914 0.4063173054
0.5259058371 0.5270236718 0.4039471829
0.6449307932 0.4104241758 0.404215272
0.5254004251 0.4089119614 0.4006948676
0.6435088643 0.4090468818 0.5231851626
0.5210653378 0.4049233299 0.5211573936
0.643251682 0.408180516 0.6423378697
0.5141413732 0.3996193311 0.642759826
0.6435165769 0.5267679913 0.6436312361
0.5212259684 0.5230801179 0.6431290983
0.6447783534 0.6457908535 0.6444333928
0.5251566188 0.6445946533 0.6435939251
0.6436989883 0.5271022462 0.5249236862
0.5231737639 0.5247190055 0.5233809846
0.6447509106 0.6456252941 0.5261438824
0.52576331 0.6446329401 0.5248782811
0.8829261294 0.8831798502 0.8821394168
0.7657269285 0.8834486987 0.8819796242
0.8823025758 0.8824115912 0.1760493702
0.7646065904 0.8823833261 0.1756065051
0.8822535904 0.8823851014 0.2937025321
0.7645110608 0.8823027222 0.2932695633
0.8822173528 0.8823760458 0.411364543
0.7644323157 0.8822368545 0.4109589833
0.8822307304 0.8824153673 0.5290297171
0.7644381008 0.8822482375 0.5286626196
0.8825780881 0.8828024948 0.7643915568
0.7650461633 0.8828251713 0.7641327303
0.8823335454 0.8825433029 0.6466997584
0.7646186739 0.8824209802 0.6463786937
0.882264587 0.7648270379 0.1756088885
0.7645284749 0.7647734147 0.1746990076
0.8822556797 0.6472507723 0.1751325418
0.7644978645 0.6471798161 0.1737134425
0.8823050954 0.5296826603 0.1746040204
0.7645748253 0.5296202645 0.1726129969
0.8829000235 0.1769279988 0.1729331387
0.7657358073 0.1770324979 0.1690690184
0.8824401013 0.4121212556 0.1740239795
0.7648233031 0.412101597 0.1713940657
0.8826583593 0.2945475056 0.1734345312
0.7652498716 0.2945929267 0.1701419388
0.883229804 0.7662268556 0.8819827386
0.7661135615 0.7666651161 0.8817159454
0.8837620556 0.6490203312 0.8818176931
0.7669162416 0.6493841989 0.8814681517
0.882940741 0.176994284 0.2903659295
0.7657247555 0.1770271773 0.2862595842
0.8848356698 0.5316427915 0.8815964638
0.7686717669 0.5317569852 0.881137538
0.8831968443 0.1770884303 0.4079244281
0.7660051014 0.1769976494 0.4038250364
0.8868297064 0.4141966189 0.8812659903
0.7725825031 0.4142323151 0.8805598721
0.8840423453 0.1772757889 0.5256032453
0.7673798658 0.1770593681 0.5217754159
0.8928833362 0.1787899304 0.8804066781
0.7865935948 0.1794796602 0.8787730836
0.8898183646 0.296662661 0.880834764
0.7793941749 0.2970716649 0.8796957787
0.8859872345 0.1776474278 0.6434291538
0.7712871465 0.1774878302 0.6400258346
0.8891965237 0.1782292996 0.7615935068
0.7785804272 0.1784780393 0.7587522862
0.8821536075 0.7647816725 0.2932722696
0.7643016992 0.7646130875 0.292386299
0.8820542669 0.7647582708 0.4109616938
0.764075894 0.7644621012 0.4101451851
0.88203323 0.7648201519 0.5286649144
0.7639787567 0.7644394501 0.5279490501
0.8825755696 0.7655171531 0.7641344445
0.7649104658 0.7654621802 0.7636746033
0.8821806251 0.7650531206 0.6463803748
0.7642007699 0.7647217183 0.6457811028
0.882086367 0.6471879548 0.2928037091
0.7641343526 0.6469414472 0.2914227399
0.8821007186 0.5296175648 0.2922663355
0.7641084195 0.5293335628 0.2903119424
0.8822560218 0.4120809039 0.2916428632
0.7643636284 0.4118378394 0.289005845
0.8825673657 0.2945567855 0.2909682673
0.7649647635 0.2944376187 0.2875645228
0.8827119612 0.6481139196 0.7638681389
0.7649039091 0.6477930429 0.7632383661
0.8832342943 0.5306453379 0.7635192221
0.7655155701 0.5299776708 0.7626800906
0.8867613225 0.2958590196 0.7623019413
0.7728470939 0.2955844775 0.760309436
0.8845210357 0.4132376614 0.76300162
0.7678032919 0.4124825562 0.7617518824
0.8825924889 0.2945874376 0.4086252298
0.7647570117 0.2942001598 0.4053517235
0.8830334536 0.294727911 0.5263841307
0.7652322226 0.2940415145 0.5234746995
0.884337073 0.2951259897 0.6442354169
0.7675767974 0.2943744321 0.6417825581
0.8819234479 0.6471458797 0.4105253932
0.7637356623 0.6466783632 0.4092702819
0.8819044194 0.5295648185 0.4100089007
0.7635670455 0.5289699092 0.408235753
0.882109944 0.4120514875 0.40936999
0.7638416186 0.4114654351 0.4069312268
0.8822195024 0.4121306176 0.5271755836
0.7636644977 0.4111581352 0.5251160681
0.8829257493 0.4124872329 0.6450300243
0.7646412939 0.4113370203 0.6433930543
0.8822413903 0.5299419262 0.6456260453
0.7636880777 0.5289140246 0.6444718024
0.8820892782 0.6474979026 0.6460471188
0.7637798856 0.6468367847 0.6451923575
0.8818706433 0.5296230623 0.5278031285
0.7632412529 0.5287093918 0.5263240044
0.8818723167 0.6472076426 0.5282768813
0.7635033296 0.6465519747 0.5272107131
0.2948771216 0.889944717 0.8807920108
0.412748921 0.8870433294 0.881243938
0.294165836 0.8869081682 0.7622239246
0.4118460721 0.8847401811 0.7629634611
0.2936150628 0.8844833254 0.6441371809
0.4112316613 0.8831441037 0.6449800071
0.2934500264 0.8831567101 0.5262816744
0.4110589781 0.8824154898 0.5271192863
0.2935502951 0.8826833143 0.4085328505
0.4111740454 0.8822684243 0.40931595
0.2948068543 0.7797153688 0.8796000869
0.4124190851 0.7730483946 0.8805167799
0.2937076444 0.6687331315 0.8785105627
0.4105098043 0.6560143492 0.8801049493
0.2893744859 0.5570281613 0.8775329749
0.4030857946 0.5314047822 0.880293108
0.2939024918 0.88269606 0.1733776594
0.41156873 0.8825243589 0.1739879729
0.2937353687 0.882628032 0.2908931524
0.4113814796 0.8823743407 0.2915968308
0.2969483702 0.1782844818 0.1422680011
0.4142986114 0.1776919873 0.1509451514
0.2956586229 0.2960775024 0.1483195883
0.4130470645 0.295256786 0.1552997961
0.2945507643 0.4133731455 0.1551864705
0.412007074 0.4125834102 0.160219882
0.2939789128 0.5306103821 0.161256446
0.4115009981 0.5299657425 0.1646434174
0.2938107634 0.6479484085 0.166118658
0.4113875249 0.6474627071 0.1682943493
0.2938319227 0.7653353215 0.1700326657
0.4114559752 0.7650048673 0.1713290701
0.2972761035 0.1784619394 0.2503753699
0.4139874911 0.1774114555 0.263790701
0.2930024631 0.174812466 0.4587552722
0.404613116 0.1719173919 0.4963765826
0.2966461276 0.1778935644 0.3561281514
0.4119212862 0.176068685 0.377718899
0.2824471475 0.5396336298 0.757029912
0.3963111445 0.5213933886 0.7612592992
0.2833180056 0.2861805361 0.4818838421
0.3958286539 0.2827580869 0.5080898743
0.2932627418 0.7732337322 0.7601317251
0.41059829 0.7683275675 0.7616722313
0.2904643734 0.6579947375 0.7582479512
0.406999965 0.6487925588 0.7609129098
0.2934154299 0.7651069451 0.2874161936
0.4109778097 0.7646263557 0.2889200216
0.2928452552 0.7649785623 0.4051622728
0.4103349672 0.7642055117 0.4068262693
0.2930300702 0.6474152269 0.2832519192
0.410492805 0.6467311908 0.2858360622
0.2927744627 0.5297166871 0.2777027129
0.4101068594 0.5288272185 0.281932575
0.2949153947 0.2956851919 0.2597219629
0.4117902075 0.2943355597 0.2700456527
0.2931671662 0.4123977172 0.2698597119
0.4102970673 0.4112462315 0.2766787619
0.2920694068 0.293524498 0.3707722187
0.4078173913 0.2913505745 0.3865279469
0.2922996235 0.7655447919 0.5232557299
0.4097165277 0.7641295662 0.5250025129
0.2922592504 0.7679610728 0.6415663918
0.4096009014 0.7651715343 0.6432924292
0.2917206605 0.6466130011 0.4011864904
0.4090452526 0.6455847003 0.4040689156
0.2899787827 0.646241493 0.5200654578
0.4071557888 0.6443920456 0.5230124001
0.2888292733 0.648685161 0.6394810381
0.4057170008 0.6443067611 0.6422065528
0.2798747139 0.5220965111 0.6397208074
0.3955837711 0.5163137184 0.6427356489
0.2789931733 0.3981877038 0.5073938843
0.3937311097 0.3969515717 0.5176932497
0.2893316692 0.4089829903 0.3861947927
0.4058620716 0.4075082673 0.3951092919
0.2855881953 0.5241491315 0.5160208706
0.4024527532 0.5226590376 0.52088791
0.2902335008 0.5276301326 0.3956157177
0.407323429 0.5264713161 0.4005377291
0.1758369403 0.8840460884 0.5254460408
0.1759280019 0.8831816527 0.407788917
0.1751039601 0.7674214108 0.5214328356
0.1754780583 0.7659921985 0.4035408223
0.173655782 0.6492791134 0.5167427989
0.1747865209 0.6481922254 0.3982654498
0.1710831635 0.5285056944 0.5100027047
0.1739788639 0.5298723479 0.3904732884
0.1786055587 0.1794611742 0.426720551
0.1797445147 0.180183049 0.3363308567
0.1720489272 0.2937731355 0.4581798041
0.1763125252 0.2969540231 0.3557455695
0.1681864811 0.4053017188 0.4952976912
0.1738837253 0.4121328942 0.3770868634
0.1762826553 0.8892430996 0.7614594238
0.1759334851 0.8860143992 0.6432698005
0.1758246955 0.778750739 0.7584474314
0.1751085594 0.7713988643 0.6396667845
0.174354113 0.6687665894 0.755080421
0.1730535686 0.6548494413 0.6359785364
0.1701263547 0.5600646724 0.7512115587
0.1679412293 0.532479991 0.6332194773
0.1764998156 0.6827804546 0.8766981304
0.1767991738 0.786854633 0.8785934808
0.1745695638 0.5834761713 0.8744077337
0.1766895071 0.8929382377 0.8803222908
0.1762133668 0.8828720184 0.1728539396
0.1760789964 0.8829155082 0.290259248
0.1761841347 0.7656837395 0.1689114752
0.1758833062 0.7656823767 0.2860427963
0.1762046428 0.6484777532 0.1642108255
0.1756705669 0.6483018947 0.2808396255
0.1763856128 0.531328088 0.1582480865
0.1756091089 0.5309572179 0.2736846942
0.1787914128 0.1788340186 0.1345967799
0.1794090995 0.1795857441 0.2381352233
0.1768860891 0.414242178 0.150693865
0.176098357 0.4140040551 0.2633992687
0.1777829529 0.2969283404 0.142109364
0.1775729762 0.2973554784 0.2501307244
-0.8824628111 0.05873536372 -0.882655695
-0.88246105 -0.05892737997 -0.882655322
-0.1765721324 0.05882243959 -0.8840158299
-0.1765639262 -0.05889728845 -0.8840138288
-0.2942792963 0.05880929406 -0.8838824509
-0.2942715892 -0.05890448402 -0.8838805611
-0.411967291 0.05879563347 -0.8836957855
-0.4119603241 -0.05890996529 -0.8836941288
-0.5296317847 0.05878146277 -0.8834690022
-0.5296260071 -0.05891469276 -0.8834676585
-0.7648824944 0.05875191197 -0.8829419319
-0.7648793014 -0.05892258573 -0.8829412399
-0.6472707167 0.05876710452 -0.883214577
-0.6472662245 -0.05891857324 -0.8832135618
-0.1766622295 0.05883361105 -0.7681600532
-0.1766507134 -0.05894895437 -0.768155544
-0.8948332067 0.05739042093 0.8800179028
-0.894757351 -0.06160080037 0.8800592539
-0.882537758 0.05871655395 -0.7653156564
-0.8825354814 -0.05895808102 -0.7653148937
-0.1767534742 0.05884163091 -0.6525389326
-0.1767382322 -0.0590043238 -0.6525310098
-0.1768598127 0.05884846154 -0.5372853493
-0.1768402029 -0.05907031254 -0.5372725058
-0.1769963567 0.05885540428 -0.4225730408
-0.1769715342 -0.05915482256 -0.4225528562
-0.1771820773 0.05886311344 -0.3086385329
-0.1771510739 -0.05926805856 -0.3086071344
-0.1774432322 0.05887121788 -0.1958149768
-0.1774052172 -0.05942414035 -0.1957661339
-0.1778177969 0.05887707727 -0.08458404087
-0.17777278 -0.05964310216 -0.08450763159
-0.1783599797 0.05887220082 0.02434658438
-0.1783105818 -0.05995261206 0.02446714049
-0.1791390722 0.05883239197 0.1299337407
-0.1790946774 -0.06038670294 0.1301257448
-0.1802092441 0.05868950736 0.2306586672
-0.1801947677 -0.06097174396 0.2309672244
-0.8826014624 0.05869216861 -0.647995835
-0.8825984956 -0.05899370711 -0.6479944838
-0.882664483 0.05866230385 -0.530706857
-0.8826608495 -0.05903600896 -0.5307046317
-0.8827311017 0.0586249692 -0.4134552843
-0.8827268275 -0.05908460753 -0.4134518063
-0.8828021248 0.05857622658 -0.2962426435
-0.8827972041 -0.05914619287 -0.2962373365
-0.8828737813 0.05851270855 -0.1790628474
-0.8828683004 -0.05921965569 -0.1790547999
-0.8829401435 0.05843032548 -0.06189918212
-0.8829345581 -0.0593080089 -0.06188703448
-0.8829968558 0.05832178717 0.05527732098
-0.8829922303 -0.05941205643 0.05529547092
-0.8830590068 0.05818070648 0.1725064601
-0.8830568132 -0.05953533921 0.1725331562
-0.8832000211 0.05800699659 0.2898298396
-0.8832012755 -0.05968116122 0.2898684843
-0.8836269974 0.05780447625 0.4072778867
-0.8836319726 -0.05986988082 0.4073319188
-0.8847538988 0.05760712558 0.5248706567
-0.8847588831 -0.06013007878 0.5249408601
-0.8907806183 0.05741684949 0.7609522565
-0.8907485397 -0.06103107902 0.7610239555
-0.8871081944 0.05746982886 0.6426798614
-0.8871026813 -0.06050873754 0.6427596208
-0.1814703746 0.05824654544 0.3243694201
-0.1815413371 -0.06166739735 0.3248698081
-0.1821962646 0.05691177639 0.4081101364
-0.1824511073 -0.06214909559 0.408932862
-0.7913193165 0.05715792807 0.8778987092
-0.7911900207 -0.06222953846 0.8780138801
-0.5985211324 0.05562641857 0.8720459905
-0.5981301484 -0.06295307001 0.8725227988
-0.6914009063 0.0567286097 0.8753621421
-0.6911017587 -0.0628466767 0.8756131552
-0.572048925 0.05376755708 0.7467443514
-0.5719858639 -0.06096215375 0.7476017483
-0.298378392 0.05413632687 0.4441311819
-0.2992102123 -0.06044781847 0.4446643201
-0.2944200617 0.05881329379 -0.7678756556
-0.2944093469 -0.05895775065 -0.7678714125
-0.4121397386 0.05879279015 -0.767479757
-0.4121301678 -0.05896265817 -0.7674760038
-0.5298138808 0.05877280674 -0.7670020256
-0.5298057892 -0.05896440028 -0.7669989337
-0.2945605673 0.05881252054 -0.6520704164
-0.2945464826 -0.0590152255 -0.652062931
-0.2947211184 0.05880752958 -0.5365767864
-0.2947031723 -0.05908353874 -0.5365645821
-0.2949222225 0.0587974682 -0.4215327589
-0.2948998331 -0.05917008023 -0.4215134436
-0.2951874069 0.05877945472 -0.3071164373
-0.2951600753 -0.059283823 -0.3070861365
-0.2955458179 0.05874701274 -0.1935626267
-0.2955135775 -0.05943603681 -0.1935149833
-0.2960336456 0.05868639227 -0.0811841668
-0.2959981622 -0.05964029826 -0.08110860478
-0.2966905285 0.05856824548 0.02960372116
-0.2966578225 -0.05991010527 0.02972497248
-0.2975385312 0.05832841199 0.138262514
-0.2975257523 -0.06024921922 0.1384587938
-0.2985074025 0.05782269162 0.244124974
-0.2985607858 -0.06062191916 0.2444398753
-0.2992105544 0.05671354334 0.3464055428
-0.2994587919 -0.06086779531 0.346877544
-0.76501506 0.05873515899 -0.7659041986
-0.7650106445 -0.0589614341 -0.7659026478
-0.6474394348 0.05875369908 -0.7664700059
-0.6474330783 -0.05896369675 -0.766467667
-0.7651317514 0.05871275107 -0.6489120376
-0.7651260456 -0.05900421198 -0.6489092744
-0.7652493996 0.05868317232 -0.5319873561
-0.7652423464 -0.05905400356 -0.5319828344
-0.7653768276 0.05864369994 -0.4151470349
-0.7653683838 -0.05911341167 -0.4151399373
-0.765516579 0.05858966587 -0.2983996217
-0.7655067872 -0.0591860202 -0.298388683
-0.7656639935 0.05851457989 -0.1817394255
-0.7656531956 -0.05927356573 -0.181722703
-0.7658073461 0.05840888129 -0.06513804535
-0.7657965346 -0.05937740104 -0.06511261651
-0.7659321369 0.05825889642 0.05146529079
-0.7659233945 -0.05949685596 0.05150376009
-0.7660447346 0.05804835762 0.1681701675
-0.7660414783 -0.05962956585 0.1682279656
-0.7662445233 0.05776397971 0.2851078228
-0.7662508578 -0.05977380446 0.2851937009
-0.7668983017 0.057410898 0.4024064352
-0.7669160565 -0.05994392004 0.4025308198
-0.7689259966 0.05705063773 0.5201324498
-0.7689468906 -0.06019529459 0.5203019591
-0.7823608963 0.05692863993 0.7572720684
-0.7823014758 -0.06140076994 0.7574548906
-0.7738576238 0.0568355507 0.6383089027
-0.773856578 -0.06065173108 0.6385104497
-0.6756252565 0.05595433698 0.7527575179
-0.6755418114 -0.06154655496 0.7531565686
-0.4123079895 0.05878410334 -0.6514238431
-0.4122954999 -0.05901949185 -0.6514171906
-0.4124949959 0.05876889884 -0.5356111286
-0.4124792234 -0.05908648754 -0.5356002516
-0.4127215651 0.05874468305 -0.4201388715
-0.4127021354 -0.0591699432 -0.4201216208
-0.4130080391 0.05870614337 -0.3051211799
-0.4129847717 -0.05927682767 -0.3050940686
-0.4133741713 0.05864296273 -0.1906892994
-0.4133475658 -0.05941458184 -0.190646628
-0.4138347359 0.05853518065 -0.0769845146
-0.4138071117 -0.05958946981 -0.07691677944
-0.4143839291 0.05834331418 0.0358684621
-0.4143620711 -0.05980108803 0.03597737639
-0.4149493361 0.05798702159 0.1478366694
-0.4149506339 -0.0600274616 0.1480145359
-0.4152620995 0.05729820384 0.2591753083
-0.4153281906 -0.06018792896 0.2594708991
-0.4144954027 0.05591517307 0.3709518992
-0.4147148203 -0.06005746191 0.3714567699
-0.6475936422 0.05873416821 -0.6498035512
-0.6475854049 -0.0590126787 -0.6497993757
-0.529986284 0.05875780201 -0.6506522689
-0.5299757655 -0.05901820032 -0.6506467612
-0.6477538954 0.05870670506 -0.5332521414
-0.6477436426 -0.05906960791 -0.533245311
-0.5301716925 0.05873501383 -0.5344772855
-0.5301585114 -0.05908109819 -0.5344682686
-0.6479334775 0.05866799882 -0.4168498686
-0.6479210921 -0.0591383416 -0.416839094
-0.5303877818 0.05870114614 -0.4185380235
-0.5303717158 -0.05915811188 -0.4185237463
-0.6481391011 0.05861232065 -0.3006233046
-0.6481246324 -0.05922269962 -0.3006065637
-0.5306478642 0.05865002655 -0.3028956755
-0.5306289003 -0.0592543211 -0.3028733364
-0.648369043 0.05853038368 -0.1845825893
-0.6483530231 -0.05932549039 -0.1845567265
-0.5309588781 0.0585706795 -0.1876035179
-0.5309376363 -0.05937419876 -0.1875686137
-0.6486094557 0.05840715926 -0.06870595422
-0.6485934724 -0.05944753686 -0.06866604
-0.5313149358 0.05844359426 -0.0726886108
-0.5312935495 -0.05951969537 -0.07263385203
-0.6488310564 0.05821886395 0.0470846129
-0.6488187023 -0.05958502652 0.04714626761
-0.5316831309 0.05823396358 0.04188589837
-0.5316670381 -0.05968544223 0.04197247531
-0.4102751161 0.0530157479 0.4867433181
-0.4107495303 -0.05908077624 0.4876815802
-0.5396275015 0.05299427529 0.6278271409
-0.5397399399 -0.05939464829 0.6288594491
-0.6592277236 0.05561633523 0.6333034017
-0.6592582836 -0.0604512799 0.6337490464
-0.5320605172 0.05469825878 0.5054250985
-0.5322473414 -0.05955425855 0.5060452573
-0.6517390962 0.05614411486 0.514275366
-0.6518071972 -0.06004161273 0.5146135495
-0.5317785264 0.05626236113 0.3868381585
-0.5318941156 -0.0598870771 0.3872069412
-0.6495913438 0.05688188488 0.3961892719
-0.6496409568 -0.05993590816 0.3964164429
-0.5320478008 0.05727607257 0.2709749295
-0.5320898275 -0.05995182074 0.2711987293
-0.6491387122 0.05749600404 0.2791942551
-0.6491579274 -0.05984863102 0.2793419164
-0.5319791335 0.0578800192 0.1562936003
-0.5319804198 -0.05984865635 0.1564318912
-0.6489988898 0.05793022174 0.1629560963
-0.6489970304 -0.05972597839 0.1630514881
-0.8824382427 0.8823027511 0.0583894355
-0.8824529155 0.88233957 -0.05922789794
-0.7648774716 0.8822898567 0.05793841269
-0.7648953088 0.8823615065 -0.05964416
-0.6473099162 0.8823003028 0.05746030397
-0.6473250245 0.8823988195 -0.06007785833
-0.5297355122 0.8823515088 0.05695076533
-0.5297428829 0.8824619668 -0.06052736032
-0.4121446458 0.882456552 0.05642289396
-0.4121356034 0.8825554664 -0.06097667463
-0.2945255137 0.8826090112 0.05591950714
-0.2944960879 0.8826710296 -0.06138951352
-0.176860647 0.8827722656 0.05551495744
-0.1768138614 0.8827849139 -0.06171162227
-0.8824427482 0.7646021186 0.05793692786
-0.8824837111 0.7646699749 -0.05964546938
-0.8824663285 0.6468985081 0.05745589669
-0.8825282787 0.6469918065 -0.06008170829
-0.8825249494 0.5291973248 0.05694216459
-0.8825944967 0.5293084419 -0.0605347057
-0.8826292878 0.4114957885 0.05640947158
-0.882684801 0.4116126723 -0.06098778513
-0.882910013 0.1760606067 0.05549727641
-0.882884646 0.1761728864 -0.06172626953
-0.8827701242 0.2937861767 0.05590242689
-0.8827894308 0.2939025651 -0.06140348673
-0.7657609289 0.1760168427 0.05192958395
-0.7657007778 0.1761953548 -0.06477885585
-0.6485749689 0.1760164401 0.04785589738
-0.6484556984 0.1762544816 -0.06812701906
-0.5313490739 0.1761269321 0.04305812229
-0.5311234557 0.1763858027 -0.07184400489
-0.414003698 0.1764236436 0.03754022468
-0.4136281407 0.1766169162 -0.07583299893
-0.1781330825 0.1775253698 0.02703414006
-0.1777102141 0.177297074 -0.08285317227
-0.2963375642 0.1769293519 0.03182168406
-0.2958520352 0.1769416995 -0.07971713103
-0.1769055527 0.765488347 0.05195945091
-0.176882378 0.7655058847 -0.064755324
-0.1769707556 0.6481753015 0.04789380946
-0.1769679235 0.648174581 -0.06809953518
-0.1771065738 0.5308395816 0.0430975151
-0.1770949726 0.5307712105 -0.07181828287
-0.177364684 0.4134152172 0.03757018091
-0.1772787431 0.4132268817 -0.07581541703
-0.1777465117 0.2957138809 0.03183260899
-0.1775043182 0.295429566 -0.0797110964
-0.7648803638 0.76457263 0.05701182705
-0.7649510171 0.7647067588 -0.06049411118
-0.7649186456 0.6468554919 0.05602208193
-0.7650312817 0.6470408596 -0.06138517807
-0.765022787 0.5291475912 0.05495849553
-0.7651522663 0.5293650921 -0.06231454511
-0.7654873034 0.2937462935 0.05278347658
-0.7655186906 0.2939527468 -0.06410900467
-0.7652168445 0.4114494033 0.05384774837
-0.7653204202 0.4116729372 -0.06324852467
-0.6473158435 0.764584217 0.05602647495
-0.6474031613 0.7647727377 -0.06138141175
-0.5297516671 0.7646731359 0.05497025853
-0.529836783 0.7648881983 -0.06230488588
-0.4121792648 0.764869384 0.05386880808
-0.4122392805 0.7650635241 -0.06323196081
-0.2945740582 0.7651649641 0.0528120108
-0.2945926879 0.7652846687 -0.06408692749
-0.2946586177 0.6476899103 0.04930176429
-0.294720049 0.6478516809 -0.06702692149
-0.2948481309 0.5301994405 0.0452216936
-0.2949119755 0.5303607316 -0.07026278663
-0.2952156521 0.4126635321 0.0405794196
-0.2951899572 0.4127639601 -0.07370764824
-0.2957668855 0.2949606565 0.03580228142
-0.2955326615 0.2949790198 -0.07704070397
-0.648169449 0.2937606732 0.049266267
-0.6481941287 0.2940494918 -0.06705202348
-0.4134011442 0.2943067922 0.0405572303
-0.4132740923 0.2945522526 -0.07372022726
-0.5308225083 0.2939155649 0.04518668061
-0.5307979159 0.2942381686 -0.07028493435
-0.6473649266 0.6468637246 0.05448025374
-0.6475121561 0.6471287649 -0.06275770056
-0.529812961 0.6469799024 0.0528049571
-0.5299667731 0.6472869515 -0.06420013695
-0.4122559805 0.6472561212 0.05103005122
-0.4123786332 0.6475336535 -0.06566388232
-0.412446667 0.5296373189 0.04780026964
-0.4125903239 0.5299617262 -0.06830250991
-0.4128266808 0.4120089266 0.04420169554
-0.4128967532 0.412319052 -0.07107153929
-0.5299815732 0.5292920472 0.05039784649
-0.5301651479 0.5296583151 -0.06622454113
-0.5303194046 0.4116154494 0.04778271788
-0.5304502228 0.4119863115 -0.06831386432
-0.6475043918 0.5291542395 0.05279542774
-0.6476778243 0.5294682873 -0.06420743989
-0.6477764274 0.4114604322 0.05100664237
-0.64791243 0.4117818753 -0.06568076928
-0.6494723657 0.883846571 0.8817006083
-0.5321840999 0.8849215165 0.8814363514
-0.6472652381 0.8821501471 0.1750452464
-0.5296960239 0.882172766 0.1744913492
-0.647211555 0.8819607629 0.2926824541
-0.5296330667 0.8819393191 0.2921079007
-0.6471884325 0.8817852541 0.410366184
-0.5295997427 0.8817222041 0.409797438
-0.6485631412 0.1755850334 0.1639664058
-0.5313833554 0.1755779311 0.1579066832
-0.6472917732 0.8817395135 0.5280846776
-0.5297038782 0.8816889672 0.5275436449
-0.6476590492 0.881989112 0.645841926
-0.5301144712 0.8820949291 0.6453459587
-0.648394437 0.8826814787 0.7636849199
-0.5309655793 0.8831689071 0.7632694243
-0.6471459013 0.7642824043 0.1735374911
-0.5295620183 0.7643026677 0.1723832132
-0.6470640146 0.6464110488 0.1718847947
-0.5294537767 0.6464028493 0.1700310242
-0.6471045648 0.5285811787 0.1700194426
-0.5294794472 0.5285360512 0.1673020345
-0.6479213236 0.2932035371 0.1657817731
-0.5305150007 0.2931789313 0.1607837409
-0.6473780349 0.4108441595 0.1679316668
-0.5298033011 0.4107874727 0.1641405804
-0.6499027683 0.7670735452 0.8812295948
-0.5323928476 0.7688523625 0.880794586
-0.6504418324 0.6491378075 0.8808164682
-0.5320032565 0.6505440723 0.8803180291
-0.6483797473 0.1748489943 0.2804787715
-0.5309599837 0.1744687079 0.2731434155
-0.6517341582 0.529970864 0.8803302105
-0.5308032793 0.5286755188 0.8799905966
-0.6482366499 0.1737159352 0.3977435965
-0.5297427148 0.1723578826 0.3896106274
-0.6492766418 0.1723219297 0.5160241951
-0.5281790494 0.1688195322 0.5086524512
-0.6548289487 0.1715550002 0.6351026042
-0.5321348548 0.1650330843 0.6312548023
-0.6562551175 0.41057151 0.8793659325
-0.5315536721 0.4031495234 0.8787270056
-0.6687074436 0.293332437 0.8778110532
-0.5566575518 0.2885772355 0.8759983983
-0.6827769679 0.1757328542 0.8762491999
-0.5835243468 0.1733498342 0.873416696
-0.6687415303 0.1730584794 0.7543026938
-0.559888172 0.1676974037 0.7494356677
-0.6468986967 0.7638738609 0.2911765449
-0.5292547013 0.7637698801 0.2899843533
-0.6480478027 0.7648260459 0.7628581148
-0.5302599525 0.765363756 0.76213303
-0.6469312594 0.7635617668 0.6447616925
-0.5289902899 0.763369867 0.6438517305
-0.6466416209 0.763444675 0.4089430644
-0.5288880257 0.7631772134 0.4077893239
-0.6465545951 0.7632189969 0.5268102377
-0.5286694191 0.7628480762 0.5257615207
-0.6474144815 0.6459869533 0.7621052376
-0.5284169812 0.6454393362 0.7612126857
-0.6465821275 0.6457413016 0.2895193923
-0.5288065209 0.6454679782 0.2876019677
-0.6463945667 0.5276544336 0.2875896666
-0.5284431699 0.5271519425 0.2847315866
-0.6473334186 0.2922171729 0.2827430719
-0.5294950918 0.2916274215 0.276940198
-0.6465837169 0.4097757837 0.2852909732
-0.5285378264 0.4091041462 0.2811315213
-0.6469235795 0.5261410049 0.7612300711
-0.524909821 0.5222823398 0.7604443619
-0.6464474557 0.2906567826 0.4004290705
-0.527184198 0.2885752932 0.3943696652
-0.648610515 0.4063007878 0.7596545799
-0.520773918 0.3949006052 0.7584437985
-0.6577558163 0.2893556628 0.7570240906
-0.5389622906 0.2800914733 0.7541550604
-0.6484105637 0.2874387115 0.6380923112
-0.5213213868 0.2770819793 0.636408641
-0.6459950361 0.2886700845 0.5189852729
-0.523428902 0.2832594813 0.51400527
-0.6458062576 0.6444007123 0.6437205575
-0.5267326058 0.6429747402 0.6425050403
-0.6445031848 0.524544858 0.642522308
-0.5229342401 0.5204056209 0.6411665305
-0.6440547255 0.404729074 0.6407400246
-0.5157792997 0.3940051975 0.6391243571
-0.6459833884 0.6449280619 0.4074065516
-0.5278694056 0.6442078591 0.405596149
-0.6455403123 0.6442761283 0.5254998629
-0.5269200146 0.6430270564 0.5239617182
-0.6444526396 0.5250363048 0.5239634752
-0.5243583938 0.5220941001 0.5218994958
-0.6441343272 0.4061025353 0.5218805457
-0.5221036173 0.4006763273 0.5188778421
-0.6453940854 0.5263698941 0.4055869212
-0.5266708098 0.524924056 0.4029231269
-0.64536362 0.4081347263 0.4032641132
-0.5260071127 0.4059322099 0.3992497014
-0.7665436321 0.8833029842 0.8819045996
-0.8833369775 0.8829885252 0.8820982132
-0.764841894 0.8821873143 0.1755500704
-0.8824191492 0.8822540004 0.1760199097
-0.7648029787 0.8820637285 0.2931914667
-0.8823941851 0.8821998478 0.293662159
-0.7647935321 0.881959098 0.4108568945
-0.8823965823 0.882165232 0.4113123353
-0.7648868719 0.8819444461 0.5285397338
-0.882446512 0.8821852069 0.5289672615
-0.7657230265 0.8825646073 0.7640143844
-0.8828968959 0.8825830911 0.7643297954
-0.7651691803 0.8821198765 0.64624701
-0.8826080008 0.8823152297 0.6466326082
-0.7647566321 0.7643717286 0.1745820327
-0.8823766946 0.7645084154 0.1755486664
-0.7657630966 0.175732951 0.1687579268
-0.8829195065 0.1759055423 0.1727804106
-0.764711448 0.6465635431 0.1735330625
-0.8823606381 0.6467640259 0.1750409291
-0.7647613398 0.5287885359 0.1723704407
-0.8823973045 0.5290327636 0.1744825339
-0.7649688951 0.4110690722 0.1710999576
-0.8825136463 0.4113179381 0.1738786494
-0.7653409584 0.2933977887 0.1698218638
-0.882707014 0.2936159114 0.1732775269
-0.7670167892 0.7662463561 0.8815660495
-0.8836309538 0.7658359157 0.8819034617
-0.767849005 0.6486575201 0.8812343394
-0.884192167 0.6483730386 0.8817053541
-0.7657689435 0.1753144291 0.2858298639
-0.8829693102 0.1757046684 0.2901619769
-0.7695571711 0.5305819341 0.8808153951
-0.8852418363 0.5306300585 0.8814508923
-0.7660755901 0.1747801635 0.4032568922
-0.88323754 0.1754852287 0.4076666155
-0.7732220598 0.4124302939 0.8801651718
-0.8871491219 0.4127243978 0.8810991746
-0.7674910991 0.1742901502 0.5210793843
-0.8840967499 0.1753353859 0.5253040746
-0.7868742619 0.1762377927 0.8784140502
-0.8929897555 0.176240723 0.8802589767
-0.7797802165 0.2945497029 0.8792898326
-0.890018712 0.2946669523 0.8806695527
-0.7714481412 0.1742428272 0.6392809352
-0.8860530336 0.175400124 0.643125512
-0.7787751339 0.1750439839 0.7581206063
-0.8892700407 0.1757609208 0.7613421726
-0.7645932904 0.7641175901 0.2922252733
-0.8822952099 0.7643994878 0.2931905337
-0.7644496985 0.7638767278 0.4099354613
-0.8822342682 0.7643181437 0.4108569806
-0.7644557952 0.7637894894 0.5276976418
-0.8822599133 0.7643323545 0.5285411381
-0.7656477041 0.7648761766 0.7634379291
-0.8829197996 0.7650432706 0.764016162
-0.764799632 0.7640635476 0.6455141877
-0.8824641712 0.764552232 0.6462493863
-0.7644144811 0.646168099 0.2911733429
-0.8822217071 0.6465975726 0.2926795597
-0.7643580435 0.5282691079 0.2899733956
-0.8822210549 0.5288182773 0.2921012508
-0.7645622892 0.4104934455 0.2885915613
-0.8823532287 0.411083646 0.2914447832
-0.7650924822 0.2928655995 0.2871147542
-0.8826332751 0.2933878286 0.2907552599
-0.7656574403 0.6467854497 0.7628671532
-0.8830576941 0.6473286792 0.7636936765
-0.7661934848 0.5284046641 0.7621587195
-0.8835398968 0.5294722843 0.7632889538
-0.7731698512 0.2926522216 0.7595994439
-0.8869022296 0.2937935163 0.7620198515
-0.7682937483 0.4102077581 0.7610907614
-0.8847447097 0.4116166946 0.7627287544
-0.7649344364 0.2921732829 0.4047457189
-0.8826791076 0.2931470657 0.4083513402
-0.765472179 0.2915321769 0.5227168809
-0.883142301 0.2930047609 0.5260603067
-0.7678738124 0.2914888327 0.6409537562
-0.884462536 0.293173268 0.6439000612
-0.7641043396 0.6457444649 0.408942915
-0.8820981462 0.6464540632 0.4103663935
-0.7643902171 0.6457336105 0.6447702069
-0.8823686797 0.6466818355 0.6458501319
-0.7639841436 0.6454898932 0.5268147191
-0.882095208 0.6464273518 0.5280892463
-0.7650719811 0.4090174879 0.6426259699
-0.883112718 0.4109044784 0.644712153
-0.7642417512 0.5272503296 0.6438736112
-0.8824872981 0.5287546123 0.645362639
-0.7636815899 0.5271609616 0.5257701756
-0.8820692204 0.5285212145 0.5275517564
-0.7639014462 0.5276501404 0.4077852198
-0.8820609337 0.5286077364 0.4097965418
-0.7640204407 0.4090852563 0.5244171048
-0.8823776834 0.4107051729 0.5268716587
-0.7641113894 0.4097565199 0.4063723076
-0.882236213 0.4108354562 0.4091141723
-0.2971861344 0.8897688743 0.8806371273
-0.4147729647 0.8868546696 0.8810782751
-0.2961227458 0.8865823097 0.7619834869
-0.4135566088 0.8843944688 0.7627004678
-0.2952304346 0.8840901491 0.6438732128
-0.4126420126 0.8827225766 0.6446894769
-0.2947443716 0.8827661603 0.5260517008
-0.4121884825 0.8819882592 0.5268633064
-0.2945717852 0.8823419182 0.4083586295
-0.4120641712 0.8818867976 0.4091188768
-0.2976592228 0.7792930359 0.8792514386
-0.4149164094 0.7726056342 0.8801350703
-0.2942236534 0.5546616732 0.8762155024
-0.4074763022 0.5296216225 0.8788401727
-0.2973213279 0.6677723204 0.8778421515
-0.4136760186 0.6552347619 0.8793688293
-0.2945398315 0.8823561756 0.2907714237
-0.4120834225 0.882063707 0.2914569589
-0.2945396528 0.882492017 0.1732961036
-0.4121267397 0.8822864044 0.1738930135
-0.2968387275 0.1767050434 0.1416652267
-0.4142313909 0.1759029875 0.1502706154
-0.2944743145 0.7649028183 0.1698558276
-0.4120132976 0.7645040202 0.1711245341
-0.2944187169 0.647252441 0.1658303536
-0.4119131558 0.64666504 0.1679631313
-0.2944935607 0.5296195189 0.1608403886
-0.4119477652 0.5288423948 0.1641687895
-0.2949009569 0.4120898117 0.1546363735
-0.4123194917 0.4111378198 0.159595389
-0.2957888227 0.2945810973 0.1476900152
-0.4131788559 0.2935708277 0.1545941321
-0.2970871191 0.1758999116 0.2493759731
-0.4138630476 0.1746177422 0.2626798258
-0.2962526812 0.1735697525 0.3544057978
-0.4116410516 0.1715448764 0.37579986
-0.2920756798 0.1672736663 0.4556291518
-0.4039460854 0.1642388333 0.4928176142
-0.2869575179 0.5363335799 0.7543998468
-0.4005083875 0.5180380374 0.7584302216
-0.2833693886 0.2778770228 0.4778408058
-0.3958389779 0.2743454075 0.5033594753
-0.2936550988 0.6563759213 0.7570489861
-0.4097944375 0.6471708074 0.7596357141
-0.2957182691 0.7724408028 0.7595599752
-0.4127327239 0.7675064036 0.7610539976
-0.2942671345 0.7645135673 0.2871497978
-0.4117133466 0.7639558545 0.2886162305
-0.2939864957 0.7642078345 0.4047723399
-0.4113195376 0.7633570111 0.406389834
-0.2938756645 0.6464152227 0.2828060981
-0.4112196286 0.6456195537 0.2853315317
-0.2935211504 0.5282042052 0.2770348838
-0.4107499409 0.5271770342 0.2811809202
-0.2936778873 0.410313252 0.2689225687
-0.4107507305 0.4089931265 0.2756108118
-0.2950880947 0.2932088265 0.2586337065
-0.4119629935 0.2916567237 0.2688322956
-0.2922546963 0.2891664858 0.3687687785
-0.4079997163 0.286835127 0.3842746534
-0.2942667244 0.7670222962 0.6409255872
-0.4113485139 0.7641904911 0.6425975959
-0.2938303435 0.7646347447 0.5227209967
-0.4110421203 0.763155468 0.5244166704
-0.2929272482 0.6452340313 0.4005029175
-0.4100840345 0.6441034959 0.4033129045
-0.2914108851 0.6468228589 0.6381056942
-0.4080300587 0.6424447574 0.6407198478
-0.2917435777 0.6445117413 0.51905248
-0.4086985981 0.642610705 0.5219287631
-0.283634747 0.5183450524 0.6365607683
-0.3994940573 0.5127821046 0.6390612358
-0.2802125191 0.3916663753 0.5040230408
-0.3950923582 0.3902622045 0.5131815112
-0.2874871618 0.5209368495 0.5142725455
-0.4041908346 0.5195428418 0.5191318503
-0.2900965079 0.4054200596 0.3844998152
-0.406564484 0.4038150737 0.3931060125
-0.2913723856 0.5253445594 0.3945324054
-0.4083116135 0.5240916233 0.39935126
-0.176874527 0.6479998703 0.1640152584
-0.1769550262 0.530644453 0.1579657026
-0.1766037175 0.6476038468 0.2805340417
-0.1764399375 0.5298958036 0.2732276302
-0.1761038161 0.6472159675 0.3977889827
-0.1752239188 0.528250307 0.3897161163
-0.1755203857 0.6480415032 0.516023036
-0.1730002897 0.5262203178 0.5087269686
-0.1802648342 0.6819967529 0.8762291134
-0.1794441699 0.5819022368 0.873482864
-0.1756336124 0.6535188521 0.6350130026
-0.1709833725 0.529883972 0.6310173617
-0.1776231322 0.6676088801 0.7542411021
-0.1743049956 0.5579029501 0.7493890671
-0.1769088725 0.8827333121 0.1727989998
-0.1768890337 0.7653884002 0.1687918852
-0.1769573252 0.8827279596 0.2901765524
-0.1768193781 0.7652710035 0.2858609333
-0.177044003 0.8829429905 0.407669437
-0.1767276925 0.765450268 0.4032713575
-0.1772469982 0.8837691481 0.5252871728
-0.1767610473 0.7667729596 0.5210591853
-0.1791740089 0.8927932824 0.880219261
-0.1798383666 0.7864875755 0.8783592751
-0.1776824047 0.885731737 0.6430873767
-0.1772483003 0.7707226697 0.6392195551
-0.1783960928 0.8890024109 0.7612947025
-0.1784459952 0.7781661881 0.7580513214
-0.177926773 0.2958967433 0.1416846867
-0.177275853 0.4133557845 0.1503225415
-0.1777935069 0.2956284987 0.2494106087
-0.1766864924 0.4125449161 0.2627720941
-0.1766351589 0.2939361041 0.3544722983
-0.1747936394 0.4096515885 0.3759675582
-0.1724450631 0.2883299915 0.4557913365
-0.1696138876 0.4010141153 0.4930923161
-0.179419784 0.1771657249 0.3351965275
-0.1792228445 0.1778011354 0.2374649465
-0.1778992183 0.1743118983 0.4247053463
-0.1786651461 0.1777479708 0.1341880313
-0.8824302862 0.8823785646 -0.5296207318
-0.8824171255 0.8823752242 -0.6472149625
-0.7648421365 0.8824244327 -0.5298263778
-0.7648173632 0.8824146315 -0.6473669899
-0.6472370606 0.8824685778 -0.5300273839
-0.6472034037 0.8824518048 -0.6475138926
-0.5296154308 0.8825127042 -0.530219298
-0.5295755608 0.8824877695 -0.6476523714
-0.411974186 0.8825559401 -0.5303941496
-0.4119319989 0.8825217044 -0.647776923
-0.2943139055 0.8825952998 -0.530541006
-0.2942740775 0.8825516226 -0.647880347
-0.176637059 0.8826270708 -0.5306476367
-0.1766030965 0.8825750975 -0.6479547765
-0.8824741608 0.7647412138 -0.5298267966
-0.8824542559 0.7647355782 -0.6473672795
-0.8825161794 0.6470896326 -0.5300285749
-0.8824888262 0.647083408 -0.6475146857
-0.8825570116 0.5294251312 -0.5302214105
-0.8825213989 0.5294211878 -0.6476538109
-0.8825955542 0.4117486295 -0.5303971683
-0.8825511621 0.4117489561 -0.6477789844
-0.8826530438 0.1763630675 -0.5306514862
-0.8825935207 0.1763813771 -0.6479573552
-0.88262888 0.2940601113 -0.5305446611
-0.8825759961 0.2940679462 -0.6478828117
-0.1768582547 0.1767514124 -0.5369327637
-0.1767548429 0.1766772893 -0.6523065602
-0.1768387002 0.2946012526 -0.5362580208
-0.1767440235 0.2944774266 -0.6518588459
-0.2947070126 0.1766859989 -0.5362585591
-0.2945534634 0.176632007 -0.6518591656
-0.7652297518 0.1764206087 -0.5318771127
-0.7651184753 0.1764304322 -0.6488358878
-0.6477293259 0.1764805155 -0.5330867319
-0.647577626 0.1764795579 -0.6496903063
-0.4124727014 0.1766152084 -0.5353386095
-0.4122949512 0.1765817155 -0.6512411894
-0.5301460238 0.1765454868 -0.5342570157
-0.5299702786 0.1765301259 -0.6505030373
-0.1768065649 0.4123734765 -0.5353362677
-0.1767240006 0.4122240921 -0.6512397293
-0.1766821595 0.765179883 -0.5318714109
-0.1766369968 0.7650831294 -0.6488321109
-0.1767254283 0.6476586701 -0.5330809898
-0.1766685852 0.6475275161 -0.6496865653
-0.1767674572 0.5300586575 -0.5342526229
-0.1766980137 0.5299081649 -0.6505002357
-0.7649179022 0.7648202367 -0.5302359008
-0.7648805066 0.7648029389 -0.647668179
-0.7649907918 0.6471898355 -0.5306371305
-0.7649395051 0.6471681248 -0.6479597806
-0.765061943 0.5295338999 -0.5310207965
-0.7649952063 0.5295119177 -0.6482350527
-0.7651874859 0.2941465122 -0.5316643635
-0.7650885796 0.2941400974 -0.6486883419
-0.765129228 0.4118524243 -0.5313706521
-0.7650460531 0.4118352794 -0.6484828032
-0.6473323532 0.7648975695 -0.5306360175
-0.6472811339 0.7648672465 -0.6479590362
-0.5297167698 0.7649753112 -0.5310181647
-0.5296566386 0.7649296313 -0.6482332785
-0.4120693331 0.7650519059 -0.5313664621
-0.4120067402 0.7649887798 -0.6484799961
-0.2943900131 0.7651224193 -0.5316590231
-0.2943324826 0.7650413972 -0.6486847945
-0.2944639703 0.6475820749 -0.5327625128
-0.2943879595 0.6474728416 -0.6494675405
-0.2945369385 0.529970622 -0.5338290721
-0.2944406672 0.5298463067 -0.6502118199
-0.2946063483 0.412283104 -0.5348131644
-0.2944886297 0.4121613809 -0.6508871069
-0.2946659392 0.2945185728 -0.5356483564
-0.294527915 0.2944204254 -0.6514515591
-0.647675351 0.294234702 -0.5327677664
-0.647540441 0.2942111608 -0.6494709735
-0.4124184341 0.2944242685 -0.5348149465
-0.4122597287 0.294353718 -0.6508882286
-0.5300876625 0.2943276997 -0.5338329118
-0.5299311891 0.2942827369 -0.6502142811
-0.6474245428 0.6472888809 -0.531233163
-0.6473543642 0.6472494628 -0.6483904392
-0.5298158335 0.6473893126 -0.5318034792
-0.5297338647 0.6473288703 -0.6487970071
-0.4121623653 0.6474891676 -0.5323242988
-0.4120779279 0.6474047191 -0.6491632323
-0.6476008353 0.4119572711 -0.532328048
-0.6474872863 0.4119197659 -0.649165704
-0.6475149795 0.5296423777 -0.5318052697
-0.6474237873 0.5295999753 -0.6487981996
-0.5299135593 0.529753551 -0.5325579789
-0.5298074081 0.5296867033 -0.649330849
-0.4122543702 0.5298653412 -0.5332474232
-0.4121458029 0.5297703451 -0.6498116162
-0.5300067007 0.4120661013 -0.5332495531
-0.5298748141 0.4120038131 -0.6498129994
-0.4123422166 0.4121770427 -0.534096475
-0.4122079818 0.4120858361 -0.6503986019
-0.5296542134 0.8825302169 -0.4127976234
-0.647269052 0.8824780712 -0.4125468457
-0.5303466499 0.1765522312 -0.4182253421
-0.647895765 0.1764706085 -0.4166183772
-0.5297734497 0.7650084204 -0.4138308293
-0.6473783145 0.7649152531 -0.4133284503
-0.5298937261 0.6474353244 -0.4148624946
-0.6474879845 0.6473130843 -0.4141065954
-0.5300185882 0.5298071107 -0.4158724026
-0.6476011049 0.5296696105 -0.4148651244
-0.5301443823 0.4121177922 -0.4168165256
-0.6477143551 0.411981261 -0.4155709786
-0.5302595643 0.2943641884 -0.4176274949
-0.6478176121 0.2942465661 -0.416174736
-0.5297256813 0.8825173959 -0.17796487
-0.647320081 0.8824529182 -0.177582457
-0.5296931343 0.8825349743 -0.2953828317
-0.6472978122 0.8824755424 -0.2950680079
-0.5305806996 0.1765428461 -0.3024587747
-0.6480801192 0.1764421889 -0.3003059712
-0.5308467221 0.1764996818 -0.1869959205
-0.6482748143 0.1763797073 -0.1841522922
-0.5298502699 0.7649898292 -0.1795002271
-0.6474284278 0.7648722711 -0.1787219693
-0.529822091 0.7650195725 -0.2966643978
-0.6474140375 0.7649119793 -0.2960290917
-0.5304484462 0.2943825145 -0.3016311022
-0.64796531 0.2942369716 -0.299702799
-0.5306414361 0.294358093 -0.1858582872
-0.6481030712 0.2941846788 -0.1833429232
-0.5299964683 0.6474208693 -0.1810973695
-0.6475552404 0.6472614094 -0.1798993886
-0.5299602332 0.6474546785 -0.2979683625
-0.6475372722 0.6473111173 -0.2970026104
-0.5301798603 0.5298042974 -0.1827451758
-0.6477129247 0.5296170981 -0.1811027163
-0.530114959 0.5298342225 -0.2992752583
-0.6476740949 0.5296695506 -0.2979721566
-0.5304024379 0.4121235761 -0.1843776471
-0.6479020799 0.4119290795 -0.1822825825
-0.530283345 0.4121468675 -0.3005286193
-0.64782166 0.4119801793 -0.2988955808
-0.4122466539 0.6475639355 -0.415565397
-0.4123668402 0.52995373 -0.4168132821
-0.2945433538 0.6476894806 -0.4161668258
-0.2946408479 0.5300987384 -0.4176215638
-0.1767873612 0.6477966386 -0.4166096947
-0.1768451287 0.5302242199 -0.4182184982
-0.4123807567 0.6476254144 -0.1822706923
-0.4125682468 0.5300489712 -0.1843701884
-0.4123251232 0.6476183129 -0.2988873697
-0.4124780863 0.5300249081 -0.300523698
-0.2946230039 0.6477886383 -0.2996910102
-0.2947504986 0.5302262319 -0.3016219402
-0.1768537735 0.6479405553 -0.3002929823
-0.1769316314 0.5304081747 -0.3024481054
-0.2946908761 0.6478578452 -0.1833255747
-0.2948527003 0.5303314431 -0.1858440892
-0.1769188626 0.6480771549 -0.1841331581
-0.1770212157 0.5306013701 -0.1869793108
-0.4121314067 0.7651053409 -0.4142965488
-0.4120174395 0.8825840188 -0.4130299012
-0.412189435 0.76514054 -0.2972660964
-0.4120632778 0.8826011884 -0.2956805436
-0.4122320421 0.7651378982 -0.180256997
-0.4121042924 0.8825972172 -0.1783357225
-0.1767313479 0.765277801 -0.4149860851
-0.1766752233 0.882678362 -0.4133736156
-0.2944498675 0.7651988677 -0.4146939691
-0.2943570008 0.8826353817 -0.4132280054
-0.2945101422 0.7652648126 -0.2977900818
-0.2944048598 0.8826683614 -0.295939514
-0.2945626981 0.7653035069 -0.1809330466
-0.2944516881 0.8826851153 -0.1786663035
-0.176784322 0.765374389 -0.2981814605
-0.1767188912 0.8827270465 -0.2961328895
-0.1768372003 0.7654578599 -0.1814483538
-0.1767648939 0.8827661388 -0.178918057
-0.4124884599 0.4122656783 -0.4179858148
-0.4125999777 0.2944942632 -0.4189976298
-0.2947394748 0.4124142465 -0.4189947962
-0.2948294192 0.2946278067 -0.4201847608
-0.1769027422 0.4125451286 -0.4197424266
-0.1769537982 0.2947486871 -0.421067127
-0.4127977573 0.4123827479 -0.1864735282
-0.4130459638 0.2945948789 -0.1883996834
-0.412645722 0.412343344 -0.3021048506
-0.4128108327 0.2945580403 -0.303504982
-0.1770165997 0.4127477821 -0.3045550982
-0.17709885 0.2949315761 -0.3064400185
-0.1771468116 0.4129815847 -0.1898790924
-0.177281846 0.2951587652 -0.1925719954
-0.2948906108 0.4125541319 -0.3035004217
-0.2950284595 0.2947504238 -0.3051736967
-0.2950516178 0.4126868387 -0.1883922152
-0.2952670892 0.2948782924 -0.1907450432
-0.2948955171 0.176746048 -0.4210680905
-0.1769883794 0.1768414373 -0.4220530276
-0.2951371901 0.1768138768 -0.3064417941
-0.1771605104 0.176956583 -0.3078733281
-0.2954508668 0.1768852415 -0.1925752817
-0.1773935294 0.177106119 -0.1946753705
-0.4126837182 0.1766459317 -0.419746232
-0.4129427825 0.1766694668 -0.3045613657
-0.4132593143 0.1766715412 -0.1898895359
-0.7648647734 0.8824283939 -0.4122882538
-0.8824413591 0.8823792553 -0.4120272341
-0.7649499148 0.7648274242 -0.4128108613
-0.8824905191 0.7647415164 -0.4122888483
-0.7653477251 0.1764007129 -0.4149945238
-0.8827147163 0.1763372526 -0.4133792488
-0.7650350713 0.6471991598 -0.4133300409
-0.8825389293 0.6470888263 -0.4125485293
-0.7651224069 0.5295431852 -0.4138346381
-0.8825883316 0.529422335 -0.4128006485
-0.7648954375 0.8824031573 -0.1772039981
-0.8824540463 0.8823623383 -0.1768341943
-0.7648840788 0.8824232554 -0.2947494149
-0.8824511674 0.8823744472 -0.2944326989
-0.765209301 0.4118575998 -0.4143026821
-0.8826372254 0.4117405213 -0.4130342657
-0.7652881347 0.2941421545 -0.4147018561
-0.8826813997 0.2940449941 -0.4132333534
-0.7649769002 0.7647831677 -0.1779538825
-0.8825006427 0.7647113088 -0.1772050625
-0.7649724495 0.7648185579 -0.2953872834
-0.882501029 0.7647330841 -0.294750207
-0.7650718549 0.6471427434 -0.1787249338
-0.882553508 0.6470481162 -0.1775855263
-0.7650663652 0.6471882346 -0.296031299
-0.8825536993 0.6470769754 -0.295070306
-0.7651887922 0.5294805387 -0.1795076139
-0.8826178736 0.5293735315 -0.1779706073
-0.7651699028 0.5295309497 -0.2966697928
-0.8826113752 0.52940752 -0.295387089
-0.7653273169 0.4117902318 -0.1802693124
-0.8826932477 0.4116829968 -0.1783442384
-0.7652805975 0.4118424786 -0.2972749136
-0.8826726341 0.4117216364 -0.2956867664
-0.7653875077 0.2941197142 -0.297801525
-0.8827313645 0.2940189747 -0.2959471729
-0.7654726105 0.176364924 -0.2981937171
-0.8827779345 0.1763014843 -0.2961409293
-0.7654728222 0.2940647286 -0.1809492373
-0.8827716028 0.2939750344 -0.178676915
-0.7655962718 0.1763022976 -0.181465697
-0.882837616 0.1762485503 -0.1789291971
-0.8824020307 0.8823686062 -0.7648104613
-0.8823852295 0.8823575394 -0.8824064335
-0.7647908443 0.8823996348 -0.7649109419
-0.7647612412 0.8823775038 -0.8824567578
-0.6471685516 0.8824287169 -0.7650070377
-0.6471304447 0.8823962848 -0.8825044133
-0.5295349076 0.8824561293 -0.7650967572
-0.5294924722 0.8824132603 -0.8825486545
-0.4118905362 0.8824812964 -0.7651767228
-0.4118484308 0.8824288972 -0.8825879068
-0.294236122 0.8825030317 -0.7652425815
-0.2941982922 0.8824420111 -0.882620053
-0.1765720364 0.882519744 -0.7652896902
-0.176542687 0.8824518668 -0.8826429648
-0.8824309655 0.764724714 -0.764911109
-0.8824023532 0.7647076564 -0.8824567883
-0.8824570663 0.6470718308 -0.7650075401
-0.8824172454 0.6470526768 -0.8825046522
-0.8824811919 0.5294110103 -0.7650977045
-0.8824310256 0.5293933422 -0.8825492029
-0.8825027114 0.4117434173 -0.7651780639
-0.8824434759 0.4117308902 -0.8825886489
-0.8825324565 0.1763939542 -0.765291353
-0.8824599687 0.1764006092 -0.8826438714
-0.8825203037 0.2940705902 -0.7652441719
-0.8824533106 0.2940662505 -0.8826208888
-0.176664956 0.1766098847 -0.7680192821
-0.1765757808 0.1765391867 -0.8839498599
-0.1766598157 0.2943638262 -0.7677468311
-0.1765753277 0.2942448869 -0.8838218496
-0.2944172817 0.17657935 -0.7677470378
-0.2942799985 0.1765209786 -0.8838219798
-0.176648496 0.4120834148 -0.7673669078
-0.1765716913 0.4119333965 -0.8836424521
-0.7650065748 0.1764327472 -0.7658564374
-0.7648785539 0.1764277058 -0.8829189471
-0.6474296602 0.1764705395 -0.7663995051
-0.6472666552 0.1764530308 -0.8831808843
-0.4121328589 0.1765447166 -0.7673678024
-0.4119655631 0.1765001403 -0.8836429226
-0.5298046444 0.1765079735 -0.766909847
-0.5296285157 0.1764771798 -0.8834252217
-0.1765942285 0.7649821748 -0.7658540475
-0.1765508888 0.7648629666 -0.8829176936
-0.1766144945 0.6473950485 -0.7663971842
-0.1765587827 0.6472446826 -0.8831797136
-0.1766328875 0.5297615589 -0.766908139
-0.1765659647 0.5296007947 -0.8834243874
-0.7648381412 0.7647770437 -0.7651087604
-0.7647874614 0.7647400169 -0.8825547703
-0.7648814586 0.6471363931 -0.7652983259
-0.764811213 0.6470921885 -0.8826479165
-0.7649215406 0.5294798442 -0.7654755835
-0.7648331206 0.5294356902 -0.8827345523
-0.7649865336 0.2941255594 -0.7657636693
-0.7648681901 0.2941019995 -0.8828742444
-0.7649573058 0.4118089157 -0.765633636
-0.7648525838 0.4117717611 -0.8828113754
-0.6472250746 0.7648262341 -0.7652978655
-0.6471602725 0.7647704946 -0.882647716
-0.5295931123 0.7648728096 -0.7654744462
-0.5295222695 0.7647987129 -0.8827339526
-0.4119429876 0.764915795 -0.7656318544
-0.4118740428 0.7648243231 -0.8828104572
-0.2942759162 0.7649531316 -0.7657614294
-0.2942165469 0.7648461466 -0.8828730925
-0.2943131871 0.6473576521 -0.7662604578
-0.2942338943 0.6472233097 -0.8831143243
-0.2943477983 0.5297197892 -0.7667294202
-0.2942499717 0.5295769347 -0.8833393914
-0.2943783463 0.4120414406 -0.7671499648
-0.2942637646 0.4119094599 -0.8835397796
-0.2944024863 0.2943257549 -0.7674978348
-0.2942742877 0.2942229809 -0.883704523
-0.6474054845 0.2941786913 -0.7662625819
-0.6472547777 0.2941352365 -0.8831153782
-0.4121113703 0.2942803442 -0.7671506507
-0.4119561011 0.2941966862 -0.8835401386
-0.5297799853 0.2942305522 -0.7667309172
-0.5296170064 0.2941668051 -0.8833401176
-0.6472775918 0.6471976108 -0.7655767779
-0.6471881759 0.6471293156 -0.8827839964
-0.6473699187 0.4118717347 -0.766070753
-0.6472365519 0.4118101287 -0.8830232467
-0.6473263651 0.5295455133 -0.7658377888
-0.6472138957 0.529475362 -0.8829107585
-0.4120784719 0.4119899327 -0.7668471317
-0.4119405264 0.4118799863 -0.8833958236
-0.5297431873 0.4119324634 -0.766480503
-0.5295987413 0.4118464228 -0.8832205208
-0.5296979913 0.5296085454 -0.7661768029
-0.5295759341 0.5295129481 -0.8830746198
-0.5296474122 0.6472559729 -0.7658370359
-0.5295501132 0.6471643247 -0.8829103694
-0.4120377438 0.5296675546 -0.7664796444
-0.4119209152 0.5295471114 -0.8832200729
-0.4119920316 0.6473101624 -0.7660692119
-0.4118983373 0.6471959129 -0.8830224699
-0.882349638 -0.8824915215 -0.05921166764
-0.8823152752 -0.8824887946 0.05841274454
-0.8823939098 -0.7649718988 -0.05961282619
-0.8823349399 -0.764973947 0.05798372237
-0.882452504 -0.6474360844 -0.06003512222
-0.8823770385 -0.6474479691 0.05752307411
-0.8825338502 -0.529884528 -0.06047924052
-0.8824563704 -0.5299111488 0.05702280367
-0.8826397677 -0.412303255 -0.0609307732
-0.8825816517 -0.4123524719 0.05649305657
-0.8828675753 -0.1770171203 -0.06169215118
-0.8828948771 -0.1771099951 0.05554799638
-0.8827593053 -0.2946846583 -0.06135366812
-0.8827408887 -0.2947569032 0.05597599517
-0.7646919812 -0.8825213776 -0.05961034058
-0.7646308213 -0.8824897387 0.0579868184
-0.6470289826 -0.8825609797 -0.06002589612
-0.6469487784 -0.882505525 0.05753481972
-0.5293611938 -0.8826188362 -0.06045802117
-0.529270484 -0.8825518464 0.0570504973
-0.4116821608 -0.8826979559 -0.06089277085
-0.4115927216 -0.8826396529 0.05654343378
-0.2939844659 -0.8827894918 -0.06129597883
-0.2939034386 -0.8827617036 0.05605264901
-0.1762625533 -0.8828702786 -0.06161453614
-0.1761866426 -0.8828812684 0.05565088617
-0.1763678502 -0.7656883803 -0.06456424695
-0.1762694061 -0.7657245651 0.05223053481
-0.1765047946 -0.6484663015 -0.06782670469
-0.1763971884 -0.6485606669 0.04828906856
-0.1766992171 -0.5311817709 -0.07148864774
-0.1766218941 -0.5313950963 0.04358738834
-0.1769638606 -0.4137580308 -0.0754694081
-0.1769890827 -0.414149734 0.03809793525
-0.1772780399 -0.2960694664 -0.07940307309
-0.1774859079 -0.2966105654 0.03231126793
-0.1775748029 -0.1780190629 -0.08263956954
-0.1779820953 -0.1785423266 0.02736995497
-0.7656672102 -0.1771249375 -0.06470747741
-0.7657318648 -0.177204 0.05203715312
-0.6484059345 -0.1772499327 -0.0680151147
-0.6485333655 -0.1773217477 0.04802816359
-0.5310569892 -0.1774120437 -0.07169061143
-0.5312945443 -0.1775089576 0.04330013396
-0.2957438754 -0.17784499 -0.07950558377
-0.2962334876 -0.178198725 0.03216185435
-0.4135428823 -0.177618951 -0.07564328962
-0.4139309287 -0.1778073459 0.03784550962
-0.7647732622 -0.7650258683 -0.06042653263
-0.7646662958 -0.7649724368 0.05710883402
-0.6471417905 -0.765098888 -0.06127777949
-0.6470003505 -0.7649987429 0.05617603954
-0.5294978176 -0.7652069121 -0.06216669479
-0.5293417336 -0.7650830345 0.05517086776
-0.4118311464 -0.7653567148 -0.06306497641
-0.4116838292 -0.7652498894 0.05411150763
-0.2941251487 -0.7655322852 -0.06390153127
-0.2940024435 -0.7654878686 0.0530793366
-0.7648812293 -0.6475147978 -0.06128877257
-0.764741647 -0.6474517618 0.05616171668
-0.7650324537 -0.5299846378 -0.06219947105
-0.7648873404 -0.5299307757 0.05512710783
-0.7654592764 -0.2948076013 -0.06400500061
-0.7654304837 -0.2948355684 0.05293909877
-0.7652316751 -0.4124220266 -0.06312985249
-0.7651233983 -0.4124006396 0.05402363308
-0.6481060497 -0.294959008 -0.06688952299
-0.6480870597 -0.2949492708 0.04951434361
-0.5306808107 -0.2951694798 -0.07006303429
-0.5307143029 -0.2951642582 0.04553356848
-0.29534785 -0.2957868289 -0.07673610477
-0.2955766726 -0.2960899981 0.03628694047
-0.4131256252 -0.2954551383 -0.07344662417
-0.4132605689 -0.2955473949 0.04099342788
-0.294308492 -0.6482390428 -0.06676074599
-0.2941603139 -0.6482036151 0.04969396413
-0.2945693744 -0.5308950341 -0.06993959839
-0.2944459101 -0.5309226233 0.04571107434
-0.2949252976 -0.4134434034 -0.07336673469
-0.2949223746 -0.4136014226 0.04111090599
-0.6472905606 -0.6476180377 -0.06260952286
-0.6471032614 -0.6474896571 0.0546968475
-0.5296773182 -0.6477708036 -0.06400189054
-0.5294703355 -0.6476082462 0.05309763012
-0.412025691 -0.6479849554 -0.06542379495
-0.4118351906 -0.6478496327 0.05138621958
-0.4123024159 -0.5305743668 -0.06801112
-0.4121182407 -0.5304562054 0.04824393201
-0.4126792646 -0.4130870458 -0.07076464681
-0.4125975801 -0.4130523735 0.04468218045
-0.5299320221 -0.5303058101 -0.0659851985
-0.5297184874 -0.5301428778 0.05075864152
-0.5302763802 -0.4127871196 -0.06806357564
-0.5301389665 -0.4126801123 0.04816806829
-0.6475005144 -0.5301147849 -0.06402967343
-0.6473044077 -0.5299878312 0.05305939462
-0.6477809726 -0.4125717916 -0.06549631789
-0.6476393574 -0.4124867797 0.05128483075
-0.8824162555 -0.5295226274 -0.8825476853
-0.8824316568 -0.4118842034 -0.8825870411
-0.1764909694 -0.5296483834 -0.8834143495
-0.1765139965 -0.4119914638 -0.8836324392
-0.7648040657 -0.5295509952 -0.88273148
-0.7648299496 -0.4119084209 -0.8828081584
-0.6471718434 -0.5295772208 -0.8829059086
-0.6472042796 -0.4119310803 -0.883018286
-0.5295227788 -0.5296010576 -0.8830680637
-0.5295577502 -0.4119520342 -0.8832138438
-0.2941798254 -0.5296386452 -0.8833301162
-0.2942098311 -0.4119838841 -0.8835304924
-0.4118579457 -0.5296222393 -0.8832120536
-0.4118920714 -0.4119700122 -0.8833877194
-0.8824613425 -0.529573029 -0.7650941768
-0.8824868845 -0.4119355767 -0.7651744216
-0.1765321097 -0.5298335892 -0.7668855569
-0.1765693859 -0.4121713748 -0.7673444206
-0.8824963811 -0.5296220607 -0.6476474731
-0.8825310847 -0.4119871068 -0.6477724448
-0.8825260173 -0.5296752064 -0.530210979
-0.8825709718 -0.4120452633 -0.5303864751
-0.8825507324 -0.5297293191 -0.4127842295
-0.8826075964 -0.4121068864 -0.4130175866
-0.1765679667 -0.530008187 -0.6504607494
-0.1766207974 -0.412346834 -0.6512003772
-0.1766028605 -0.5301926235 -0.5341893421
-0.1766750135 -0.4125389148 -0.5352729932
-0.1766387428 -0.5304010682 -0.4181209136
-0.176737016 -0.4127652667 -0.4196442442
-0.8825664631 -0.5297840294 -0.2953619879
-0.8826373801 -0.4121732152 -0.2956612521
-0.8825653593 -0.5298401679 -0.1779330136
-0.8826528027 -0.4122406941 -0.1783058389
-0.1767011262 -0.530909036 -0.1867580949
-0.1768896799 -0.4133732773 -0.1896512575
-0.1766741104 -0.5306409392 -0.3023004465
-0.1768093621 -0.4130404298 -0.304405098
-0.7650851029 -0.5299708492 -0.1794300369
-0.7652475907 -0.4123807723 -0.1801899805
-0.647559938 -0.5301188112 -0.1809839091
-0.6477842428 -0.4125384354 -0.1821607023
-0.5299799254 -0.5302982482 -0.1825866756
-0.5302476852 -0.41272925 -0.1842143797
-0.4123242147 -0.5305098966 -0.1841781891
-0.4126072569 -0.4129539816 -0.1862750871
-0.2945680714 -0.530730199 -0.1856301468
-0.2948266041 -0.4131869373 -0.1881710458
-0.7648828782 -0.5296311397 -0.7654682722
-0.7649268356 -0.4119887185 -0.7656261482
-0.6472704959 -0.5296848496 -0.7658265229
-0.6473260806 -0.4120378657 -0.7660593195
-0.5296269279 -0.5297342027 -0.7661617438
-0.5296874532 -0.4120830029 -0.7664652891
-0.2942538604 -0.5298118906 -0.7667084296
-0.2943046707 -0.4121529625 -0.7671289706
-0.4119538059 -0.5297775783 -0.7664612641
-0.4120126576 -0.4121223387 -0.7668286526
-0.7649462719 -0.5297053901 -0.6482218681
-0.7650072381 -0.4120657463 -0.648469382
-0.7650014261 -0.5297789471 -0.5309991962
-0.7650812661 -0.412145005 -0.5313487333
-0.7650488622 -0.5298517187 -0.4138008066
-0.765151208 -0.4122270994 -0.4142683919
-0.7650818303 -0.5299193112 -0.2966181416
-0.7652115709 -0.4123090785 -0.2972224054
-0.294319938 -0.5299738135 -0.6501748751
-0.2943929909 -0.412316472 -0.6508501417
-0.2943849935 -0.53014164 -0.5337694606
-0.2944852962 -0.4124922296 -0.5347533442
-0.2945174464 -0.5305262175 -0.3014806231
-0.2947047847 -0.412926433 -0.303356375
-0.294451859 -0.5303254131 -0.4175289593
-0.2945885408 -0.4126932558 -0.4189013068
-0.6475448493 -0.5300596936 -0.297893451
-0.6477202476 -0.4124517996 -0.2988154881
-0.5299472319 -0.530212346 -0.2991707938
-0.5301513075 -0.4126074449 -0.3004221461
-0.4122754224 -0.5303736235 -0.3003974076
-0.4124853273 -0.4127718014 -0.3019760072
-0.6473528228 -0.5297831398 -0.6487780368
-0.6474311572 -0.41213884 -0.6491453116
-0.6474269636 -0.5298791163 -0.5317723671
-0.6475310785 -0.4122413062 -0.5322947967
-0.6474936936 -0.5299736144 -0.4148136631
-0.6476294046 -0.4123472727 -0.4155188724
-0.5298800723 -0.5300972903 -0.4158042358
-0.5300346054 -0.4124693643 -0.4167475354
-0.4122008215 -0.5302184607 -0.416730868
-0.4123564585 -0.4125887539 -0.41790246
-0.4121199076 -0.5300660792 -0.533194604
-0.4122353665 -0.4124206906 -0.5340433301
-0.4120383823 -0.5299210342 -0.6497790462
-0.4121229944 -0.4122679092 -0.6503658976
-0.5298006565 -0.529976025 -0.5325143687
-0.5299171428 -0.4123344545 -0.5332055834
-0.5297167683 -0.5298558523 -0.6493040462
-0.5298031493 -0.4122070808 -0.6497859949
-0.8823781037 -0.8824295492 -0.6472132536
-0.8823820705 -0.8824440969 -0.529617798
-0.8824586938 -0.6472412392 -0.647509444
-0.8824788727 -0.6472837137 -0.5300197899
-0.8824193942 -0.7648426712 -0.6473636827
-0.8824313437 -0.7648709945 -0.5298207059
-0.7647412003 -0.8824666444 -0.6473633208
-0.7647481908 -0.8824894055 -0.5298201016
-0.647092125 -0.8825007255 -0.6475080569
-0.6471009573 -0.8825309738 -0.530017605
-0.5294319292 -0.882532248 -0.6476443743
-0.5294403859 -0.8825704456 -0.5302060347
-0.4117629194 -0.8825604538 -0.6477669718
-0.4117674701 -0.8826068201 -0.5303777506
-0.7648807796 -0.6473186377 -0.647948691
-0.7649183733 -0.6473795918 -0.5306188163
-0.7648126119 -0.7649055587 -0.6476604928
-0.7648344891 -0.7649489615 -0.5302230706
-0.6472692044 -0.6473912579 -0.6483733278
-0.6473193517 -0.647471445 -0.5312051353
-0.6471825061 -0.7649637634 -0.6479470521
-0.6472111647 -0.7650213098 -0.5306162373
-0.5296250966 -0.6474591329 -0.6487741286
-0.5296810491 -0.6475599186 -0.531766191
-0.5295304564 -0.7650178677 -0.6482171147
-0.5295615034 -0.765090361 -0.5309916727
-0.4119491564 -0.6475200397 -0.6491352859
-0.4120021814 -0.647642042 -0.5322789721
-0.4118575553 -0.7650663497 -0.6484600985
-0.411885257 -0.7651542306 -0.5313340598
-0.1765132435 -0.6476026905 -0.6496523193
-0.1765305992 -0.647758682 -0.5330261972
-0.2942434627 -0.647569674 -0.6494356764
-0.2942834967 -0.6477112212 -0.5327111487
-0.1764577451 -0.7651327063 -0.648807343
-0.1764598046 -0.7652454032 -0.5318317356
-0.2941653874 -0.7651059947 -0.6486619285
-0.2941833494 -0.7652080966 -0.5316220785
-0.1764008946 -0.8825993798 -0.6479420746
-0.1763892782 -0.8826589735 -0.5306271733
-0.294085142 -0.8825836417 -0.6478687611
-0.2940831811 -0.8826375524 -0.5305221303
-0.8823715815 -0.8824115113 -0.7648096445
-0.8823602143 -0.8823930612 -0.8824061618
-0.7647296041 -0.8824408321 -0.7649090412
-0.7647113777 -0.8824102572 -0.8824559648
-0.6470780738 -0.8824663365 -0.7650039367
-0.6470570725 -0.8824241276 -0.882503188
-0.5294193668 -0.8824896008 -0.7650924605
-0.5293993133 -0.8824374617 -0.882546977
-0.4117539546 -0.8825100825 -0.7651713013
-0.4117382871 -0.8824488674 -0.8825856731
-0.882402752 -0.764811233 -0.7649092547
-0.8823791909 -0.764777098 -0.8824561682
-0.8824328982 -0.6471994299 -0.7650047065
-0.882398352 -0.6471547456 -0.8825036154
-0.176408826 -0.8825375298 -0.765282583
-0.1764114177 -0.8824641026 -0.8826399572
-0.2940829833 -0.8825265137 -0.7652361828
-0.2940753687 -0.8824580338 -0.8826173919
-0.7647834484 -0.7648579785 -0.7651046346
-0.7647438886 -0.764802992 -0.8825530933
-0.7648346035 -0.6472545644 -0.7652922643
-0.7647750809 -0.6471829957 -0.8826454686
-0.6471457809 -0.7649002629 -0.7652913145
-0.6470978252 -0.7648252679 -0.8826449829
-0.6472098635 -0.6473059104 -0.7655672983
-0.6471360064 -0.6472089764 -0.8827799806
-0.5294920495 -0.7649389585 -0.7654655459
-0.5294429024 -0.7648458857 -0.8827302589
-0.5295612471 -0.6473531436 -0.7658242721
-0.5294842231 -0.6472328281 -0.8829049192
-0.4118237269 -0.7649730172 -0.7656207763
-0.4117808892 -0.7648639939 -0.8828057269
-0.411890336 -0.6473947591 -0.7660535086
-0.4118207082 -0.6472540465 -0.8830156824
-0.2941425185 -0.7650002784 -0.7657485815
-0.2941124957 -0.7648781378 -0.8828675589
-0.2941994247 -0.6474279431 -0.7662424128
-0.2941473019 -0.6472706287 -0.8831064246
-0.1764514749 -0.7650183181 -0.7658400037
-0.1764398029 -0.7648873893 -0.8829115926
-0.1764925679 -0.6474495003 -0.7663776508
-0.1764661992 -0.6472809385 -0.8831711224
-0.529442559 -0.8826044693 -0.4127767641
-0.4117664153 -0.882650146 -0.4130043204
-0.5295838939 -0.7651570998 -0.4137894567
-0.4119058774 -0.7652388189 -0.4142462116
-0.529728549 -0.6476568157 -0.4148043313
-0.412049393 -0.6477644043 -0.4154949317
-0.5294112999 -0.8826396559 -0.1779175428
-0.4117320171 -0.882707499 -0.1782782749
-0.5294348924 -0.8826303831 -0.2953510876
-0.4117568392 -0.8826866882 -0.2956418556
-0.5295700698 -0.7652369837 -0.1794063739
-0.4118962756 -0.7653633195 -0.1801434874
-0.5295912108 -0.7652112939 -0.2966015367
-0.4119137548 -0.7653140205 -0.2971898979
-0.5297542269 -0.6477932562 -0.1809641876
-0.412087718 -0.6479689522 -0.1821096822
-0.5297593842 -0.6477417143 -0.2978797378
-0.4120838409 -0.6478805413 -0.2987801999
-0.8823802661 -0.882475832 -0.2944253788
-0.8823702526 -0.8824844236 -0.1768231632
-0.7647454422 -0.8825254119 -0.294733997
-0.7647279751 -0.8825309373 -0.177180922
-0.6470970079 -0.8825762249 -0.2950442505
-0.6470753743 -0.8825807661 -0.1775469833
-0.8824999194 -0.6473688373 -0.2950490651
-0.8824892909 -0.647409542 -0.1775538111
-0.8824387854 -0.7649323146 -0.2947353179
-0.8824257194 -0.7649556947 -0.1771828065
-0.7648498526 -0.7650213409 -0.29535637
-0.7648290925 -0.7650374916 -0.1779077575
-0.647234841 -0.7651129721 -0.2959818138
-0.6472116079 -0.7651283291 -0.1786514032
-0.7649604182 -0.6474874839 -0.2959874865
-0.7649452188 -0.6475193913 -0.1786594474
-0.6473819586 -0.6476096847 -0.2969358225
-0.6473688788 -0.6476434776 -0.1797992821
-0.8824939415 -0.6473270238 -0.4125345687
-0.8824387552 -0.7649024039 -0.4122790939
-0.7649470766 -0.6474374967 -0.4133012753
-0.7648485562 -0.7649890218 -0.4127905976
-0.6473596099 -0.6475466724 -0.4140627596
-0.647230631 -0.7650730395 -0.413297407
-0.764750874 -0.8825098176 -0.412278245
-0.6471035189 -0.8825573057 -0.4125313338
-0.8823839012 -0.8824594011 -0.4120225296
-0.294075812 -0.8826903658 -0.4131988174
-0.1763727218 -0.882719511 -0.413342283
-0.2941956955 -0.7653109372 -0.4146369607
-0.1764568877 -0.7653628906 -0.4149253777
-0.294319891 -0.6478594937 -0.4160874091
-0.1765447286 -0.6479275672 -0.4165256332
-0.2940331678 -0.8827768612 -0.178601736
-0.1763139901 -0.8828330929 -0.1788501304
-0.2940606668 -0.8827394308 -0.2958956842
-0.176348853 -0.8827795335 -0.296086271
-0.2941806608 -0.7654933996 -0.1808061207
-0.1764202562 -0.7655991904 -0.1813158239
-0.2941980905 -0.7654106881 -0.2977043189
-0.1764459129 -0.7654840763 -0.2980909534
-0.2943533796 -0.6481511553 -0.1831460081
-0.1765451984 -0.6482995791 -0.1839466787
-0.2943477185 -0.6480117197 -0.2995708467
-0.1765524693 -0.6481110742 -0.3001668888
-0.8824551963 -0.1765859165 -0.8826429239
-0.8824450595 -0.2942393239 -0.8826195818
-0.1765510736 -0.1766111075 -0.8839441871
-0.1765341385 -0.2943111041 -0.8838133964
-0.8825256477 -0.1766274169 -0.7652892239
-0.882508868 -0.2942875763 -0.7652410486
-0.8825847093 -0.1766720576 -0.6479535357
-0.8825613472 -0.2943377569 -0.6478771605
-0.8826421896 -0.1767234719 -0.5306452183
-0.8826109689 -0.2943943912 -0.5305353966
-0.8827017781 -0.1767811173 -0.4133694517
-0.8826600329 -0.2944563727 -0.4132189222
-0.7648690956 -0.1765925618 -0.8829170516
-0.7648521183 -0.2942551021 -0.8828714971
-0.6472527479 -0.1765993142 -0.883178031
-0.6472315869 -0.2942710577 -0.883111142
-0.5296107757 -0.1766055636 -0.8834213957
-0.5295874926 -0.2942861105 -0.8833344217
-0.4119448925 -0.1766100452 -0.8836382128
-0.41192165 -0.2942983989 -0.8835331728
-0.294257059 -0.1766124026 -0.883816667
-0.2942361069 -0.294307375 -0.8836966386
-0.1766305251 -0.1767203349 -0.76800648
-0.1766028086 -0.2944648993 -0.7677277455
-0.882820942 -0.1769297013 -0.1789064682
-0.8827432372 -0.2946055547 -0.1786435563
-0.8827629193 -0.1768517933 -0.2961259302
-0.8827062149 -0.2945284398 -0.2959251066
-0.1767093791 -0.176832763 -0.6522840719
-0.1766691041 -0.2946191673 -0.6518253645
-0.1767998449 -0.17696297 -0.536896368
-0.1767427321 -0.2947933482 -0.5362039839
-0.1769144856 -0.1771262408 -0.4219959602
-0.1768325596 -0.2950060313 -0.4209827799
-0.177068161 -0.1773406114 -0.3077848362
-0.1769472147 -0.2952765502 -0.3063100406
-0.1772799777 -0.1776287799 -0.1945382467
-0.1770945223 -0.2956251526 -0.1923722412
-0.7655634552 -0.1770315859 -0.1814186032
-0.7654170003 -0.2947366106 -0.1808802248
-0.6482261685 -0.1771416116 -0.1840795516
-0.6480204388 -0.2948829551 -0.1832365727
-0.5307823365 -0.1772674153 -0.1868978563
-0.5305324421 -0.2950577323 -0.1857152815
-0.2953539839 -0.1775393066 -0.1924415576
-0.2951055232 -0.2954667357 -0.1905505697
-0.4131789479 -0.1774065157 -0.1897697244
-0.412910746 -0.2952605687 -0.1882253275
-0.7649933591 -0.1766510394 -0.7658520705
-0.7649645549 -0.2943281091 -0.7657572268
-0.2943852685 -0.1767179379 -0.7677350164
-0.2943494698 -0.2944531021 -0.7674799544
-0.7651014425 -0.1767113043 -0.6488280749
-0.7650604196 -0.2944003385 -0.6486767825
-0.7652086804 -0.1767778001 -0.5318643365
-0.7651527004 -0.2944771303 -0.5316454769
-0.6474105815 -0.176672916 -0.7663928868
-0.6473738675 -0.2943661745 -0.7662527716
-0.5297803874 -0.1766923686 -0.7669010748
-0.5297398082 -0.2944010337 -0.7667178932
-0.4121042631 -0.1767079483 -0.7673571583
-0.4120640003 -0.2944308272 -0.7671348458
-0.7654430976 -0.1769386169 -0.298162843
-0.7653381771 -0.2946491703 -0.2977560997
-0.7653224091 -0.1768529565 -0.4149744749
-0.7652462077 -0.2945602435 -0.4146722798
-0.2945114377 -0.1768261827 -0.6518379417
-0.2944585897 -0.2945982882 -0.6514200173
-0.2946535073 -0.1769499273 -0.5362239996
-0.294577864 -0.2947595141 -0.5355971371
-0.2948287499 -0.1771015993 -0.421013525
-0.2947195087 -0.2949510749 -0.4201042432
-0.2950555215 -0.1772939543 -0.3063564507
-0.294893577 -0.295184783 -0.3050485557
-0.6480366247 -0.1770279146 -0.3002587672
-0.6478927183 -0.2947752625 -0.2996334155
-0.4128730742 -0.1772142876 -0.3044850077
-0.4126951546 -0.2950538353 -0.3033930183
-0.5305237754 -0.1771212942 -0.3023958208
-0.5303536578 -0.2949116308 -0.3015387012
-0.6475530169 -0.1767476643 -0.6496784869
-0.6474997924 -0.2944590742 -0.6494534657
-0.5299388618 -0.1767804492 -0.6504874349
-0.5298793074 -0.2945136026 -0.6501911423
-0.4122576682 -0.1768076263 -0.6512223388
-0.4121981835 -0.294561421 -0.6508602542
-0.6478587032 -0.1769225147 -0.4165879348
-0.6477562479 -0.2946628818 -0.416129819
-0.6476987068 -0.1768295456 -0.5330674088
-0.6476247987 -0.294556884 -0.532739182
-0.5301066721 -0.1768777821 -0.5342315049
-0.5300227255 -0.2946334558 -0.5337951578
-0.4124256414 -0.1769195636 -0.5353078249
-0.412340852 -0.2947032971 -0.5347693639
-0.5302986189 -0.1769903746 -0.4181850141
-0.5301801335 -0.2947662552 -0.4175680119
-0.4126256962 -0.1770527569 -0.4196975027
-0.4125042102 -0.2948659811 -0.4189257678
-0.6474591178 -0.8847254741 0.8817857724
-0.5295849313 -0.8857924032 0.8815560486
-0.6468254457 -0.8824081209 0.1751491602
-0.5291286947 -0.8824270267 0.1746312675
-0.6466649132 -0.8822817858 0.2928216942
-0.5289331705 -0.8822571507 0.2922971613
-0.6464996547 -0.8821806584 0.4105414897
-0.5287167395 -0.8821132394 0.4100390014
-0.6464056853 -0.8822217843 0.5282854137
-0.5285681847 -0.882164309 0.5278242361
-0.6468585508 -0.8834054717 0.763844224
-0.5289901167 -0.8838923134 0.7634936642
-0.6464935413 -0.8825788129 0.646041167
-0.5286216604 -0.8826764494 0.6456272038
-0.6485477481 -0.1772985775 0.164231896
-0.5313723266 -0.1774509112 0.1582932033
-0.6467626408 -0.7648059936 0.173748492
-0.5290639463 -0.7648260615 0.1726691158
-0.6467547762 -0.6472077459 0.1721963389
-0.5290502857 -0.6472144898 0.1704588864
-0.6468854588 -0.5296527539 0.1704078137
-0.5291962272 -0.5296526996 0.1678456852
-0.6472512152 -0.4121769485 0.1683496946
-0.529646062 -0.4122085623 0.1647388178
-0.6478667449 -0.2947582386 0.1661602629
-0.53045529 -0.2948642878 0.161332247
-0.6475692829 -0.768906181 0.8814390865
-0.5293119544 -0.7707244865 0.8810954686
-0.6478944474 -0.6519952836 0.881203053
-0.5284756643 -0.6535639727 0.8809159472
-0.6484195809 -0.17709101 0.2808874827
-0.531055546 -0.1770155968 0.2737698323
-0.6492059992 -0.5338989982 0.8809410298
-0.5270900409 -0.5330603896 0.8810401451
-0.6483620702 -0.1766203397 0.3983665477
-0.5300467751 -0.1758102285 0.3906392089
-0.64947196 -0.1760110024 0.5169394123
-0.5287590275 -0.1734203834 0.5103372608
-0.6549481762 -0.1761013262 0.6363056097
-0.5327018441 -0.17095539 0.6339591966
-0.6542301192 -0.4154897875 0.8801776087
-0.5286004203 -0.4090405709 0.8803164122
-0.6820047949 -0.1816535013 0.8768902214
-0.5822954385 -0.1805442576 0.874742306
-0.6674369701 -0.2989288105 0.8786618065
-0.5547955818 -0.2955147311 0.8778199897
-0.6684952595 -0.178384869 0.7553989491
-0.5596765291 -0.1745162337 0.7518767102
-0.6464000527 -0.7663125334 0.7632315298
-0.5280981316 -0.7668648324 0.7626822116
-0.6457713693 -0.7647608472 0.6452146094
-0.5274820683 -0.764556074 0.6445210094
-0.6457282116 -0.764200907 0.5272505884
-0.5276035508 -0.7638246767 0.5263981174
-0.646029355 -0.7642510623 0.4093150144
-0.528098593 -0.7639874673 0.4083129625
-0.6464229417 -0.7645282503 0.2914643442
-0.5286389271 -0.7644282652 0.2903805491
-0.6457689592 -0.6482818762 0.7627763872
-0.5262094043 -0.6477950477 0.7622895393
-0.6473430716 -0.2942433214 0.2833185209
-0.5295663787 -0.2939117364 0.2778195618
-0.6464908419 -0.4114963986 0.2859144548
-0.5284630855 -0.4109998858 0.2820699363
-0.6455177428 -0.529286909 0.762287122
-0.5230286957 -0.5255929843 0.7623778136
-0.6462081838 -0.6467447147 0.2899565659
-0.5283253499 -0.646501629 0.2882176568
-0.6461566577 -0.5290196565 0.2881525124
-0.5281548284 -0.5286034769 0.2855490335
-0.6465619582 -0.2932672115 0.4012930189
-0.5275327415 -0.2916614788 0.3957941907
-0.6573378158 -0.2941720953 0.7585167271
-0.5387740859 -0.2861811931 0.7575828402
-0.6477910321 -0.4103212261 0.7611089968
-0.5201270034 -0.3995099495 0.761716093
-0.6462018599 -0.2919530158 0.5202365983
-0.5241970022 -0.2873190978 0.5162933873
-0.648541386 -0.2914238651 0.639756184
-0.5222992291 -0.2819535991 0.6403063015
-0.6447528645 -0.6462343328 0.6445134153
-0.5253570625 -0.6447825283 0.6437844604
-0.6448567291 -0.6457852559 0.526231855
-0.526058458 -0.6445519878 0.5250838765
-0.6455022813 -0.6461701562 0.4079944731
-0.527262552 -0.6454884056 0.4064550901
-0.6451146827 -0.5280773319 0.406379274
-0.5263754946 -0.5267585709 0.4041382915
-0.6453217218 -0.4103219875 0.4041767587
-0.5261068909 -0.408425735 0.4007264173
-0.6440969854 -0.4087977317 0.5231568705
-0.5224067484 -0.4037607872 0.5211068244
-0.6438826592 -0.4079254375 0.6424245024
-0.5163545597 -0.3970887869 0.6432260461
-0.644037965 -0.5271123078 0.5250136296
-0.5239379381 -0.5242606254 0.5236376699
-0.6437410482 -0.5270391889 0.6437496923
-0.5219687526 -0.5227909028 0.6434458784
-0.8826550758 -0.8837202931 0.8821316611
-0.7651709753 -0.8841030608 0.8819611194
-0.8822669466 -0.8824817969 0.1760523173
-0.7645408817 -0.8824354355 0.1756172672
-0.882209216 -0.8824781123 0.2937052195
-0.7644294161 -0.8823706683 0.2932807627
-0.8821594541 -0.8825028155 0.4113661245
-0.7643250719 -0.882334728 0.410968286
-0.8821483838 -0.882593743 0.529028835
-0.7642830079 -0.8824020393 0.5286664041
-0.8823862078 -0.883175005 0.7643833745
-0.7646799603 -0.8832381917 0.7641168844
-0.8822142834 -0.882802992 0.6466951177
-0.7643822112 -0.8826749739 0.6463730057
-0.8822458353 -0.764963775 0.1756139371
-0.7644965762 -0.7648700146 0.1747176759
-0.8829097945 -0.1772108298 0.172854894
-0.7657474007 -0.1772478952 0.1689188738
-0.8822548273 -0.6474377381 0.1751355712
-0.76450157 -0.6473102285 0.1737310898
-0.8823200611 -0.5299107108 0.1745976606
-0.7646104112 -0.5297750259 0.1726136306
-0.8824655105 -0.4123782528 0.1739993594
-0.7648776034 -0.4122745115 0.1713576241
-0.8826825267 -0.2948198192 0.1733848105
-0.7652972059 -0.2947841799 0.1700526541
-0.8829065526 -0.7672661059 0.8819796693
-0.7654701909 -0.7679228429 0.8817024754
-0.8834198888 -0.6505006089 0.8818252753
-0.7662035946 -0.651195841 0.8814685844
-0.882968825 -0.1773137254 0.2902692203
-0.765777987 -0.1772373781 0.2860675421
-0.8845018684 -0.5334311803 0.8816135156
-0.7679565297 -0.5339617215 0.8811545584
-0.8832462605 -0.177468842 0.4078155152
-0.766115152 -0.177199901 0.4035984138
-0.886538483 -0.4160967657 0.8812882206
-0.7719120764 -0.4165354877 0.8805793036
-0.8841039905 -0.1777590273 0.5254968207
-0.7675409602 -0.1772884148 0.5215413974
-0.8860295448 -0.1783181355 0.6433446668
-0.771437728 -0.1778790537 0.6398294742
-0.8891649963 -0.1792404995 0.7615409399
-0.7785801589 -0.1793359696 0.7586164925
-0.892747637 -0.1803129531 0.880381151
-0.7864058375 -0.1811606767 0.8787083593
-0.8895976518 -0.2984661625 0.880847285
-0.7788965301 -0.2991738405 0.8796901797
-0.8821329976 -0.764956251 0.2932780394
-0.7642701382 -0.7647348123 0.2924078531
-0.8820260323 -0.76499628 0.4109676212
-0.764034075 -0.7646340682 0.410167455
-0.8819820208 -0.7651513481 0.5286697325
-0.7638970694 -0.7647119418 0.5279677113
-0.882386125 -0.766236053 0.7641328904
-0.7645516988 -0.7662471146 0.7636696415
-0.8820803272 -0.7655412773 0.6463824019
-0.7640227726 -0.76518586 0.6457900572
-0.8820922474 -0.647426416 0.2928083718
-0.7641584199 -0.6470973798 0.2914454965
-0.8821325642 -0.5298991558 0.2922607011
-0.7641872264 -0.5295041385 0.2903156276
-0.8823061893 -0.4123863557 0.2916147729
-0.7644799475 -0.412011789 0.2889619267
-0.8826177536 -0.2948732799 0.2909083357
-0.7650751573 -0.294620899 0.2874518018
-0.8825351989 -0.649114249 0.763879376
-0.7645779602 -0.6488640852 0.7632562144
-0.8830865185 -0.5318186866 0.7635410428
-0.7652601189 -0.5311823724 0.7627182446
-0.8867020563 -0.2970133455 0.762298091
-0.7727971388 -0.2965941224 0.7602774248
-0.8844173422 -0.4144520454 0.7630218947
-0.7676544017 -0.4136271078 0.7617809776
-0.8826711349 -0.2949742989 0.4085615834
-0.764949123 -0.2943746613 0.405223689
-0.8831251749 -0.2952318598 0.5263299389
-0.7654900405 -0.2942495272 0.5233556266
-0.8843941071 -0.2958592644 0.6442056244
-0.7677980705 -0.2947815691 0.6417097205
-0.8819305667 -0.6474584716 0.4105326619
-0.7637723498 -0.6468879465 0.4092987003
-0.8819482844 -0.5299267194 0.4100074211
-0.7636888139 -0.5291788766 0.4082474184
-0.8821838466 -0.4124344678 0.4093439223
-0.7640323338 -0.4116495445 0.406886936
-0.8822975399 -0.4126503883 0.5271610159
-0.763901112 -0.4114084857 0.5250880525
-0.8829553399 -0.413257483 0.6450355042
-0.7648074484 -0.4118306077 0.6434060051
-0.8822185128 -0.5306992807 0.645643626
-0.7637087788 -0.529520455 0.6445138552
-0.8820217215 -0.6481571895 0.646059605
-0.7636863008 -0.6474307866 0.6452231958
-0.8819049576 -0.5301251883 0.5278103997
-0.7633673583 -0.5290292508 0.5263505439
-0.8818608492 -0.6476491002 0.5282873249
-0.7635160345 -0.6468847032 0.5272434312
-0.4117112206 -0.887657175 0.8812273139
-0.293871413 -0.8904256147 0.8807977848
-0.4112276501 -0.8850599677 0.7629806479
-0.2935716221 -0.8871322491 0.7622791346
-0.4108842175 -0.8832513787 0.645040975
-0.2932831466 -0.8845301688 0.6442447315
-0.4108473431 -0.8824220069 0.5272104862
-0.2932422441 -0.8831296676 0.5264212567
-0.4110188591 -0.8822467607 0.4094145369
-0.2933933692 -0.8826445436 0.4086758684
-0.4112369294 -0.7743481071 0.8805312037
-0.2936936482 -0.7806739467 0.8796669078
-0.4024369775 -0.5341153901 0.8806855746
-0.289009349 -0.558427621 0.8780957592
-0.409310475 -0.6580849893 0.8802242465
-0.29266588 -0.6701381083 0.8787353291
-0.4112508323 -0.882357321 0.2916868184
-0.293597564 -0.8826026155 0.291020378
-0.411450943 -0.8825203314 0.1740623147
-0.293775037 -0.8826876438 0.1734812691
-0.4142159561 -0.1778419283 0.1507739189
-0.2967830353 -0.1785274795 0.142225369
-0.4140132695 -0.1773809556 0.2635389813
-0.297195762 -0.1785871966 0.2503296886
-0.4122049083 -0.1755630233 0.3773413637
-0.2968152409 -0.1776694466 0.3561096812
-0.4054260317 -0.1702435715 0.4957908432
-0.2937666917 -0.1737812475 0.4588942975
-0.4131036062 -0.2953039522 0.1553083317
-0.2956487701 -0.2961999262 0.1484814843
-0.411409727 -0.7649942435 0.1714719552
-0.293772589 -0.7653216687 0.170235182
-0.4114161938 -0.64744236 0.1684890338
-0.2938197082 -0.6479338215 0.1664049742
-0.4115943767 -0.5299400925 0.1648499046
-0.294041785 -0.5306084365 0.1615865197
-0.412123532 -0.4125733163 0.1603662921
-0.2946202597 -0.4134129564 0.1554831578
-0.3980012278 -0.5212359865 0.7619499517
-0.2843385462 -0.539017112 0.7580029688
-0.3982830123 -0.2801802401 0.5079082335
-0.2858330062 -0.2843780058 0.4827937495
-0.4070874538 -0.649378098 0.7612064386
-0.2906752252 -0.6582307214 0.7587018482
-0.41014917 -0.7688954583 0.7617754426
-0.2928699033 -0.7735902526 0.7603208206
-0.4109688747 -0.7645760936 0.2891021299
-0.2933979983 -0.7650478705 0.287675611
-0.4103724133 -0.7641178961 0.4070423019
-0.2928844593 -0.7648676196 0.4054723486
-0.410632462 -0.6466215104 0.2861022095
-0.2931567908 -0.6473092788 0.283640937
-0.4104078075 -0.528638773 0.2822399589
-0.2930520162 -0.5295638331 0.2781848716
-0.4107046154 -0.4109974914 0.2769070056
-0.2935279767 -0.4122391186 0.2703247051
-0.4121012012 -0.2941342212 0.2700529618
-0.2951520851 -0.2956153626 0.2599810098
-0.4087405077 -0.2905086818 0.3865079947
-0.2929402407 -0.2929527718 0.3712194436
-0.4095550606 -0.7652671501 0.6434748854
-0.2922504474 -0.7679377827 0.6418513119
-0.4097741907 -0.7640562411 0.5252281225
-0.2923747257 -0.765415068 0.5235851979
-0.4093642318 -0.6453461383 0.4044210928
-0.2920434186 -0.6463674759 0.4016927772
-0.4064105519 -0.6440506535 0.642593087
-0.2895712413 -0.648280524 0.6400479163
-0.4077089498 -0.6440412899 0.5234426534
-0.2905593843 -0.6458444918 0.5206657103
-0.3984885525 -0.5145992678 0.6434340409
-0.282517132 -0.5204780189 0.6407235568
-0.3969169322 -0.3943401349 0.5184722773
-0.2818014792 -0.3964975307 0.508909532
-0.4039409897 -0.5216393161 0.5216722142
-0.2870632224 -0.5232168758 0.5170162643
-0.4069801363 -0.4066629905 0.3954952717
-0.2903947848 -0.4083599118 0.3869800103
-0.408034625 -0.5259692842 0.4010145606
-0.2909396264 -0.5271855452 0.3963213834
-0.1761640802 -0.6485115775 0.1645817178
-0.1763711781 -0.5314087656 0.1586932475
-0.1757204097 -0.6482800429 0.2813340959
-0.1757539573 -0.530962371 0.2743092321
-0.1749863738 -0.6480829567 0.3988904727
-0.1744350232 -0.5297292265 0.391322902
-0.1740405531 -0.6490703237 0.5174575839
-0.1720477296 -0.5281160115 0.5110679647
-0.1756853465 -0.683462652 0.8769992123
-0.1744173305 -0.5839653462 0.8749834377
-0.1744598297 -0.6688880147 0.7556344586
-0.1713764922 -0.5598308001 0.7521724109
-0.1735231787 -0.6546255941 0.6366569811
-0.169502867 -0.5317841854 0.6342254483
-0.1760775469 -0.8828719083 0.1729843674
-0.176098223 -0.7656935624 0.1691689581
-0.1759304089 -0.8829017189 0.2904202661
-0.1758289918 -0.7656601475 0.2863711399
-0.1757625096 -0.8831560456 0.4079723654
-0.1754678082 -0.7659313986 0.403931925
-0.1756272826 -0.8840244645 0.5256312075
-0.175118843 -0.7673403072 0.5218505385
-0.175820227 -0.8932563652 0.8803613656
-0.1758719932 -0.7874069382 0.8787264145
-0.1757508176 -0.8893875682 0.7615597204
-0.1754655655 -0.7789602264 0.7587220242
-0.1756174161 -0.8860401223 0.6434253693
-0.1750496693 -0.7713772054 0.6400431625
-0.1768523536 -0.4144001422 0.1511352218
-0.1776592823 -0.2971901875 0.1424372087
-0.1762692703 -0.414087273 0.2640463586
-0.1776060966 -0.2975695568 0.250612624
-0.1745335662 -0.4120384099 0.3780345269
-0.1767607097 -0.2970041303 0.3564338024
-0.169866092 -0.4048564244 0.4966627551
-0.1734354746 -0.2934440073 0.4590789359
-0.1791648755 -0.1799769157 0.2383278017
-0.1796346296 -0.1804964676 0.336616022
-0.1785239014 -0.1792148587 0.1347223885
-0.1788332087 -0.1795738155 0.4271025402
CELLS 4766 42894
8 1620 173 1821 171 1619 172 1820 170
8 173 1556 1853 1821 172 639 1852 1820
8 171 1821 1825 949 170 1820 1824 176
8 949 1825 1827 346 176 1824 1826 609
8 346 1827 1829 1348 609 1826 1828 1347
8 1348 1829 1831 759 1347 1828 1830 758
8 759 1831 1833 763 758 1830 1832 761
8 763 1833 1835 762 761 1832 1834 760
8 762 1835 1837 1346 760 1834 1836 1100
8 1346 1837 1839 1101 1100 1836 1838 1099
8 1101 1839 1841 607 1099 1838 1840 1098
8 607 1841 1843 606 1098 1840 1842 897
8 606 1843 1845 898 897 1842 1844 896
8 898 1845 1847 1407 896 1844 1846 1406
8 1407 1847 1849 1402 1406 1846 1848 1057
8 1402 1849 1851 509 1057 1848 1850 655
8 509 1851 1823 851 655 1850 1822 654
8 851 1823 852 1717 654 1822 1577 1716
8 1556 336 1855 1853 639 1080 1854 1852
8 336 1484 1857 1855 1080 1483 1856 1854
8 852 1823 1879 820 1577 1822 1878 1576
8 1484 999 1859 1857 1483 998 1858 1856
8 820 1879 1881 27 1576 1878 1880 819
8 999 258 1861 1859 998 1233 1860 1858
8 27 1881 1883 400 819 1880 1882 399
8 258 775 1863 1861 1233 203 1862 1860
8 400 1883 1885 732 399 1882 1884 731
8 732 1885 1887 29 731 1884 1886 1307
8 775 776 1865 1863 203 204 1864 1862
8 776 1007 1867 1865 204 59 1866 1864
8 29 1887 1889 693 1307 1886 1888 404
8 1007 447 1869 1867 59 1423 1868 1866
8 693 1889 1891 960 404 1888 1890 403
8 960 1891 1893 692 403 1890 1892 791
8 447 325 1871 1869 1423 911 1870 1868
8 325 388 1873 1871 911 432 1872 1870
8 692 1893 1895 792 791 1892 1894 790
8 792 1895 1897 698 790 1894 1896 1137
8 388 601 1875 1873 432 1049 1874 1872
8 601 389 1877 1875 1049 1422 1876 1874
8 698 1897 1899 797 1137 1896 1898 1138
8 797 1899 1901 1145 1138 1898 1900 37
8 389 331 1907 1877 1422 861 1906 1876
8 1145 1901 1903 529 37 1900 1902 0
8 331 192 1905 1907 861 271 1904 1906
8 1689 719 1905 192 1622 745 1904 271
8 529 1903 1909 1105 0 1902 1908 442
8 1105 1909 1911 272 442 1908 1910 379
8 272 1911 1385 1732 379 1910 1390 1680
8 719 718 1919 1905 745 329 1918 1904
8 718 321 1923 1919 329 913 1922 1918
8 321 1499 1921 1923 913 559 1920 1922
8 1385 1911 1913 1218 1390 1910 1912 62
8 1218 1913 1915 1351 62 1912 1914 959
8 1351 1915 1917 283 959 1914 1916 924
8 283 1917 1120 1655 924 1916 1119 1714
8 1658 1156 1921 1499 1676 361 1920 559
8 1120 1917 1925 46 1119 1916 1924 958
8 1156 1562 1927 1921 361 1519 1926 1920
8 46 1925 2077 1552 958 1924 2076 472
8 1562 1300 2079 1927 1519 890 2078 1926
8 1821 1853 1929 1825 1820 1852 1928 1824
8 1823 1851 1931 1879 1822 1850 1930 1878
8 1825 1929 1933 1827 1824 1928 1932 1826
8 1827 1933 1935 1829 1826 1932 1934 1828
8 1829 1935 1937 1831 1828 1934 1936 1830
8 1831 1937 1939 1833 1830 1936 1938 1832
8 1833 1939 1941 1835 1832 1938 1940 1834
8 1835 1941 1943 1837 1834 1940 1942 1836
8 1837 1943 1945 1839 1836 1942 1944 1838
8 1839 1945 1947 1841 1838 1944 1946 1840
8 1841 1947 1949 1843 1840 1946 1948 1842
8 1843 1949 1951 1845 1842 1948 1950 1844
8 1845 1951 1953 1847 1844 1950 1952 1846
8 1847 1953 1955 1849 1846 1952 1954 1848
8 1849 1955 1931 1851 1848 1954 1930 1850
8 1853 1855 1957 1929 1852 1854 1956 1928
8 1855 1857 1959 1957 1854 1856 1958 1956
8 1857 1859 1961 1959 1856 1858 1960 1958
8 1859 1861 1963 1961 1858 1860 1962 1960
8 1861 1863 1965 1963 1860 1862 1964 1962
8 1863 1865 1967 1965 1862 1864 1966 1964
8 1865 1867 1969 1967 1864 1866 1968 1966
8 1867 1869 1971 1969 1866 1868 1970 1968
8 1869 1871 1973 1971 1868 1870 1972 1970
8 1871 1873 1975 1973 1870 1872 1974 1972
8 1873 1875 1977 1975 1872 1874 1976 1974
8 1875 1877 2009 1977 1874 1876 2008 1976
8 1877 1907 2007 2009 1876 1906 2006 2008
8 1879 1931 1979 1881 1878 1930 1978 1880
8 1881 1979 1981 1883 1880 1978 1980 1882
8 1883 1981 1983 1885 1882 1980 1982 1884
8 1885 1983 1985 1887 1884 1982 1984 1886
8 1887 1985 1987 1889 1886 1984 1986 1888
8 1889 1987 1989 1891 1888 1986 1988 1890
8 1891 1989 1991 1893 1890 1988 1990 1892
8 1893 1991 1993 1895 1892 1990 1992 1894
8 1895 1993 1995 1897 1894 1992 1994 1896
8 1897 1995 1997 1899 1896 1994 1996 1898
8 1899 1997 1999 1901 1898 1996 1998 1900
8 1901 1999 2001 1903 1900 1998 2000 1902
8 1903 2001 2003 1909 1902 2000 2002 1908
8 1905 1919 2007 1907 1904 1918 2006 1906
8 1909 2003 1913 1911 1908 2002 1912 1910
8 1913 2003 2005 1915 1912 2002 2004 1914
8 1915 2005 1925 1917 1914 2004 1924 1916
8 1919 1923 2011 2007 1918 1922 2010 2006
8 1921 1927 2011 1923 1920 1926 2010 1922
8 1925 2005 2075 2077 1924 2004 2074 2076
8 1927 2079 2081 2011 1926 2078 2080 2010
8 1929 1957 2013 1933 1928 1956 2012 1932
8 1931 1955 2035 1979 1930 1954 2034 1978
8 1933 2013 2015 1935 1932 2012 2014 1934
8 1935 2015 2017 1937 1934 2014 2016 1936
8 1937 2017 2019 1939 1936 2016 2018 1938
8 1939 2019 2021 1941 1938 2018 2020 1940
8 1941 2021 2023 1943 1940 2020 2022 1942
8 1943 2023 2025 1945 1942 2022 2024 1944
8 1945 2025 2027 1947 1944 2024 2026 1946
8 1947 2027 2029 1949 1946 2026 2028 1948
8 1949 2029 2031 1951 1948 2028 2030 1950
8 1951 2031 2033 1953 1950 2030 2032 1952
8 1953 2033 2035 1955 1952 2032 2034 1954
8 1957 1959 2037 2013 1956 1958 2036 2012
8 1959 1961 2039 2037 1958 1960 2038 2036
8 1961 1963 2041 2039 1960 1962 2040 2038
8 1963 1965 2043 2041 1962 1964 2042 2040
8 1965 1967 2045 2043 1964 1966 2044 2042
8 1967 1969 2047 2045 1966 1968 2046 2044
8 1969 1971 2049 2047 1968 1970 2048 2046
8 1971 1973 2051 2049 1970 1972 2050 2048
8 1973 1975 2053 2051 1972 1974 2052 2050
8 1975 1977 2083 2053 1974 1976 2082 2052
8 1977 2009 2081 2083 1976 2008 2080 2082
8 1979 2035 2055 1981 1978 2034 2054 1980
8 1981 2055 2057 1983 1980 2054 2056 1982
8 1983 2057 2059 1985 1982 2056 2058 1984
8 1985 2059 2061 1987 1984 2058 2060 1986
8 1987 2061 2063 1989 1986 2060 2062 1988
8 1989 2063 2065 1991 1988 2062 2064 1990
8 1991 2065 2067 1993 1990 2064 2066 1992
8 1993 2067 2069 1995 1992 2066 2068 1994
8 1995 2069 2071 1997 1994 2068 2070 1996
8 1997 2071 2073 1999 1996 2070 2072 1998
8 1999 2073 2075 2001 1998 2072 2074 2000
8 2001 2075 2005 2003 2000 2074 2004 2002
8 2007 2011 2081 2009 2006 2010 2080 2008
8 2013 2037 2085 2015 2012 2036 2084 2014
8 2015 2085 2101 2017 2014 2084 2100 2016
8 2017 2101 2103 2019 2016 2100 2102 2018
8 2019 2103 2105 2021 2018 2102 2104 2020
8 2021 2105 2107 2023 2020 2104 2106 2022
8 2023 2107 2109 2025 2022 2106 2108 2024
8 2025 2109 2111 2027 2024 2108 2110 2026
8 2027 2111 2113 2029 2026 2110 2112 2028
8 2029 2113 2115 2031 2028 2112 2114 2030
8 2031 2115 2117 2033 2030 2114 2116 2032
8 2033 2117 2055 2035 2032 2116 2054 2034
8 2037 2039 2087 2085 2036 2038 2086 2084
8 2039 2041 2089 2087 2038 2040 2088 2086
8 2041 2043 2091 2089 2040 2042 2090 2088
8 2043 2045 2093 2091 2042 2044 2092 2090
8 2045 2047 2095 2093 2044 2046 2094 2092
8 2047 2049 2097 2095 2046 2048 2096 2094
8 2049 2051 2099 2097 2048 2050 2098 2096
8 2051 2053 2121 2099 2050 2052 2120 2098
8 2053 2083 2119 2121 2052 2082 2118 2120
8 2055 2117 2165 2057 2054 2116 2164 2056
8 2057 2165 2167 2059 2056 2164 2166 2058
8 2059 2167 2169 2061 2058 2166 2168 2060
8 2061 2169 2171 2063 2060 2168 2170 2062
8 2063 2171 2173 2065 2062 2170 2172 2064
8 2065 2173 2175 2067 2064 2172 2174 2066
8 2067 2175 2177 2069 2066 2174 2176 2068
8 2069 2177 2183 2071 2068 2176 2182 2070
8 2071 2183 2179 2073 2070 2182 2178 2072
8 2073 2179 2077 2075 2072 2178 2076 2074
8 2077 2179 2181 1552 2076 2178 2180 472
8 1552 2181 2135 629 472 2180 2134 1239
8 629 2135 2133 1421 1239 2134 2132 1207
8 1421 2133 2131 90 1207 2132 2130 354
8 90 2131 2129 1031 354 2130 2128 630
8 1031 2129 2127 485 630 2128 2126 756
8 485 2127 2125 1544 756 2126 2124 262
8 1544 2125 2123 1300 262 2124 2122 890
8 1300 2123 2119 2079 890 2122 2118 2078
8 2079 2119 2083 2081 2078 2118 2082 2080
8 2085 2087 2205 2101 2084 2086 2204 2100
8 2087 2089 2235 2205 2086 2088 2234 2204
8 2089 2091 2237 2235 2088 2090 2236 2234
8 2091 2093 2241 2237 2090 2092 2240 2236
8 2093 2095 2239 2241 2092 2094 2238 2240
8 2095 2097 2203 2239 2094 2096 2202 2238
8 2097 2099 2151 2203 2096 2098 2150 2202
8 2099 2121 2137 2151 2098 2120 2136 2150
8 2101 2205 2207 2103 2100 2204 2206 2102
8 2103 2207 2209 2105 2102 2206 2208 2104
8 2105 2209 2211 2107 2104 2208 2210 2106
8 2107 2211 2213 2109 2106 2210 2212 2108
8 2109 2213 2215 2111 2108 2212 2214 2110
8 2111 2215 2217 2113 2110 2214 2216 2112
8 2113 2217 2219 2115 2112 2216 2218 2114
8 2115 2219 2165 2117 2114 2218 2164 2116
8 2119 2123 2137 2121 2118 2122 2136 2120
8 2123 2125 2139 2137 2122 2124 2138 2136
8 2125 2127 2141 2139 2124 2126 2140 2138
8 2127 2129 2143 2141 2126 2128 2142 2140
8 2129 2131 2145 2143 2128 2130 2144 2142
8 2131 2133 2147 2145 2130 2132 2146 2144
8 2133 2135 2149 2147 2132 2134 2148 2146
8 2135 2181 2185 2149 2134 2180 2184 2148
8 2137 2139 2153 2151 2136 2138 2152 2150
8 2139 2141 2155 2153 2138 2140 2154 2152
8 2141 2143 2157 2155 2140 2142 2156 2154
8 2143 2145 2159 2157 2142 2144 2158 2156
8 2145 2147 2161 2159 2144 2146 2160 2158
8 2147 2149 2163 2161 2146 2148 2162 2160
8 2149 2185 2187 2163 2148 2184 2186 2162
8 2151 2153 2201 2203 2150 2152 2200 2202
8 2153 2155 2199 2201 2152 2154 2198 2200
8 2155 2157 2197 2199 2154 2156 2196 2198
8 2157 2159 2195 2197 2156 2158 2194 2196
8 2159 2161 2193 2195 2158 2160 2192 2194
8 2161 2163 2191 2193 2160 2162 2190 2192
8 2163 2187 2189 2191 2162 2186 2188 2190
8 2165 2219 2221 2167 2164 2218 2220 2166
8 2167 2221 2223 2169 2166 2220 2222 2168
8 2169 2223 2225 2171 2168 2222 2224 2170
8 2171 2225 2227 2173 2170 2224 2226 2172
8 2173 2227 2189 2175 2172 2226 2188 2174
8 2175 2189 2187 2177 2174 2188 2186 2176
8 2177 2187 2185 2183 2176 2186 2184 2182
8 2179 2183 2185 2181 2178 2182 2184 2180
8 2189 2227 2229 2191 2188 2226 2228 2190
8 2191 2229 2231 2193 2190 2228 2230 2192
8 2193 2231 2233 2195 2192 2230 2232 2194
8 2195 2233 2243 2197 2194 2232 2242 2196
8 2197 2243 2245 2199 2196 2242 2244 2198
8 2199 2245 2247 2201 2198 2244 2246 2200
8 2201 2247 2239 2203 2200 2246 2238 2202
8 2205 2235 2273 2207 2204 2234 2272 2206
8 2207 2273 2275 2209 2206 2272 2274 2208
8 2209 2275 2269 2211 2208 2274 2268 2210
8 2211 2269 2265 2213 2210 2268 2264 2212
8 2213 2265 2259 2215 2212 2264 2258 2214
8 2215 2259 2255 2217 2214 2258 2254 2216
8 2217 2255 2221 2219 2216 2254 2220 2218
8 2221 2255 2257 2223 2220 2254 2256 2222
8 2223 2257 2249 2225 2222 2256 2248 2224
8 2225 2249 2229 2227 2224 2248 2228 2226
8 2229 2249 2251 2231 2228 2248 2250 2230
8 2231 2251 2253 2233 2230 2250 2252 2232
8 2233 2253 2263 2243 2232 2252 2262 2242
8 2235 2237 2277 2273 2234 2236 2276 2272
8 2237 2241 2281 2277 2236 2240 2280 2276
8 2239 2247 2281 2241 2238 2246 2280 2240
8 2243 2263 2283 2245 2242 2262 2282 2244
8 2245 2283 2281 2247 2244 2282 2280 2246
8 2249 2257 2261 2251 2248 2256 2260 2250
8 2251 2261 2267 2253 2250 2260 2266 2252
8 2253 2267 2271 2263 2252 2266 2270 2262
8 2255 2259 2261 2257 2254 2258 2260 2256
8 2259 2265 2267 2261 2258 2264 2266 2260
8 2263 2271 2279 2283 2262 2270 2278 2282
8 2265 2269 2271 2267 2264 2268 2270 2266
8 2269 2275 2279 2271 2268 2274 2278 2270
8 2273 2277 2279 2275 2272 2276 2278 2274
8 2277 2281 2283 2279 2276 2280 2282 2278
8 1702 140 2285 167 1701 651 2284 649
8 140 139 2303 2285 651 1204 2302 2284
8 167 2285 2295 168 649 2284 2294 650
8 168 2295 2297 1238 650 2294 2296 1565
8 1238 2297 2293 182 1565 2296 2292 1567
8 182 2293 2291 555 1567 2292 2290 183
8 555 2291 2289 812 183 2290 2288 1356
8 812 2289 2287 814 1356 2288 2286 1350
8 814 2287 1836 1100 1350 2286 1838 1099
8 139 1299 2323 2303 1204 416 2322 2302
8 1299 473 2325 2323 416 474 2324 2322
8 473 674 2327 2325 474 1528 2326 2324
8 674 680 2329 2327 1528 1527 2328 2326
8 680 995 2331 2329 1527 1266 2330 2328
8 995 64 2333 2331 1266 65 2332 2330
8 64 63 2335 2333 65 249 2334 2332
8 63 788 2337 2335 249 857 2336 2334
8 788 413 2339 2337 857 1380 2338 2336
8 413 1201 2341 2339 1380 1431 2340 2338
8 1201 588 2343 2341 1431 684 2342 2340
8 588 476 2347 2343 684 42 2346 2342
8 476 1432 2345 2347 42 120 2344 2346
8 1432 858 2301 2345 120 1424 2300 2344
8 1623 914 2301 858 1709 1248 2300 1424
8 1836 2287 2299 1942 1838 2286 2298 1944
8 1942 2299 2305 2022 1944 2298 2304 2024
8 2022 2305 2307 2106 2024 2304 2306 2108
8 2106 2307 2309 2210 2108 2306 2308 2212
8 2210 2309 2311 2268 2212 2308 2310 2264
8 2268 2311 2313 2270 2264 2310 2312 2266
8 2270 2313 2315 2262 2266 2312 2314 2252
8 2262 2315 2317 2242 2252 2314 2316 2232
8 2242 2317 2319 2196 2232 2316 2318 2194
8 2196 2319 2321 2156 2194 2318 2320 2158
8 2156 2321 2349 2142 2158 2320 2348 2144
8 2142 2349 2351 2128 2144 2348 2350 2130
8 914 1379 2353 2301 1248 1311 2352 2300
8 1379 475 2357 2353 1311 1518 2356 2352
8 475 286 2355 2357 1518 505 2354 2356
8 1618 1032 2355 286 1722 1167 2354 505
8 2128 2351 985 630 2130 2350 498 354
8 1032 752 2359 2355 1167 681 2358 2354
8 985 2351 2361 47 498 2350 2360 1489
8 752 1342 2447 2359 681 1310 2446 2358
8 47 2361 2423 1342 1489 2360 2422 1310
8 2285 2303 2389 2295 2284 2302 2388 2294
8 2287 2289 2363 2299 2286 2288 2362 2298
8 2289 2291 2365 2363 2288 2290 2364 2362
8 2291 2293 2367 2365 2290 2292 2366 2364
8 2293 2297 2391 2367 2292 2296 2390 2366
8 2295 2389 2391 2297 2294 2388 2390 2296
8 2299 2363 2369 2305 2298 2362 2368 2304
8 2301 2353 2415 2345 2300 2352 2414 2344
8 2303 2323 2393 2389 2302 2322 2392 2388
8 2305 2369 2371 2307 2304 2368 2370 2306
8 2307 2371 2373 2309 2306 2370 2372 2308
8 2309 2373 2375 2311 2308 2372 2374 2310
8 2311 2375 2377 2313 2310 2374 2376 2312
8 2313 2377 2379 2315 2312 2376 2378 2314
8 2315 2379 2381 2317 2314 2378 2380 2316
8 2317 2381 2383 2319 2316 2380 2382 2318
8 2319 2383 2385 2321 2318 2382 2384 2320
8 2321 2385 2387 2349 2320 2384 2386 2348
8 2323 2325 2395 2393 2322 2324 2394 2392
8 2325 2327 2397 2395 2324 2326 2396 2394
8 2327 2329 2399 2397 2326 2328 2398 2396
8 2329 2331 2401 2399 2328 2330 2400 2398
8 2331 2333 2403 2401 2330 2332 2402 2400
8 2333 2335 2405 2403 2332 2334 2404 2402
8 2335 2337 2407 2405 2334 2336 2406 2404
8 2337 2339 2409 2407 2336 2338 2408 2406
8 2339 2341 2411 2409 2338 2340 2410 2408
8 2341 2343 2413 2411 2340 2342 2412 2410
8 2343 2347 2417 2413 2342 2346 2416 2412
8 2345 2415 2417 2347 2344 2414 2416 2346
8 2349 2387 2361 2351 2348 2386 2360 2350
8 2353 2357 2419 2415 2352 2356 2418 2414
8 2355 2359 2419 2357 2354 2358 2418 2356
8 2359 2447 2449 2419 2358 2446 2448 2418
8 2361 2387 2425 2423 2360 2386 2424 2422
8 2363 2365 2421 2369 2362 2364 2420 2368
8 2365 2367 2445 2421 2364 2366 2444 2420
8 2367 2391 2443 2445 2366 2390 2442 2444
8 2369 2421 2439 2371 2368 2420 2438 2370
8 2371 2439 2441 2373 2370 2438 2440 2372
8 2373 2441 2437 2375 2372 2440 2436 2374
8 2375 2437 2435 2377 2374 2436 2434 2376
8 2377 2435 2433 2379 2376 2434 2432 2378
8 2379 2433 2431 2381 2378 2432 2430 2380
8 2381 2431 2429 2383 2380 2430 2428 2382
8 2383 2429 2427 2385 2382 2428 2426 2384
8 2385 2427 2425 2387 2384 2426 2424 2386
8 2389 2393 2443 2391 2388 2392 2442 2390
8 2393 2395 2451 2443 2392 2394 2450 2442
8 2395 2397 2455 2451 2394 2396 2454 2450
8 2397 2399 2459 2455 2396 2398 2458 2454
8 2399 2401 2463 2459 2398 2400 2462 2458
8 2401 2403 2489 2463 2400 2402 2488 2462
8 2403 2405 2485 2489 2402 2404 2484 2488
8 2405 2407 2481 2485 2404 2406 2480 2484
8 2407 2409 2477 2481 2406 2408 2476 2480
8 2409 2411 2473 2477 2408 2410 2472 2476
8 2411 2413 2469 2473 2410 2412 2468 2472
8 2413 2417 2449 2469 2412 2416 2448 2468
8 2415 2419 2449 2417 2414 2418 2448 2416
8 1342 2423 2467 2447 1310 2422 2466 2446
8 2421 2445 2453 2439 2420 2444 2452 2438
8 2423 2425 2471 2467 2422 2424 2470 2466
8 2425 2427 2475 2471 2424 2426 2474 2470
8 2427 2429 2479 2475 2426 2428 2478 2474
8 2429 2431 2483 2479 2428 2430 2482 2478
8 2431 2433 2487 2483 2430 2432 2486 2482
8 2433 2435 2465 2487 2432 2434 2464 2486
8 2435 2437 2461 2465 2434 2436 2460 2464
8 2437 2441 2457 2461 2436 2440 2456 2460
8 2439 2453 2457 2441 2438 2452 2456 2440
8 2443 2451 2453 2445 2442 2450 2452 2444
8 2447 2467 2469 2449 2446 2466 2468 2448
8 2451 2455 2457 2453 2450 2454 2456 2452
8 2455 2459 2461 2457 2454 2458 2460 2456
8 2459 2463 2465 2461 2458 2462 2464 2460
8 2463 2489 2487 2465 2462 2488 2486 2464
8 2467 2471 2473 2469 2466 2470 2472 2468
8 2471 2475 2477 2473 2470 2474 2476 2472
8 2475 2479 2481 2477 2474 2478 2480 2476
8 2479 2483 2485 2481 2478 2482 2484 2480
8 2483 2487 2489 2485 2482 2486 2488 2484
8 1786 333 2491 1504 1787 1387 2490 1386
8 1504 2491 2493 1155 1386 2490 2492 780
8 333 1324 2505 2491 1387 687 2504 2490
8 1324 1325 2507 2505 687 691 2506 2504
8 1325 239 2509 2507 691 240 2508 2506
8 239 1171 2511 2509 240 1189 2510 2508
8 1171 952 2515 2511 1189 1332 2514 2510
8 952 953 2513 2515 1332 1333 2512 2514
8 791 1892 2513 953 403 1890 2512 1333
8 1155 2493 2495 1153 780 2492 2494 116
8 1153 2495 2497 503 116 2494 2496 504
8 503 2497 2499 320 504 2496 2498 502
8 320 2499 2501 305 502 2498 2500 1309
8 305 2501 2503 1270 1309 2500 2502 1308
8 1270 2503 2334 249 1308 2502 2332 65
8 2232 2316 2525 2230 2252 2314 2524 2250
8 2334 2503 2529 2404 2332 2502 2528 2402
8 1892 1990 2517 2513 1890 1988 2516 2512
8 2404 2529 2531 2484 2402 2528 2530 2488
8 1990 2064 2519 2517 1988 2062 2518 2516
8 2316 2380 2537 2525 2314 2378 2536 2524
8 2230 2525 2527 2228 2250 2524 2526 2248
8 2484 2531 2533 2482 2488 2530 2532 2486
8 2064 2172 2521 2519 2062 2170 2520 2518
8 2482 2533 2535 2430 2486 2532 2534 2432
8 2430 2535 2537 2380 2432 2534 2536 2378
8 2172 2226 2523 2521 2170 2224 2522 2520
8 2228 2527 2523 2226 2248 2526 2522 2224
8 2491 2505 2539 2493 2490 2504 2538 2492
8 2493 2539 2549 2495 2492 2538 2548 2494
8 2495 2549 2551 2497 2494 2548 2550 2496
8 2497 2551 2553 2499 2496 2550 2552 2498
8 2499 2553 2555 2501 2498 2552 2554 2500
8 2501 2555 2529 2503 2500 2554 2528 2502
8 2505 2507 2541 2539 2504 2506 2540 2538
8 2507 2509 2543 2541 2506 2508 2542 2540
8 2509 2511 2547 2543 2508 2510 2546 2542
8 2511 2515 2545 2547 2510 2514 2544 2546
8 2513 2517 2545 2515 2512 2516 2544 2514
8 2517 2519 2565 2545 2516 2518 2564 2544
8 2519 2521 2569 2565 2518 2520 2568 2564
8 2521 2523 2567 2569 2520 2522 2566 2568
8 2523 2527 2563 2567 2522 2526 2562 2566
8 2525 2537 2563 2527 2524 2536 2562 2526
8 2529 2555 2557 2531 2528 2554 2556 2530
8 2531 2557 2559 2533 2530 2556 2558 2532
8 2533 2559 2561 2535 2532 2558 2560 2534
8 2535 2561 2563 2537 2534 2560 2562 2536
8 2539 2541 2571 2549 2538 2540 2570 2548
8 2541 2543 2585 2571 2540 2542 2584 2570
8 2543 2547 2587 2585 2542 2546 2586 2584
8 2545 2565 2587 2547 2544 2564 2586 2546
8 2549 2571 2573 2551 2548 2570 2572 2550
8 2551 2573 2575 2553 2550 2572 2574 2552
8 2553 2575 2557 2555 2552 2574 2556 2554
8 2557 2575 2577 2559 2556 2574 2576 2558
8 2559 2577 2579 2561 2558 2576 2578 2560
8 2561 2579 2567 2563 2560 2578 2566 2562
8 2565 2569 2583 2587 2564 2568 2582 2586
8 2567 2579 2583 2569 2566 2578 2582 2568
8 2571 2585 2581 2573 2570 2584 2580 2572
8 2573 2581 2577 2575 2572 2580 2576 2574
8 2577 2581 2583 2579 2576 2580 2582 2578
8 2581 2585 2587 2583 2580 2584 2586 2582
8 1636 1011 2589 870 1597 22 2588 987
8 1011 1010 2591 2589 22 21 2590 2588
8 1010 1345 2593 2591 21 1468 2592 2590
8 1345 1343 2595 2593 1468 1467 2594 2592
8 870 2589 2601 872 987 2588 2600 871
8 872 2601 2603 1541 871 2600 2602 1540
8 1541 2603 2605 550 1540 2602 2604 1542
8 550 2605 2607 823 1542 2604 2606 535
8 823 2607 2609 824 535 2606 2608 854
8 824 2609 2599 543 854 2608 2598 1056
8 543 2599 1844 896 1056 2598 1846 1406
8 1343 385 2597 2595 1467 1466 2596 2594
8 385 595 2615 2597 1466 437 2614 2596
8 595 918 2613 2615 437 436 2612 2614
8 502 2498 2613 918 504 2496 2612 436
8 1844 2599 2611 1950 1846 2598 2610 1952
8 1950 2611 2617 2030 1952 2610 2616 2032
8 2030 2617 2619 2114 2032 2616 2618 2116
8 2114 2619 2621 2218 2116 2618 2620 2164
8 2218 2621 2623 2220 2164 2620 2622 2166
8 2220 2623 2625 2222 2166 2622 2624 2168
8 2222 2625 2522 2224 2168 2624 2520 2170
8 2498 2552 2627 2613 2496 2550 2626 2612
8 2552 2574 2629 2627 2550 2572 2628 2626
8 2574 2576 2631 2629 2572 2580 2630 2628
8 2576 2578 2635 2631 2580 2582 2634 2630
8 2578 2566 2633 2635 2582 2568 2632 2634
8 2522 2625 2633 2566 2520 2624 2632 2568
8 2589 2591 2637 2601 2588 2590 2636 2600
8 2591 2593 2639 2637 2590 2592 2638 2636
8 2593 2595 2641 2639 2592 2594 2640 2638
8 2595 2597 2653 2641 2594 2596 2652 2640
8 2597 2615 2651 2653 2596 2614 2650 2652
8 2599 2609 2649 2611 2598 2608 2648 2610
8 2601 2637 2643 2603 2600 2636 2642 2602
8 2603 2643 2645 2605 2602 2642 2644 2604
8 2605 2645 2647 2607 2604 2644 2646 2606
8 2607 2647 2649 2609 2606 2646 2648 2608
8 2611 2649 2655 2617 2610 2648 2654 2616
8 2613 2627 2651 2615 2612 2626 2650 2614
8 2617 2655 2657 2619 2616 2654 2656 2618
8 2619 2657 2659 2621 2618 2656 2658 2620
8 2621 2659 2661 2623 2620 2658 2660 2622
8 2623 2661 2633 2625 2622 2660 2632 2624
8 2627 2629 2667 2651 2626 2628 2666 2650
8 2629 2631 2665 2667 2628 2630 2664 2666
8 2631 2635 2663 2665 2630 2634 2662 2664
8 2633 2661 2663 2635 2632 2660 2662 2634
8 2637 2639 2669 2643 2636 2638 2668 2642
8 2639 2641 2673 2669 2638 2640 2672 2668
8 2641 2653 2671 2673 2640 2652 2670 2672
8 2643 2669 2685 2645 2642 2668 2684 2644
8 2645 2685 2683 2647 2644 2684 2682 2646
8 2647 2683 2655 2649 2646 2682 2654 2648
8 2651 2667 2671 2653 2650 2666 2670 2652
8 2655 2683 2679 2657 2654 2682 2678 2656
8 2657 2679 2675 2659 2656 2678 2674 2658
8 2659 2675 2663 2661 2658 2674 2662 2660
8 2663 2675 2677 2665 2662 2674 2676 2664
8 2665 2677 2671 2667 2664 2676 2670 2666
8 2669 2673 2681 2685 2668 2672 2680 2684
8 2671 2677 2681 2673 2670 2676 2680 2672
8 2675 2679 2681 2677 2674 2678 2680 2676
8 2679 2683 2685 2681 2678 2682 2684 2680
8 1613 160 2687 157 1614 161 2686 159
8 160 616 2693 2687 161 499 2692 2686
8 157 2687 2689 158 159 2686 2688 433
8 158 2689 2691 1539 433 2688 2690 533
8 1539 2691 2602 1540 533 2690 2604 1542
8 616 1511 2695 2693 499 715 2694 2692
8 1511 1510 2697 2695 715 1512 2696 2694
8 1510 43 2699 2697 1512 44 2698 2696
8 43 212 2707 2699 44 214 2706 2698
8 212 689 2705 2707 214 213 2704 2706
8 691 2506 2705 689 240 2508 2704 213
8 2602 2691 2703 2642 2604 2690 2702 2644
8 2642 2703 2711 2668 2644 2702 2710 2684
8 2668 2711 2715 2672 2684 2710 2714 2680
8 2672 2715 2719 2670 2680 2714 2718 2676
8 2670 2719 2723 2666 2676 2718 2722 2664
8 2666 2723 2727 2628 2664 2722 2726 2630
8 2506 2540 2725 2705 2508 2542 2724 2704
8 2540 2570 2727 2725 2542 2584 2726 2724
8 2572 2628 2727 2570 2580 2630 2726 2584
8 2687 2693 2701 2689 2686 2692 2700 2688
8 2689 2701 2703 2691 2688 2700 2702 2690
8 2693 2695 2709 2701 2692 2694 2708 2700
8 2695 2697 2713 2709 2694 2696 2712 2708
8 2697 2699 2717 2713 2696 2698 2716 2712
8 2699 2707 2721 2717 2698 2706 2720 2716
8 2701 2709 2711 2703 2700 2708 2710 2702
8 2705 2725 2721 2707 2704 2724 2720 2706
8 2709 2713 2715 2711 2708 2712 2714 2710
8 2713 2717 2719 2715 2712 2716 2718 2714
8 2717 2721 2723 2719 2716 2720 2722 2718
8 2721 2725 2727 2723 2720 2724 2726 2722
8 1512 2696 2729 716 44 2698 2728 926
8 2696 2712 2733 2729 2698 2716 2732 2728
8 2712 2714 2731 2733 2716 2718 2730 2732
8 716 2729 2735 1053 926 2728 2734 928
8 1053 2735 2737 817 928 2734 2736 929
8 817 2737 1882 399 929 2736 1884 731
8 2116 2054 2745 2618 2164 2056 2744 2620
8 2054 1980 2741 2745 2056 1982 2740 2744
8 1882 2737 2741 1980 1884 2736 2740 1982
8 2680 2678 2731 2714 2676 2674 2730 2718
8 2678 2656 2743 2731 2674 2658 2742 2730
8 2618 2745 2743 2656 2620 2744 2742 2658
8 2729 2733 2739 2735 2728 2732 2738 2734
8 2731 2743 2739 2733 2730 2742 2738 2732
8 2735 2739 2741 2737 2734 2738 2740 2736
8 2739 2743 2745 2741 2738 2742 2744 2740
8 213 75 2747 2704 214 76 2746 2706
8 2704 2747 2749 2724 2706 2746 2748 2720
8 2724 2749 2751 2726 2720 2748 2750 2722
8 75 1190 2755 2747 76 927 2754 2746
8 1190 402 2753 2755 927 1306 2752 2754
8 404 1888 2753 402 1307 1886 2752 1306
8 1888 1986 2761 2753 1886 1984 2760 2752
8 1986 2060 2763 2761 1984 2058 2762 2760
8 2168 2624 2763 2060 2166 2622 2762 2058
8 2726 2751 2634 2630 2722 2750 2662 2664
8 2634 2751 2759 2632 2662 2750 2758 2660
8 2632 2759 2763 2624 2660 2758 2762 2622
8 2747 2755 2757 2749 2746 2754 2756 2748
8 2749 2757 2759 2751 2748 2756 2758 2750
8 2753 2761 2757 2755 2752 2760 2756 2754
8 2757 2761 2763 2759 2756 2760 2762 2758
8 44 2698 2728 926 214 2706 2746 76
8 2698 2716 2732 2728 2706 2720 2748 2746
8 2716 2718 2730 2732 2720 2722 2750 2748
8 926 2728 2734 928 76 2746 2754 927
8 928 2734 2736 929 927 2754 2752 1306
8 929 2736 1884 731 1306 2752 1886 1307
8 1884 2736 2740 1982 1886 2752 2760 1984
8 2164 2056 2744 2620 2166 2058 2762 2622
8 1982 2740 2744 2056 1984 2760 2762 2058
8 2676 2674 2730 2718 2664 2662 2750 2722
8 2674 2658 2742 2730 2662 2660 2758 2750
8 2620 2744 2742 2658 2622 2762 2758 2660
8 2728 2732 2738 2734 2746 2748 2756 2754
8 2730 2742 2738 2732 2750 2758 2756 2748
8 2734 2738 2740 2736 2754 2756 2760 2752
8 2742 2744 2740 2738 2758 2762 2760 2756
8 240 1189 2510 2508 213 75 2747 2704
8 1189 1332 2514 2510 75 1190 2755 2747
8 1332 1333 2512 2514 1190 402 2753 2755
8 403 1890 2512 1333 404 1888 2753 402
8 2508 2510 2546 2542 2704 2747 2749 2724
8 2542 2546 2586 2584 2724 2749 2751 2726
8 2584 2586 2582 2580 2726 2751 2634 2630
8 1890 1988 2516 2512 1888 1986 2761 2753
8 2582 2586 2564 2568 2634 2751 2759 2632
8 2568 2564 2518 2520 2632 2759 2763 2624
8 2520 2518 2062 2170 2624 2763 2060 2168
8 2062 2518 2516 1988 2060 2763 2761 1986
8 2510 2514 2544 2546 2747 2755 2757 2749
8 2546 2544 2564 2586 2749 2757 2759 2751
8 2512 2516 2544 2514 2753 2761 2757 2755
8 2544 2516 2518 2564 2757 2761 2763 2759
8 433 2688 2765 435 159 2686 2764 434
8 2688 2700 2773 2765 2686 2692 2772 2764
8 2700 2708 2771 2773 2692 2694 2770 2772
8 435 2765 2767 867 434 2764 2766 866
8 867 2767 2769 653 866 2766 2768 652
8 653 2769 1850 655 652 2768 1822 654
8 2712 2733 2771 2708 2696 2729 2770 2694
8 1850 2769 2777 1930 1822 2768 2776 1878
8 1930 2777 2781 1978 1878 2776 2780 1880
8 1978 2781 2741 1980 1880 2780 2737 1882
8 2741 2781 2779 2739 2737 2780 2778 2735
8 2739 2779 2771 2733 2735 2778 2770 2729
8 2765 2773 2775 2767 2764 2772 2774 2766
8 2767 2775 2777 2769 2766 2774 2776 2768
8 2771 2779 2775 2773 2770 2778 2774 2772
8 2775 2779 2781 2777 2774 2778 2780 2776
8 1614 1615 501 161 159 434 2764 2686
8 1615 1719 869 501 434 866 2766 2764
8 1719 1720 1575 869 866 652 2768 2766
8 1716 1577 1575 1720 654 1822 2768 652
8 161 501 500 499 2686 2764 2772 2692
8 1577 1576 1574 1575 1822 1878 2776 2768
8 499 500 717 715 2692 2772 2770 2694
8 1576 819 818 1574 1878 1880 2780 2776
8 399 817 818 819 1882 2737 2780 1880
8 715 717 716 1512 2694 2770 2729 2696
8 716 717 1054 1053 2729 2770 2778 2735
8 1053 1054 818 817 2735 2778 2780 2737
8 501 869 868 500 2764 2766 2774 2772
8 1575 1574 868 869 2768 2776 2774 2766
8 500 868 1054 717 2772 2774 2778 2770
8 868 1574 818 1054 2774 2776 2780 2778
8 2700 2702 2785 2773 2708 2710 2784 2771
8 2773 2785 2787 2775 2771 2784 2786 2779
8 2775 2787 2783 2777 2779 2786 2782 2781
8 1952 1954 2783 2610 2032 2034 2782 2616
8 1930 2777 2783 1954 1978 2781 2782 2034
8 2644 2646 2785 2702 2684 2682 2784 2710
8 2783 2787 2648 2610 2782 2786 2654 2616
8 2646 2648 2787 2785 2682 2654 2786 2784
8 2712 2733 2731 2714 2708 2771 2784 2710
8 2733 2739 2743 2731 2771 2779 2786 2784
8 2739 2741 2745 2743 2779 2781 2782 2786
8 1980 2054 2745 2741 1978 2034 2782 2781
8 2116 2618 2745 2054 2032 2616 2782 2034
8 2714 2731 2678 2680 2710 2784 2682 2684
8 2731 2743 2656 2678 2784 2786 2654 2682
8 2656 2743 2745 2618 2654 2786 2782 2616
8 854 2608 2789 853 535 2606 2788 534
8 2648 2787 2789 2608 2646 2785 2788 2606
8 853 2789 2767 867 534 2788 2765 435
8 2767 2789 2787 2775 2765 2788 2785 2773
8 435 534 2788 2765 433 533 2690 2688
8 535 2606 2788 534 1542 2604 2690 533
8 2765 2788 2785 2773 2688 2690 2702 2700
8 2606 2646 2785 2788 2604 2644 2702 2690
8 853 2789 2790 1055 867 2767 2769 653
8 1055 2790 1848 1057 653 2769 1850 655
8 1848 2790 2783 1954 1850 2769 2777 1930
8 2789 2787 2783 2790 2767 2775 2777 2769
8 854 2608 2598 1056 853 2789 2790 1055
8 1056 2598 1846 1406 1055 2790 1848 1057
8 1846 2598 2610 1952 1848 2790 2783 1954
8 2608 2648 2610 2598 2789 2787 2783 2790
8 1772 1278 2792 1279 1773 615 2791 1537
8 1279 2792 2794 1536 1537 2791 2793 1538
8 1536 2794 2796 986 1538 2793 2795 988
8 986 2796 2588 987 988 2795 2600 871
8 1278 613 2798 2792 615 614 2797 2791
8 613 617 2800 2798 614 619 2799 2797
8 617 1075 2802 2800 619 618 2801 2799
8 1075 1326 2804 2802 618 1328 2803 2801
8 1326 585 2812 2804 1328 1327 2811 2803
8 585 70 2810 2812 1327 688 2809 2811
8 1387 2490 2810 70 687 2504 2809 688
8 2588 2796 2808 2590 2600 2795 2807 2636
8 2590 2808 2816 2592 2636 2807 2815 2638
8 2592 2816 2820 2594 2638 2815 2819 2640
8 2594 2820 2824 2596 2640 2819 2823 2652
8 2596 2824 2828 2614 2652 2823 2827 2650
8 2614 2828 2832 2612 2650 2827 2831 2626
8 2490 2492 2830 2810 2504 2538 2829 2809
8 2492 2494 2832 2830 2538 2548 2831 2829
8 2496 2612 2832 2494 2550 2626 2831 2548
8 2792 2798 2806 2794 2791 2797 2805 2793
8 2794 2806 2808 2796 2793 2805 2807 2795
8 2798 2800 2814 2806 2797 2799 2813 2805
8 2800 2802 2818 2814 2799 2801 2817 2813
8 2802 2804 2822 2818 2801 2803 2821 2817
8 2804 2812 2826 2822 2803 2811 2825 2821
8 2806 2814 2816 2808 2805 2813 2815 2807
8 2810 2830 2826 2812 2809 2829 2825 2811
8 2814 2818 2820 2816 2813 2817 2819 2815
8 2818 2822 2824 2820 2817 2821 2823 2819
8 2822 2826 2828 2824 2821 2825 2827 2823
8 2826 2830 2832 2828 2825 2829 2831 2827
8 1773 615 2791 1537 1613 160 2687 157
8 615 614 2797 2791 160 616 2693 2687
8 1537 2791 2793 1538 157 2687 2689 158
8 1538 2793 2795 988 158 2689 2691 1539
8 988 2795 2600 871 1539 2691 2602 1540
8 614 619 2799 2797 616 1511 2695 2693
8 619 618 2801 2799 1511 1510 2697 2695
8 618 1328 2803 2801 1510 43 2699 2697
8 1328 1327 2811 2803 43 212 2707 2699
8 1327 688 2809 2811 212 689 2705 2707
8 687 2504 2809 688 691 2506 2705 689
8 2600 2795 2807 2636 2602 2691 2703 2642
8 2636 2807 2815 2638 2642 2703 2711 2668
8 2638 2815 2819 2640 2668 2711 2715 2672
8 2640 2819 2823 2652 2672 2715 2719 2670
8 2652 2823 2827 2650 2670 2719 2723 2666
8 2650 2827 2831 2626 2666 2723 2727 2628
8 2504 2538 2829 2809 2506 2540 2725 2705
8 2538 2548 2831 2829 2540 2570 2727 2725
8 2550 2626 2831 2548 2572 2628 2727 2570
8 2791 2797 2805 2793 2687 2693 2701 2689
8 2793 2805 2807 2795 2689 2701 2703 2691
8 2797 2799 2813 2805 2693 2695 2709 2701
8 2799 2801 2817 2813 2695 2697 2713 2709
8 2801 2803 2821 2817 2697 2699 2717 2713
8 2803 2811 2825 2821 2699 2707 2721 2717
8 2805 2813 2815 2807 2701 2709 2711 2703
8 2809 2829 2825 2811 2705 2725 2721 2707
8 2813 2817 2819 2815 2709 2713 2715 2711
8 2817 2821 2823 2819 2713 2717 2719 2715
8 2831 2827 2825 2829 2727 2723 2721 2725
8 2825 2827 2823 2821 2721 2723 2719 2717
8 1809 1771 1280 1774 1772 1278 2792 1279
8 1771 1770 1534 1280 1278 613 2798 2792
8 1774 1280 1532 1775 1279 2792 2794 1536
8 1775 1532 1463 1598 1536 2794 2796 986
8 1598 1463 22 1597 986 2796 2588 987
8 1770 1751 1533 1534 613 617 2800 2798
8 1751 1750 1074 1533 617 1075 2802 2800
8 1750 1749 1021 1074 1075 1326 2804 2802
8 1749 1685 584 1021 1326 585 2812 2804
8 1685 1684 1320 584 585 70 2810 2812
8 1787 1386 1320 1684 1387 2490 2810 70
8 22 1463 1462 21 2588 2796 2808 2590
8 21 1462 1461 1468 2590 2808 2816 2592
8 1468 1461 1469 1467 2592 2816 2820 2594
8 1467 1469 207 1466 2594 2820 2824 2596
8 1466 207 438 437 2596 2824 2828 2614
8 437 438 779 436 2614 2828 2832 2612
8 1386 780 781 1320 2490 2492 2830 2810
8 780 116 779 781 2492 2494 2832 2830
8 504 436 779 116 2496 2612 2832 2494
8 1280 1534 1531 1532 2792 2798 2806 2794
8 1532 1531 1462 1463 2794 2806 2808 2796
8 1534 1533 1530 1531 2798 2800 2814 2806
8 1533 1074 210 1530 2800 2802 2818 2814
8 1074 1021 209 210 2802 2804 2822 2818
8 1021 584 208 209 2804 2812 2826 2822
8 1531 1530 1461 1462 2806 2814 2816 2808
8 1320 781 208 584 2810 2830 2826 2812
8 1530 210 1469 1461 2814 2818 2820 2816
8 210 209 207 1469 2818 2822 2824 2820
8 209 208 438 207 2822 2826 2828 2824
8 208 781 779 438 2826 2830 2832 2828
8 1637 266 2834 1274 1700 495 2833 1206
8 1274 2834 2838 1009 1206 2833 2837 1205
8 266 496 2846 2834 495 497 2845 2833
8 496 549 2848 2846 497 1582 2847 2845
8 549 551 2850 2848 1582 1566 2849 2847
8 551 405 2854 2850 1566 815 2853 2849
8 405 825 2852 2854 815 1355 2851 2853
8 825 544 2836 2852 1355 1357 2835 2851
8 897 1842 2836 544 1098 1840 2835 1357
8 1009 2838 2840 1344 1205 2837 2839 417
8 1344 2840 2842 1070 417 2839 2841 1069
8 1070 2842 2844 856 1069 2841 2843 855
8 856 2844 2858 384 855 2843 2857 1529
8 384 2858 2860 917 1529 2857 2859 1267
8 917 2860 2500 1309 1267 2859 2502 1308
8 1842 1948 2856 2836 1840 1946 2855 2835
8 1948 2028 2862 2856 1946 2026 2861 2855
8 2028 2112 2864 2862 2026 2110 2863 2861
8 2112 2216 2866 2864 2110 2214 2865 2863
8 2216 2254 2870 2866 2214 2258 2869 2865
8 2254 2256 2868 2870 2258 2260 2867 2869
8 2248 2526 2868 2256 2250 2524 2867 2260
8 2526 2562 2880 2868 2524 2536 2879 2867
8 2500 2860 2872 2554 2502 2859 2871 2528
8 2554 2872 2874 2556 2528 2871 2873 2530
8 2556 2874 2876 2558 2530 2873 2875 2532
8 2562 2560 2878 2880 2536 2534 2877 2879
8 2558 2876 2878 2560 2532 2875 2877 2534
8 2834 2846 2882 2838 2833 2845 2881 2837
8 2836 2856 2884 2852 2835 2855 2883 2851
8 2838 2882 2886 2840 2837 2881 2885 2839
8 2840 2886 2888 2842 2839 2885 2887 2841
8 2842 2888 2896 2844 2841 2887 2895 2843
8 2844 2896 2898 2858 2843 2895 2897 2857
8 2846 2848 2890 2882 2845 2847 2889 2881
8 2848 2850 2894 2890 2847 2849 2893 2889
8 2850 2854 2892 2894 2849 2853 2891 2893
8 2852 2884 2892 2854 2851 2883 2891 2853
8 2856 2862 2900 2884 2855 2861 2899 2883
8 2858 2898 2872 2860 2857 2897 2871 2859
8 2862 2864 2902 2900 2861 2863 2901 2899
8 2864 2866 2906 2902 2863 2865 2905 2901
8 2866 2870 2904 2906 2865 2869 2903 2905
8 2868 2880 2904 2870 2867 2879 2903 2869
8 2872 2898 2908 2874 2871 2897 2907 2873
8 2874 2908 2910 2876 2873 2907 2909 2875
8 2876 2910 2912 2878 2875 2909 2911 2877
8 2878 2912 2904 2880 2877 2911 2903 2879
8 2882 2890 2914 2886 2881 2889 2913 2885
8 2884 2900 2930 2892 2883 2899 2929 2891
8 2886 2914 2916 2888 2885 2913 2915 2887
8 2888 2916 2918 2896 2887 2915 2917 2895
8 2890 2894 2928 2914 2889 2893 2927 2913
8 2892 2930 2928 2894 2891 2929 2927 2893
8 2896 2918 2908 2898 2895 2917 2907 2897
8 2900 2902 2926 2930 2899 2901 2925 2929
8 2902 2906 2922 2926 2901 2905 2921 2925
8 2904 2912 2922 2906 2903 2911 2921 2905
8 2908 2918 2920 2910 2907 2917 2919 2909
8 2910 2920 2922 2912 2909 2919 2921 2911
8 2914 2928 2924 2916 2913 2927 2923 2915
8 2916 2924 2920 2918 2915 2923 2919 2917
8 2920 2924 2926 2922 2919 2923 2925 2921
8 2924 2928 2930 2926 2923 2927 2929 2925
8 1700 495 2833 1206 1701 649 2284 651
8 1206 2833 2837 1205 651 2284 2302 1204
8 495 497 2845 2833 649 650 2294 2284
8 497 1582 2847 2845 650 1565 2296 2294
8 1582 1566 2849 2847 1565 1567 2292 2296
8 1566 815 2853 2849 1567 183 2290 2292
8 815 1355 2851 2853 183 1356 2288 2290
8 1355 1357 2835 2851 1356 1350 2286 2288
8 1098 1840 2835 1357 1099 1838 2286 1350
8 1205 2837 2839 417 1204 2302 2322 416
8 417 2839 2841 1069 416 2322 2324 474
8 1069 2841 2843 855 474 2324 2326 1528
8 855 2843 2857 1529 1528 2326 2328 1527
8 1529 2857 2859 1267 1527 2328 2330 1266
8 1267 2859 2502 1308 1266 2330 2332 65
8 1840 1946 2855 2835 1838 1944 2298 2286
8 1946 2026 2861 2855 1944 2024 2304 2298
8 2026 2110 2863 2861 2024 2108 2306 2304
8 2110 2214 2865 2863 2108 2212 2308 2306
8 2214 2258 2869 2865 2212 2264 2310 2308
8 2258 2260 2867 2869 2264 2266 2312 2310
8 2250 2524 2867 2260 2252 2314 2312 2266
8 2524 2536 2879 2867 2314 2378 2376 2312
8 2502 2859 2871 2528 2332 2330 2400 2402
8 2528 2871 2873 2530 2402 2400 2462 2488
8 2536 2534 2877 2879 2378 2432 2434 2376
8 2530 2873 2875 2532 2488 2462 2464 2486
8 2532 2875 2877 2534 2486 2464 2434 2432
8 2833 2845 2881 2837 2284 2294 2388 2302
8 2837 2881 2885 2839 2302 2388 2392 2322
8 2839 2885 2887 2841 2322 2392 2394 2324
8 2841 2887 2895 2843 2324 2394 2396 2326
8 2843 2895 2897 2857 2326 2396 2398 2328
8 2835 2855 2883 2851 2286 2298 2362 2288
8 2845 2847 2889 2881 2294 2296 2390 2388
8 2847 2849 2893 2889 2296 2292 2366 2390
8 2849 2853 2891 2893 2292 2290 2364 2366
8 2851 2883 2891 2853 2288 2362 2364 2290
8 2855 2861 2899 2883 2298 2304 2368 2362
8 2857 2897 2871 2859 2328 2398 2400 2330
8 2861 2863 2901 2899 2304 2306 2370 2368
8 2863 2865 2905 2901 2306 2308 2372 2370
8 2865 2869 2903 2905 2308 2310 2374 2372
8 2867 2879 2903 2869 2312 2376 2374 2310
8 2871 2897 2907 2873 2400 2398 2458 2462
8 2873 2907 2909 2875 2462 2458 2460 2464
8 2875 2909 2911 2877 2464 2460 2436 2434
8 2877 2911 2903 2879 2434 2436 2374 2376
8 2881 2889 2913 2885 2388 2390 2442 2392
8 2885 2913 2915 2887 2392 2442 2450 2394
8 2887 2915 2917 2895 2394 2450 2454 2396
8 2883 2899 2929 2891 2362 2368 2420 2364
8 2889 2893 2927 2913 2390 2366 2444 2442
8 2891 2929 2927 2893 2364 2420 2444 2366
8 2895 2917 2907 2897 2396 2454 2458 2398
8 2899 2901 2925 2929 2368 2370 2438 2420
8 2901 2905 2921 2925 2370 2372 2440 2438
8 2903 2911 2921 2905 2374 2436 2440 2372
8 2907 2917 2919 2909 2458 2454 2456 2460
8 2909 2919 2921 2911 2460 2456 2440 2436
8 2913 2927 2923 2915 2442 2444 2452 2450
8 2915 2923 2919 2917 2450 2452 2456 2454
8 2919 2923 2925 2921 2456 2452 2438 2440
8 2923 2927 2929 2925 2452 2444 2420 2438
8 1636 870 2589 1011 1637 266 2834 1274
8 1011 2589 2591 1010 1274 2834 2838 1009
8 870 872 2601 2589 266 496 2846 2834
8 872 1541 2603 2601 496 549 2848 2846
8 1541 550 2605 2603 549 551 2850 2848
8 550 823 2607 2605 551 405 2854 2850
8 823 824 2609 2607 405 825 2852 2854
8 824 543 2599 2609 825 544 2836 2852
8 896 1844 2599 543 897 1842 2836 544
8 1010 2591 2593 1345 1009 2838 2840 1344
8 1345 2593 2595 1343 1344 2840 2842 1070
8 1343 2595 2597 385 1070 2842 2844 856
8 385 2597 2615 595 856 2844 2858 384
8 595 2615 2613 918 384 2858 2860 917
8 918 2613 2498 502 917 2860 2500 1309
8 1844 1950 2611 2599 1842 1948 2856 2836
8 1950 2030 2617 2611 1948 2028 2862 2856
8 2030 2114 2619 2617 2028 2112 2864 2862
8 2114 2218 2621 2619 2112 2216 2866 2864
8 2218 2220 2623 2621 2216 2254 2870 2866
8 2220 2222 2625 2623 2254 2256 2868 2870
8 2224 2522 2625 2222 2248 2526 2868 2256
8 2498 2613 2627 2552 2500 2860 2872 2554
8 2552 2627 2629 2574 2554 2872 2874 2556
8 2574 2629 2631 2576 2556 2874 2876 2558
8 2576 2631 2635 2578 2558 2876 2878 2560
8 2578 2635 2633 2566 2560 2878 2880 2562
8 2566 2633 2625 2522 2562 2880 2868 2526
8 2589 2601 2637 2591 2834 2846 2882 2838
8 2591 2637 2639 2593 2838 2882 2886 2840
8 2593 2639 2641 2595 2840 2886 2888 2842
8 2595 2641 2653 2597 2842 2888 2896 2844
8 2597 2653 2651 2615 2844 2896 2898 2858
8 2599 2611 2649 2609 2836 2856 2884 2852
8 2601 2603 2643 2637 2846 2848 2890 2882
8 2603 2605 2645 2643 2848 2850 2894 2890
8 2605 2607 2647 2645 2850 2854 2892 2894
8 2609 2649 2647 2607 2852 2884 2892 2854
8 2611 2617 2655 2649 2856 2862 2900 2884
8 2615 2651 2627 2613 2858 2898 2872 2860
8 2617 2619 2657 2655 2862 2864 2902 2900
8 2619 2621 2659 2657 2864 2866 2906 2902
8 2621 2623 2661 2659 2866 2870 2904 2906
8 2625 2633 2661 2623 2868 2880 2904 2870
8 2627 2651 2667 2629 2872 2898 2908 2874
8 2629 2667 2665 2631 2874 2908 2910 2876
8 2631 2665 2663 2635 2876 2910 2912 2878
8 2635 2663 2661 2633 2878 2912 2904 2880
8 2637 2643 2669 2639 2882 2890 2914 2886
8 2639 2669 2673 2641 2886 2914 2916 2888
8 2641 2673 2671 2653 2888 2916 2918 2896
8 2649 2655 2683 2647 2884 2900 2930 2892
8 2643 2645 2685 2669 2890 2894 2928 2914
8 2647 2683 2685 2645 2892 2930 2928 2894
8 2653 2671 2667 2651 2896 2918 2908 2898
8 2655 2657 2679 2683 2900 2902 2926 2930
8 2657 2659 2675 2679 2902 2906 2922 2926
8 2661 2663 2675 2659 2904 2912 2922 2906
8 2667 2671 2677 2665 2908 2918 2920 2910
8 2665 2677 2675 2663 2910 2920 2922 2912
8 2669 2685 2681 2673 2914 2928 2924 2916
8 2683 2679 2681 2685 2930 2926 2924 2928
8 2675 2677 2681 2679 2922 2920 2924 2926
8 2681 2677 2671 2673 2924 2920 2918 2916
8 1715 381 2932 640 1788 241 2931 313
8 381 778 2946 2932 241 66 2945 2931
8 778 1163 2944 2946 66 1165 2943 2945
8 1163 844 2940 2944 1165 1384 2939 2943
8 844 845 2938 2940 1384 991 2937 2939
8 845 878 2936 2938 991 877 2935 2937
8 878 696 2934 2936 877 1276 2933 2935
8 239 2509 2934 696 1325 2507 2933 1276
8 640 2932 2958 362 313 2931 2957 383
8 362 2958 2960 242 383 2957 2959 1339
8 242 2960 2964 829 1339 2959 2963 1563
8 2509 2543 2948 2934 2507 2541 2947 2933
8 2543 2585 2950 2948 2541 2571 2949 2947
8 2585 2581 2952 2950 2571 2573 2951 2949
8 2581 2577 2956 2952 2573 2575 2955 2951
8 2577 2559 2954 2956 2575 2557 2953 2955
8 2559 2533 2942 2954 2557 2531 2941 2953
8 2482 2478 2942 2533 2484 2480 2941 2531
8 2478 2474 2962 2942 2480 2476 2961 2941
8 2474 2470 2966 2962 2476 2472 2965 2961
8 2470 2466 2968 2966 2472 2468 2967 2965
8 829 2964 2972 1135 1563 2963 2971 1389
8 2466 2446 2970 2968 2468 2448 2969 2967
8 2446 2358 2978 2970 2448 2418 2977 2969
8 2358 2354 2976 2978 2418 2356 2975 2977
8 505 909 2976 2354 1518 360 2975 2356
8 1135 2972 2974 99 1389 2971 2973 390
8 99 2974 2976 909 390 2973 2975 360
8 2932 2946 2980 2958 2931 2945 2979 2957
8 2934 2948 2986 2936 2933 2947 2985 2935
8 2936 2986 2988 2938 2935 2985 2987 2937
8 2938 2988 2984 2940 2937 2987 2983 2939
8 2940 2984 2982 2944 2939 2983 2981 2943
8 2942 2962 2992 2954 2941 2961 2991 2953
8 2944 2982 2980 2946 2943 2981 2979 2945
8 2948 2950 2998 2986 2947 2949 2997 2985
8 2950 2952 2996 2998 2949 2951 2995 2997
8 2952 2956 2994 2996 2951 2955 2993 2995
8 2954 2992 2994 2956 2953 2991 2993 2955
8 2958 2980 2990 2960 2957 2979 2989 2959
8 2960 2990 3000 2964 2959 2989 2999 2963
8 2962 2966 3002 2992 2961 2965 3001 2991
8 2964 3000 3004 2972 2963 2999 3003 2971
8 2966 2968 3010 3002 2965 2967 3009 3001
8 2968 2970 3008 3010 2967 2969 3007 3009
8 2970 2978 3006 3008 2969 2977 3005 3007
8 2972 3004 3006 2974 2971 3003 3005 2973
8 2974 3006 2978 2976 2973 3005 2977 2975
8 2980 2982 3012 2990 2979 2981 3011 2989
8 2982 2984 3020 3012 2981 2983 3019 3011
8 2984 2988 3018 3020 2983 2987 3017 3019
8 2986 2998 3018 2988 2985 2997 3017 2987
8 2990 3012 3014 3000 2989 3011 3013 2999
8 2992 3002 3028 2994 2991 3001 3027 2993
8 2994 3028 3026 2996 2993 3027 3025 2995
8 2996 3026 3018 2998 2995 3025 3017 2997
8 3000 3014 3016 3004 2999 3013 3015 3003
8 3002 3010 3024 3028 3001 3009 3023 3027
8 3004 3016 3008 3006 3003 3015 3007 3005
8 3008 3016 3024 3010 3007 3015 3023 3009
8 3012 3020 3022 3014 3011 3019 3021 3013
8 3014 3022 3024 3016 3013 3021 3023 3015
8 3018 3026 3022 3020 3017 3025 3021 3019
8 3022 3026 3028 3024 3021 3025 3027 3023
8 1723 874 3030 587 1769 1269 3029 993
8 587 3030 3040 876 993 3029 3039 594
8 876 3040 3042 1222 594 3039 3041 1247
8 1222 3042 3038 479 1247 3041 3037 111
8 479 3038 3036 1020 111 3037 3035 581
8 1020 3036 3034 478 581 3035 3033 686
8 478 3034 3032 1268 686 3033 3031 1275
8 1268 3032 2491 333 1275 3031 2505 1324
8 874 593 3056 3030 1269 1535 3055 3029
8 2491 3032 3044 2493 2505 3031 3043 2539
8 2493 3044 3046 2495 2539 3043 3045 2549
8 2495 3046 3048 2497 2549 3045 3047 2551
8 2497 3048 3050 2499 2551 3047 3049 2553
8 2499 3050 3052 2501 2553 3049 3051 2555
8 593 1118 3058 3056 1535 1164 3057 3055
8 2501 3052 3054 2503 2555 3051 3053 2529
8 1118 1166 3062 3058 1164 724 3061 3057
8 2503 3054 2336 2334 2529 3053 2406 2404
8 2336 3054 3060 2338 2406 3053 3059 2408
8 2338 3060 3064 2340 2408 3059 3063 2410
8 2340 3064 3068 2342 2410 3063 3067 2412
8 1166 25 3066 3062 724 45 3065 3061
8 1248 2300 3074 957 1311 2352 3073 1111
8 25 301 3076 3066 45 1360 3075 3065
8 2342 3068 3070 2346 2412 3067 3069 2416
8 957 3074 3076 301 1111 3073 3075 1360
8 2346 3070 3072 2344 2416 3069 3071 2414
8 2344 3072 3074 2300 2414 3071 3073 2352
8 3030 3056 3084 3040 3029 3055 3083 3039
8 3032 3034 3078 3044 3031 3033 3077 3043
8 3034 3036 3080 3078 3033 3035 3079 3077
8 3036 3038 3082 3080 3035 3037 3081 3079
8 3038 3042 3086 3082 3037 3041 3085 3081
8 3040 3084 3086 3042 3039 3083 3085 3041
8 3044 3078 3088 3046 3043 3077 3087 3045
8 3046 3088 3090 3048 3045 3087 3089 3047
8 3048 3090 3092 3050 3047 3089 3091 3049
8 3050 3092 3094 3052 3049 3091 3093 3051
8 3052 3094 3060 3054 3051 3093 3059 3053
8 3056 3058 3096 3084 3055 3057 3095 3083
8 3058 3062 3098 3096 3057 3061 3097 3095
8 3060 3094 3104 3064 3059 3093 3103 3063
8 3062 3066 3102 3098 3061 3065 3101 3097
8 3064 3104 3106 3068 3063 3103 3105 3067
8 3066 3076 3100 3102 3065 3075 3099 3101
8 3068 3106 3108 3070 3067 3105 3107 3069
8 3070 3108 3100 3072 3069 3107 3099 3071
8 3072 3100 3076 3074 3071 3099 3075 3073
8 3078 3080 3110 3088 3077 3079 3109 3087
8 3080 3082 3124 3110 3079 3081 3123 3109
8 3082 3086 3126 3124 3081 3085 3125 3123
8 3084 3096 3126 3086 3083 3095 3125 3085
8 3088 3110 3112 3090 3087 3109 3111 3089
8 3090 3112 3114 3092 3089 3111 3113 3091
8 3092 3114 3104 3094 3091 3113 3103 3093
8 3096 3098 3122 3126 3095 3097 3121 3125
8 3098 3102 3118 3122 3097 3101 3117 3121
8 3100 3108 3118 3102 3099 3107 3117 3101
8 3104 3114 3116 3106 3103 3113 3115 3105
8 3106 3116 3118 3108 3105 3115 3117 3107
8 3110 3124 3120 3112 3109 3123 3119 3111
8 3112 3120 3116 3114 3111 3119 3115 3113
8 3116 3120 3122 3118 3115 3119 3121 3117
8 3120 3124 3126 3122 3119 3123 3125 3121
8 1769 1269 3029 993 1788 313 2931 241
8 993 3029 3039 594 241 2931 2945 66
8 594 3039 3041 1247 66 2945 2943 1165
8 1247 3041 3037 111 1165 2943 2939 1384
8 111 3037 3035 581 1384 2939 2937 991
8 581 3035 3033 686 991 2937 2935 877
8 686 3033 3031 1275 877 2935 2933 1276
8 1275 3031 2505 1324 1276 2933 2507 1325
8 1269 1535 3055 3029 313 383 2957 2931
8 1535 1164 3057 3055 383 1339 2959 2957
8 2505 3031 3043 2539 2507 2933 2947 2541
8 2539 3043 3045 2549 2541 2947 2949 2571
8 2549 3045 3047 2551 2571 2949 2951 2573
8 2551 3047 3049 2553 2573 2951 2955 2575
8 2553 3049 3051 2555 2575 2955 2953 2557
8 2555 3051 3053 2529 2557 2953 2941 2531
8 1164 724 3061 3057 1339 1563 2963 2959
8 2529 3053 2406 2404 2531 2941 2480 2484
8 2406 3053 3059 2408 2480 2941 2961 2476
8 2408 3059 3063 2410 2476 2961 2965 2472
8 2410 3063 3067 2412 2472 2965 2967 2468
8 724 45 3065 3061 1563 1389 2971 2963
8 2412 3067 3069 2416 2468 2967 2969 2448
8 1311 2352 3073 1111 1518 2356 2975 360
8 2416 3069 3071 2414 2448 2969 2977 2418
8 2414 3071 3073 2352 2418 2977 2975 2356
8 45 1360 3075 3065 1389 390 2973 2971
8 1111 3073 3075 1360 360 2975 2973 390
8 3029 3055 3083 3039 2931 2957 2979 2945
8 3031 3033 3077 3043 2933 2935 2985 2947
8 3033 3035 3079 3077 2935 2937 2987 2985
8 3035 3037 3081 3079 2937 2939 2983 2987
8 3037 3041 3085 3081 2939 2943 2981 2983
8 3039 3083 3085 3041 2945 2979 2981 2943
8 3053 3051 3093 3059 2941 2953 2991 2961
8 3043 3077 3087 3045 2947 2985 2997 2949
8 3045 3087 3089 3047 2949 2997 2995 2951
8 3047 3089 3091 3049 2951 2995 2993 2955
8 3049 3091 3093 3051 2955 2993 2991 2953
8 3055 3057 3095 3083 2957 2959 2989 2979
8 3057 3061 3097 3095 2959 2963 2999 2989
8 3059 3093 3103 3063 2961 2991 3001 2965
8 3063 3103 3105 3067 2965 3001 3009 2967
8 3061 3065 3101 3097 2963 2971 3003 2999
8 3065 3075 3099 3101 2971 2973 3005 3003
8 3067 3105 3107 3069 2967 3009 3007 2969
8 3069 3107 3099 3071 2969 3007 3005 2977
8 3073 3071 3099 3075 2975 2977 3005 2973
8 3077 3079 3109 3087 2985 2987 3017 2997
8 3079 3081 3123 3109 2987 2983 3019 3017
8 3081 3085 3125 3123 2983 2981 3011 3019
8 3083 3095 3125 3085 2979 2989 3011 2981
8 3087 3109 3111 3089 2997 3017 3025 2995
8 3089 3111 3113 3091 2995 3025 3027 2993
8 3091 3113 3103 3093 2993 3027 3001 2991
8 3095 3097 3121 3125 2989 2999 3013 3011
8 3097 3101 3117 3121 2999 3003 3015 3013
8 3103 3113 3115 3105 3001 3027 3023 3009
8 3099 3107 3117 3101 3005 3007 3015 3003
8 3105 3115 3117 3107 3009 3023 3015 3007
8 3109 3123 3119 3111 3017 3019 3021 3025
8 3111 3119 3115 3113 3025 3021 3023 3027
8 3115 3119 3121 3117 3023 3021 3013 3015
8 3119 3123 3125 3121 3021 3019 3011 3013
8 1813 1725 1559 1724 1723 874 3030 587
8 1724 1559 1264 1728 587 3030 3040 876
8 1728 1264 316 1673 876 3040 3042 1222
8 1673 316 996 1674 1222 3042 3038 479
8 1674 996 859 1718 479 3038 3036 1020
8 1718 859 238 1761 1020 3036 3034 478
8 1761 238 1226 1762 478 3034 3032 1268
8 1762 1226 1504 1786 1268 3032 2491 333
8 1725 1727 387 1559 874 593 3056 3030
8 1504 1226 1154 1155 2491 3032 3044 2493
8 1155 1154 1215 1153 2493 3044 3046 2495
8 1153 1215 1426 503 2495 3046 3048 2497
8 503 1426 319 320 2497 3048 3050 2499
8 320 319 304 305 2499 3050 3052 2501
8 1727 1753 124 387 593 1118 3058 3056
8 1753 1599 885 124 1118 1166 3062 3058
8 305 304 723 1270 2501 3052 3054 2503
8 1599 1794 1245 885 1166 25 3066 3062
8 1709 1424 287 1631 1248 2300 3074 957
8 1794 1785 1242 1245 25 301 3076 3066
8 1631 287 1242 1785 957 3074 3076 301
8 1270 723 857 249 2503 3054 2336 2334
8 857 723 722 1380 2336 3054 3060 2338
8 1380 722 143 1431 2338 3060 3064 2340
8 1431 143 685 684 2340 3064 3068 2342
8 684 685 1425 42 2342 3068 3070 2346
8 1424 120 121 287 2300 2344 3072 3074
8 42 1425 121 120 2346 3070 3072 2344
8 1559 387 1526 1264 3030 3056 3084 3040
8 1226 238 318 1154 3032 3034 3078 3044
8 238 859 1046 318 3034 3036 3080 3078
8 859 996 1045 1046 3036 3038 3082 3080
8 996 316 386 1045 3038 3042 3086 3082
8 1264 1526 386 316 3040 3084 3086 3042
8 1154 318 317 1215 3044 3078 3088 3046
8 1215 317 590 1426 3046 3088 3090 3048
8 1426 590 721 319 3048 3090 3092 3050
8 319 721 720 304 3050 3092 3094 3052
8 387 124 582 1526 3056 3058 3096 3084
8 304 720 722 723 3052 3094 3060 3054
8 722 720 1430 143 3060 3094 3104 3064
8 124 885 125 582 3058 3062 3098 3096
8 885 1245 796 125 3062 3066 3102 3098
8 1245 1242 747 796 3066 3076 3100 3102
8 143 1430 414 685 3064 3104 3106 3068
8 287 121 747 1242 3074 3072 3100 3076
8 685 414 901 1425 3068 3106 3108 3070
8 1425 901 747 121 3070 3108 3100 3072
8 1526 582 1243 386 3084 3096 3126 3086
8 386 1243 1244 1045 3086 3126 3124 3082
8 1045 1244 860 1046 3082 3124 3110 3080
8 1046 860 317 318 3080 3110 3088 3078
8 582 125 1203 1243 3096 3098 3122 3126
8 720 721 1225 1430 3094 3092 3114 3104
8 317 860 994 590 3088 3110 3112 3090
8 590 994 1225 721 3090 3112 3114 3092
8 125 796 1150 1203 3098 3102 3118 3122
8 747 901 1150 796 3100 3108 3118 3102
8 1430 1225 1223 414 3104 3114 3116 3106
8 414 1223 1150 901 3106 3116 3118 3108
8 860 1244 1224 994 3110 3124 3120 3112
8 994 1224 1223 1225 3112 3120 3116 3114
8 1223 1224 1203 1150 3116 3120 3122 3118
8 1224 1244 1243 1203 3120 3124 3126 3122
8 1776 690 3128 751 1790 916 3127 98
8 690 850 3132 3128 916 382 3131 3127
8 850 108 3134 3132 382 992 3133 3131
8 108 1444 3136 3134 992 736 3135 3133
8 1444 990 3138 3136 736 307 3137 3135
8 990 1214 3146 3138 307 302 3145 3137
8 1214 1260 3144 3146 302 1259 3143 3145
8 952 2515 3144 1260 1171 2511 3143 1259
8 751 3128 3130 95 98 3127 3129 830
8 95 3130 3140 1340 830 3129 3139 1117
8 1340 3140 3142 443 1117 3139 3141 558
8 2515 2545 3150 3144 2511 2547 3149 3143
8 2545 2565 3152 3150 2547 2587 3151 3149
8 2565 2569 3154 3152 2587 2583 3153 3151
8 2569 2567 3158 3154 2583 2579 3157 3153
8 2567 2563 3156 3158 2579 2561 3155 3157
8 2563 2537 3148 3156 2561 2535 3147 3155
8 2380 2382 3148 2537 2430 2428 3147 2535
8 2382 2384 3160 3148 2428 2426 3159 3147
8 2384 2386 3164 3160 2426 2424 3163 3159
8 2386 2360 3162 3164 2424 2422 3161 3163
8 1489 493 3162 2360 1310 356 3161 2422
8 443 3142 250 1796 558 3141 1329 1621
8 250 3142 3166 1465 1329 3141 3165 230
8 493 880 3168 3162 356 1277 3167 3161
8 1465 3166 3198 465 230 3165 3197 1817
8 880 465 3200 3168 1277 1817 3199 3167
8 3128 3132 3170 3130 3127 3131 3169 3129
8 3130 3170 3172 3140 3129 3169 3171 3139
8 3132 3134 3190 3170 3131 3133 3189 3169
8 3134 3136 3188 3190 3133 3135 3187 3189
8 3136 3138 3176 3188 3135 3137 3175 3187
8 3138 3146 3174 3176 3137 3145 3173 3175
8 3140 3172 3166 3142 3139 3171 3165 3141
8 3144 3150 3174 3146 3143 3149 3173 3145
8 3148 3160 3182 3156 3147 3159 3181 3155
8 3150 3152 3178 3174 3149 3151 3177 3173
8 3152 3154 3180 3178 3151 3153 3179 3177
8 3154 3158 3184 3180 3153 3157 3183 3179
8 3156 3182 3184 3158 3155 3181 3183 3157
8 3160 3164 3186 3182 3159 3163 3185 3181
8 3162 3168 3186 3164 3161 3167 3185 3163
8 3166 3172 3196 3198 3165 3171 3195 3197
8 3168 3200 3202 3186 3167 3199 3201 3185
8 3170 3190 3196 3172 3169 3189 3195 3171
8 3174 3178 3192 3176 3173 3177 3191 3175
8 3176 3192 3194 3188 3175 3191 3193 3187
8 3178 3180 3206 3192 3177 3179 3205 3191
8 3180 3184 3202 3206 3179 3183 3201 3205
8 3182 3186 3202 3184 3181 3185 3201 3183
8 3188 3194 3196 3190 3187 3193 3195 3189
8 3192 3206 3204 3194 3191 3205 3203 3193
8 3194 3204 3198 3196 3193 3203 3197 3195
8 3198 3204 3200 465 3197 3203 3199 1817
8 3200 3204 3206 3202 3199 3203 3205 3201
8 1715 640 2932 381 1790 98 3127 916
8 381 2932 2946 778 916 3127 3131 382
8 778 2946 2944 1163 382 3131 3133 992
8 1163 2944 2940 844 992 3133 3135 736
8 844 2940 2938 845 736 3135 3137 307
8 845 2938 2936 878 307 3137 3145 302
8 878 2936 2934 696 302 3145 3143 1259
8 696 2934 2509 239 1259 3143 2511 1171
8 640 362 2958 2932 98 830 3129 3127
8 362 242 2960 2958 830 1117 3139 3129
8 242 829 2964 2960 1117 558 3141 3139
8 2509 2934 2948 2543 2511 3143 3149 2547
8 2543 2948 2950 2585 2547 3149 3151 2587
8 2585 2950 2952 2581 2587 3151 3153 2583
8 2581 2952 2956 2577 2583 3153 3157 2579
8 2577 2956 2954 2559 2579 3157 3155 2561
8 2559 2954 2942 2533 2561 3155 3147 2535
8 2533 2942 2478 2482 2535 3147 2428 2430
8 2478 2942 2962 2474 2428 3147 3159 2426
8 2474 2962 2966 2470 2426 3159 3163 2424
8 2470 2966 2968 2466 2424 3163 3161 2422
8 2466 2968 2970 2446 2422 3161 356 1310
8 829 1135 2972 2964 558 1621 1329 3141
8 505 2354 2976 909 1722 1167 956 1659
8 2354 2358 2978 2976 1167 681 303 956
8 909 2976 2974 99 1659 956 38 1644
8 2446 2970 2978 2358 1310 356 303 681
8 99 2974 2972 1135 1644 38 1329 1621
8 2932 2958 2980 2946 3127 3129 3169 3131
8 2934 2936 2986 2948 3143 3145 3173 3149
8 2942 2954 2992 2962 3147 3155 3181 3159
8 2936 2938 2988 2986 3145 3137 3175 3173
8 2938 2940 2984 2988 3137 3135 3187 3175
8 2940 2944 2982 2984 3135 3133 3189 3187
8 2946 2980 2982 2944 3131 3169 3189 3133
8 2948 2986 2998 2950 3149 3173 3177 3151
8 2950 2998 2996 2952 3151 3177 3179 3153
8 2952 2996 2994 2956 3153 3179 3183 3157
8 2956 2994 2992 2954 3157 3183 3181 3155
8 2962 2992 3002 2966 3159 3181 3185 3163
8 2958 2960 2990 2980 3129 3139 3171 3169
8 2960 2964 3000 2990 3139 3141 3165 3171
8 2964 2972 3004 3000 3141 1329 230 3165
8 2966 3002 3010 2968 3163 3185 3167 3161
8 2968 3010 3008 2970 3161 3167 1277 356
8 2970 3008 3006 2978 356 1277 477 303
8 2978 3006 2974 2976 303 477 38 956
8 2974 3006 3004 2972 38 477 230 1329
8 2986 2988 3018 2998 3173 3175 3191 3177
8 2988 2984 3020 3018 3175 3187 3193 3191
8 2984 2982 3012 3020 3187 3189 3195 3193
8 2980 2990 3012 2982 3169 3171 3195 3189
8 2998 3018 3026 2996 3177 3191 3205 3179
8 2996 3026 3028 2994 3179 3205 3201 3183
8 2994 3028 3002 2992 3183 3201 3185 3181
8 2990 3000 3014 3012 3171 3165 3197 3195
8 3000 3004 3016 3014 3165 230 1817 3197
8 3006 3008 3016 3004 477 1277 1817 230
8 3002 3028 3024 3010 3185 3201 3199 3167
8 3010 3024 3016 3008 3167 3199 1817 1277
8 3012 3014 3022 3020 3195 3197 3203 3193
8 3020 3022 3026 3018 3193 3203 3205 3191
8 3026 3022 3024 3028 3205 3203 3199 3201
8 3024 3022 3014 3016 3199 3203 3197 1817
8 1444 1410 3208 3136 990 380 3207 3138
8 37 1900 3208 1410 1138 1898 3207 380
8 3136 3208 3210 3188 3138 3207 3209 3176
8 3188 3210 3212 3194 3176 3209 3211 3192
8 3194 3212 3214 3204 3192 3211 3213 3206
8 1900 1998 3210 3208 1898 1996 3209 3207
8 3204 3214 3220 3200 3206 3213 3219 3202
8 1998 2072 3212 3210 1996 2070 3211 3209
8 2130 2350 3216 2132 2144 2348 3215 2146
8 2072 2178 3214 3212 2070 2182 3213 3211
8 2360 3162 3216 2350 2386 3164 3215 2348
8 2132 3216 3218 2134 2146 3215 3217 2148
8 2178 2180 3220 3214 2182 2184 3219 3213
8 2134 3218 3220 2180 2148 3217 3219 2184
8 3162 3168 3218 3216 3164 3186 3217 3215
8 3218 3168 3200 3220 3217 3186 3202 3219
8 1260 3144 3222 789 1214 3146 3221 40
8 3144 3150 3224 3222 3146 3174 3223 3221
8 3150 3152 3226 3224 3174 3178 3225 3223
8 789 3222 1894 790 40 3221 1896 1137
8 3152 3154 3228 3226 3178 3180 3227 3225
8 3154 3158 3232 3228 3180 3184 3231 3227
8 3222 3224 1992 1894 3221 3223 1994 1896
8 2194 2192 3230 2318 2158 2160 3229 2320
8 3224 3226 2066 1992 3223 3225 2068 1994
8 2318 3230 3148 2382 2320 3229 3160 2384
8 2192 2190 3234 3230 2160 2162 3233 3229
8 3226 3228 2174 2066 3225 3227 2176 2068
8 3228 3232 2188 2174 3227 3231 2186 2176
8 3230 3234 3156 3148 3229 3233 3182 3160
8 3156 3234 3232 3158 3182 3233 3231 3184
8 3232 3234 2190 2188 3231 3233 2162 2186
8 990 380 3207 3138 1214 40 3221 3146
8 3138 3207 3209 3176 3146 3221 3223 3174
8 1138 1898 3207 380 1137 1896 3221 40
8 3176 3209 3211 3192 3174 3223 3225 3178
8 3192 3211 3213 3206 3178 3225 3227 3180
8 1898 1996 3209 3207 1896 1994 3223 3221
8 3206 3213 3219 3202 3180 3227 3231 3184
8 1996 2070 3211 3209 1994 2068 3225 3223
8 2144 2348 3215 2146 2158 2320 3229 2160
8 2070 2182 3213 3211 2068 2176 3227 3225
8 2386 3164 3215 2348 2384 3160 3229 2320
8 2146 3215 3217 2148 2160 3229 3233 2162
8 2182 2184 3219 3213 2176 2186 3231 3227
8 2148 3217 3219 2184 2162 3233 3231 2186
8 3164 3186 3217 3215 3160 3182 3233 3229
8 3217 3186 3202 3219 3233 3182 3184 3231
8 952 2515 2513 953 1260 3144 3222 789
8 2515 2545 2517 2513 3144 3150 3224 3222
8 2545 2565 2519 2517 3150 3152 3226 3224
8 2565 2569 2521 2519 3152 3154 3228 3226
8 2569 2567 2523 2521 3154 3158 3232 3228
8 953 2513 1892 791 789 3222 1894 790
8 2513 2517 1990 1892 3222 3224 1992 1894
8 2232 2230 2525 2316 2194 2192 3230 2318
8 2517 2519 2064 1990 3224 3226 2066 1992
8 2316 2525 2537 2380 2318 3230 3148 2382
8 2230 2228 2527 2525 2192 2190 3234 3230
8 2519 2521 2172 2064 3226 3228 2174 2066
8 2521 2523 2226 2172 3228 3232 2188 2174
8 2525 2527 2563 2537 3230 3234 3156 3148
8 2563 2527 2523 2567 3156 3234 3232 3158
8 2523 2527 2228 2226 3232 3234 2190 2188
8 850 310 3236 3132 108 17 3235 3134
8 442 1908 3236 310 0 1902 3235 17
8 3132 3236 3238 3170 3134 3235 3237 3190
8 1908 2002 3238 3236 1902 2000 3237 3235
8 3170 3238 3240 3172 3190 3237 3239 3196
8 2002 2004 3240 3238 2000 2074 3239 3237
8 3172 3240 3242 3166 3196 3239 3241 3198
8 2004 1924 3242 3240 2074 2076 3241 3239
8 3166 3242 1235 1465 3198 3241 232 465
8 958 1235 3242 1924 472 232 3241 2076
8 108 17 3235 3134 1444 1410 3208 3136
8 0 1902 3235 17 37 1900 3208 1410
8 354 498 757 1207 2130 2350 3216 2132
8 3134 3235 3237 3190 3136 3208 3210 3188
8 1902 2000 3237 3235 1900 1998 3210 3208
8 3190 3237 3239 3196 3188 3210 3212 3194
8 2000 2074 3239 3237 1998 2072 3212 3210
8 3196 3239 3241 3198 3194 3212 3214 3204
8 1207 757 188 1239 2132 3216 3218 2134
8 3198 3241 232 465 3204 3214 3220 3200
8 2074 2076 3241 3239 2072 2178 3214 3212
8 2076 472 232 3241 2178 2180 3220 3214
8 1489 493 757 498 2360 3162 3216 2350
8 493 880 188 757 3162 3168 3218 3216
8 465 232 188 880 3200 3220 3218 3168
8 472 1239 188 232 2180 2134 3218 3220
8 959 1914 3244 795 62 1912 3243 1295
8 2004 3240 3244 1914 2002 3238 3243 1912
8 795 3244 3140 1340 1295 3243 3130 95
8 3172 3140 3244 3240 3170 3130 3243 3238
8 850 3132 3236 310 690 3128 3245 24
8 310 3236 1908 442 24 3245 1910 379
8 3170 3238 3236 3132 3130 3243 3245 3128
8 1908 3236 3238 2002 1910 3245 3243 1912
8 1776 1667 54 751 690 24 3245 3128
8 1680 1390 54 1667 379 1910 3245 24
8 751 54 1295 95 3128 3245 3243 3130
8 1390 62 1295 54 1910 1912 3243 3245
8 959 924 365 795 1914 1916 3246 3244
8 1714 1688 365 924 1119 1076 3246 1916
8 795 365 443 1340 3244 3246 3142 3140
8 443 365 1688 1796 3142 3246 1076 250
8 3172 3166 3242 3240 3140 3142 3246 3244
8 3240 3242 1924 2004 3244 3246 1916 1914
8 1924 3242 1235 958 1916 3246 1076 1119
8 3166 1465 1235 3242 3142 250 1076 3246
8 1649 787 3248 1087 1650 536 3247 538
8 1087 3248 3262 1319 538 3247 3261 1272
8 1319 3262 3264 199 1272 3261 3263 200
8 199 3264 3266 202 200 3263 3265 323
8 202 3266 3268 1323 323 3265 3267 201
8 1323 3268 3270 1420 201 3267 3269 1419
8 1420 3270 3272 58 1419 3269 3271 57
8 58 3272 1866 59 57 3271 1864 204
8 787 749 3250 3248 536 141 3249 3247
8 749 334 3252 3250 141 335 3251 3249
8 334 997 3254 3252 335 1202 3253 3251
8 997 247 3256 3254 1202 122 3255 3253
8 247 244 3260 3256 122 314 3259 3255
8 244 248 3258 3260 314 245 3257 3259
8 63 2335 3258 248 64 2333 3257 245
8 2242 2244 3284 2317 2262 2282 3283 2315
8 2335 2405 3286 3258 2333 2403 3285 3257
8 1866 3272 3274 1968 1864 3271 3273 1966
8 2317 3284 3292 2381 2315 3283 3291 2379
8 2405 2485 3288 3286 2403 2489 3287 3285
8 1968 3274 3276 2046 1966 3273 3275 2044
8 2244 2246 3282 3284 2282 2280 3281 3283
8 2485 2483 3290 3288 2489 2487 3289 3287
8 2046 3276 3278 2094 2044 3275 3277 2092
8 2483 2431 3294 3290 2487 2433 3293 3289
8 2381 3292 3294 2431 2379 3291 3293 2433
8 2094 3278 3280 2238 2092 3277 3279 2240
8 2238 3280 3282 2246 2240 3279 3281 2280
8 3248 3250 3296 3262 3247 3249 3295 3261
8 3250 3252 3306 3296 3249 3251 3305 3295
8 3252 3254 3308 3306 3251 3253 3307 3305
8 3254 3256 3312 3308 3253 3255 3311 3307
8 3256 3260 3310 3312 3255 3259 3309 3311
8 3258 3286 3310 3260 3257 3285 3309 3259
8 3262 3296 3298 3264 3261 3295 3297 3263
8 3264 3298 3300 3266 3263 3297 3299 3265
8 3266 3300 3302 3268 3265 3299 3301 3267
8 3268 3302 3304 3270 3267 3301 3303 3269
8 3270 3304 3274 3272 3269 3303 3273 3271
8 3274 3304 3322 3276 3273 3303 3321 3275
8 3276 3322 3324 3278 3275 3321 3323 3277
8 3278 3324 3326 3280 3277 3323 3325 3279
8 3280 3326 3318 3282 3279 3325 3317 3281
8 3282 3318 3292 3284 3281 3317 3291 3283
8 3286 3288 3314 3310 3285 3287 3313 3309
8 3288 3290 3316 3314 3287 3289 3315 3313
8 3290 3294 3320 3316 3289 3293 3319 3315
8 3292 3318 3320 3294 3291 3317 3319 3293
8 3296 3306 3328 3298 3295 3305 3327 3297
8 3298 3328 3330 3300 3297 3327 3329 3299
8 3300 3330 3332 3302 3299 3329 3331 3301
8 3302 3332 3322 3304 3301 3331 3321 3303
8 3306 3308 3342 3328 3305 3307 3341 3327
8 3308 3312 3344 3342 3307 3311 3343 3341
8 3310 3314 3344 3312 3309 3313 3343 3311
8 3314 3316 3340 3344 3313 3315 3339 3343
8 3316 3320 3336 3340 3315 3319 3335 3339
8 3318 3326 3336 3320 3317 3325 3335 3319
8 3322 3332 3334 3324 3321 3331 3333 3323
8 3324 3334 3336 3326 3323 3333 3335 3325
8 3328 3342 3338 3330 3327 3341 3337 3329
8 3330 3338 3334 3332 3329 3337 3333 3331
8 3334 3338 3340 3336 3333 3337 3339 3335
8 3338 3342 3344 3340 3337 3341 3343 3339
8 1696 631 3346 632 1695 941 3345 1316
8 631 220 3360 3346 941 940 3359 3345
8 220 1294 3362 3360 940 1134 3361 3359
8 1294 1292 3364 3362 1134 1479 3363 3361
8 1292 1284 3366 3364 1479 1439 3365 3363
8 632 3346 3348 88 1316 3345 3347 903
8 1284 1286 3370 3366 1439 198 3369 3365
8 1286 1287 3368 3370 198 1231 3367 3369
8 1483 1856 3368 1287 998 1858 3367 1231
8 88 3348 3350 1052 903 3347 3349 904
8 1052 3350 3352 440 904 3349 3351 439
8 440 3352 3354 441 439 3351 3353 431
8 441 3354 3356 418 431 3353 3355 1
8 418 3356 3358 420 1 3355 3357 679
8 420 3358 2325 473 679 3357 2327 674
8 2106 2307 3372 2104 2210 2309 3371 2208
8 2307 2371 3384 3372 2309 2373 3383 3371
8 2104 3372 3374 2102 2208 3371 3373 2206
8 2371 2439 3392 3384 2373 2441 3391 3383
8 2102 3374 3380 2100 2206 3373 3379 2204
8 2439 2453 3390 3392 2441 2457 3389 3391
8 2325 3358 3386 2395 2327 3357 3385 2397
8 2100 3380 3382 2084 2204 3379 3381 2086
8 1856 1958 3376 3368 1858 1960 3375 3367
8 2395 3386 3388 2451 2397 3385 3387 2455
8 2451 3388 3390 2453 2455 3387 3389 2457
8 1958 2036 3378 3376 1960 2038 3377 3375
8 2084 3382 3378 2036 2086 3381 3377 2038
8 3346 3360 3394 3348 3345 3359 3393 3347
8 3348 3394 3404 3350 3347 3393 3403 3349
8 3350 3404 3406 3352 3349 3403 3405 3351
8 3352 3406 3408 3354 3351 3405 3407 3353
8 3354 3408 3410 3356 3353 3407 3409 3355
8 3356 3410 3386 3358 3355 3409 3385 3357
8 3360 3362 3396 3394 3359 3361 3395 3393
8 3362 3364 3398 3396 3361 3363 3397 3395
8 3364 3366 3402 3398 3363 3365 3401 3397
8 3366 3370 3400 3402 3365 3369 3399 3401
8 3368 3376 3400 3370 3367 3375 3399 3369
8 3372 3384 3418 3374 3371 3383 3417 3373
8 3374 3418 3422 3380 3373 3417 3421 3379
8 3376 3378 3420 3400 3375 3377 3419 3399
8 3378 3382 3424 3420 3377 3381 3423 3419
8 3380 3422 3424 3382 3379 3421 3423 3381
8 3384 3392 3416 3418 3383 3391 3415 3417
8 3386 3410 3412 3388 3385 3409 3411 3387
8 3388 3412 3414 3390 3387 3411 3413 3389
8 3390 3414 3416 3392 3389 3413 3415 3391
8 3394 3396 3426 3404 3393 3395 3425 3403
8 3396 3398 3434 3426 3395 3397 3433 3425
8 3398 3402 3432 3434 3397 3401 3431 3433
8 3400 3420 3432 3402 3399 3419 3431 3401
8 3404 3426 3428 3406 3403 3425 3427 3405
8 3406 3428 3430 3408 3405 3427 3429 3407
8 3408 3430 3412 3410 3407 3429 3411 3409
8 3412 3430 3438 3414 3411 3429 3437 3413
8 3414 3438 3442 3416 3413 3437 3441 3415
8 3416 3442 3422 3418 3415 3441 3421 3417
8 3420 3424 3440 3432 3419 3423 3439 3431
8 3422 3442 3440 3424 3421 3441 3439 3423
8 3426 3434 3436 3428 3425 3433 3435 3427
8 3428 3436 3438 3430 3427 3435 3437 3429
8 3432 3440 3436 3434 3431 3439 3435 3433
8 3436 3440 3442 3438 3435 3439 3441 3437
8 1704 537 3444 539 1705 683 3443 682
8 537 142 3458 3444 683 902 3457 3443
8 539 3444 3446 1273 682 3443 3445 939
8 142 1480 3460 3458 902 1481 3459 3457
8 1480 1261 3462 3460 1481 1262 3461 3459
8 1261 123 3464 3462 1262 1263 3463 3461
8 123 315 3468 3464 1263 677 3467 3463
8 315 26 3466 3468 677 678 3465 3467
8 995 2331 3466 26 680 2329 3465 678
8 1273 3446 3448 1229 939 3445 3447 1133
8 1229 3448 3450 394 1133 3447 3449 395
8 394 3450 3452 393 395 3449 3451 1487
8 393 3452 3454 449 1487 3451 3453 448
8 449 3454 3456 446 448 3453 3455 1232
8 446 3456 1862 203 1232 3455 1860 1233
8 2270 2278 3470 2313 2268 2274 3469 2311
8 2313 3470 3488 2377 2311 3469 3487 2375
8 2278 2276 3480 3470 2274 2272 3479 3469
8 2331 2401 3482 3466 2329 2399 3481 3465
8 2377 3488 3490 2435 2375 3487 3489 2437
8 1862 3456 3472 1964 1860 3455 3471 1962
8 2276 2236 3478 3480 2272 2234 3477 3479
8 1964 3472 3474 2042 1962 3471 3473 2040
8 2401 2463 3484 3482 2399 2459 3483 3481
8 2463 2465 3486 3484 2459 2461 3485 3483
8 2435 3490 3486 2465 2437 3489 3485 2461
8 2042 3474 3476 2090 2040 3473 3475 2088
8 2090 3476 3478 2236 2088 3475 3477 2234
8 3444 3458 3492 3446 3443 3457 3491 3445
8 3446 3492 3502 3448 3445 3491 3501 3447
8 3448 3502 3504 3450 3447 3501 3503 3449
8 3450 3504 3506 3452 3449 3503 3505 3451
8 3452 3506 3508 3454 3451 3505 3507 3453
8 3454 3508 3472 3456 3453 3507 3471 3455
8 3458 3460 3494 3492 3457 3459 3493 3491
8 3460 3462 3496 3494 3459 3461 3495 3493
8 3462 3464 3500 3496 3461 3463 3499 3495
8 3464 3468 3498 3500 3463 3467 3497 3499
8 3466 3482 3498 3468 3465 3481 3497 3467
8 3470 3480 3516 3488 3469 3479 3515 3487
8 3472 3508 3510 3474 3471 3507 3509 3473
8 3474 3510 3512 3476 3473 3509 3511 3475
8 3476 3512 3514 3478 3475 3511 3513 3477
8 3478 3514 3516 3480 3477 3513 3515 3479
8 3482 3484 3518 3498 3481 3483 3517 3497
8 3484 3486 3522 3518 3483 3485 3521 3517
8 3486 3490 3520 3522 3485 3489 3519 3521
8 3488 3516 3520 3490 3487 3515 3519 3489
8 3492 3494 3524 3502 3491 3493 3523 3501
8 3494 3496 3540 3524 3493 3495 3539 3523
8 3496 3500 3536 3540 3495 3499 3535 3539
8 3498 3518 3536 3500 3497 3517 3535 3499
8 3502 3524 3526 3504 3501 3523 3525 3503
8 3504 3526 3528 3506 3503 3525 3527 3505
8 3506 3528 3510 3508 3505 3527 3509 3507
8 3510 3528 3530 3512 3509 3527 3529 3511
8 3512 3530 3532 3514 3511 3529 3531 3513
8 3514 3532 3520 3516 3513 3531 3519 3515
8 3518 3522 3534 3536 3517 3521 3533 3535
8 3520 3532 3534 3522 3519 3531 3533 3521
8 3524 3540 3538 3526 3523 3539 3537 3525
8 3526 3538 3530 3528 3525 3537 3529 3527
8 3530 3538 3534 3532 3529 3537 3533 3531
8 3534 3538 3540 3536 3533 3537 3539 3535
8 1705 683 3443 682 1695 1316 3345 941
8 682 3443 3445 939 941 3345 3359 940
8 683 902 3457 3443 1316 903 3347 3345
8 902 1481 3459 3457 903 904 3349 3347
8 1481 1262 3461 3459 904 439 3351 3349
8 1262 1263 3463 3461 439 431 3353 3351
8 1263 677 3467 3463 431 1 3355 3353
8 677 678 3465 3467 1 679 3357 3355
8 680 2329 3465 678 674 2327 3357 679
8 939 3445 3447 1133 940 3359 3361 1134
8 1133 3447 3449 395 1134 3361 3363 1479
8 395 3449 3451 1487 1479 3363 3365 1439
8 1487 3451 3453 448 1439 3365 3369 198
8 448 3453 3455 1232 198 3369 3367 1231
8 1232 3455 1860 1233 1231 3367 1858 998
8 2268 2274 3469 2311 2210 2208 3371 2309
8 2311 3469 3487 2375 2309 3371 3383 2373
8 2274 2272 3479 3469 2208 2206 3373 3371
8 2375 3487 3489 2437 2373 3383 3391 2441
8 2272 2234 3477 3479 2206 2204 3379 3373
8 2329 2399 3481 3465 2327 2397 3385 3357
8 1860 3455 3471 1962 1858 3367 3375 1960
8 1962 3471 3473 2040 1960 3375 3377 2038
8 2399 2459 3483 3481 2397 2455 3387 3385
8 2459 2461 3485 3483 2455 2457 3389 3387
8 2437 3489 3485 2461 2441 3391 3389 2457
8 2040 3473 3475 2088 2038 3377 3381 2086
8 2088 3475 3477 2234 2086 3381 3379 2204
8 3443 3457 3491 3445 3345 3347 3393 3359
8 3445 3491 3501 3447 3359 3393 3395 3361
8 3447 3501 3503 3449 3361 3395 3397 3363
8 3449 3503 3505 3451 3363 3397 3401 3365
8 3451 3505 3507 3453 3365 3401 3399 3369
8 3453 3507 3471 3455 3369 3399 3375 3367
8 3457 3459 3493 3491 3347 3349 3403 3393
8 3459 3461 3495 3493 3349 3351 3405 3403
8 3461 3463 3499 3495 3351 3353 3407 3405
8 3463 3467 3497 3499 3353 3355 3409 3407
8 3465 3481 3497 3467 3357 3385 3409 3355
8 3469 3479 3515 3487 3371 3373 3417 3383
8 3479 3477 3513 3515 3373 3379 3421 3417
8 3471 3507 3509 3473 3375 3399 3419 3377
8 3473 3509 3511 3475 3377 3419 3423 3381
8 3475 3511 3513 3477 3381 3423 3421 3379
8 3481 3483 3517 3497 3385 3387 3411 3409
8 3483 3485 3521 3517 3387 3389 3413 3411
8 3485 3489 3519 3521 3389 3391 3415 3413
8 3487 3515 3519 3489 3383 3417 3415 3391
8 3491 3493 3523 3501 3393 3403 3425 3395
8 3493 3495 3539 3523 3403 3405 3427 3425
8 3495 3499 3535 3539 3405 3407 3429 3427
8 3497 3517 3535 3499 3409 3411 3429 3407
8 3501 3523 3525 3503 3395 3425 3433 3397
8 3503 3525 3527 3505 3397 3433 3431 3401
8 3505 3527 3509 3507 3401 3431 3419 3399
8 3509 3527 3529 3511 3419 3431 3439 3423
8 3511 3529 3531 3513 3423 3439 3441 3421
8 3513 3531 3519 3515 3421 3441 3415 3417
8 3517 3521 3533 3535 3411 3413 3437 3429
8 3519 3531 3533 3521 3415 3441 3437 3413
8 3523 3539 3537 3525 3425 3427 3435 3433
8 3525 3537 3529 3527 3433 3435 3439 3431
8 3529 3537 3533 3531 3439 3435 3437 3441
8 3533 3537 3539 3535 3437 3435 3427 3429
8 1650 536 3247 538 1704 537 3444 539
8 538 3247 3261 1272 539 3444 3446 1273
8 1272 3261 3263 200 1273 3446 3448 1229
8 200 3263 3265 323 1229 3448 3450 394
8 323 3265 3267 201 394 3450 3452 393
8 201 3267 3269 1419 393 3452 3454 449
8 1419 3269 3271 57 449 3454 3456 446
8 57 3271 1864 204 446 3456 1862 203
8 536 141 3249 3247 537 142 3458 3444
8 141 335 3251 3249 142 1480 3460 3458
8 335 1202 3253 3251 1480 1261 3462 3460
8 1202 122 3255 3253 1261 123 3464 3462
8 122 314 3259 3255 123 315 3468 3464
8 314 245 3257 3259 315 26 3466 3468
8 64 2333 3257 245 995 2331 3466 26
8 2262 2282 3283 2315 2270 2278 3470 2313
8 2315 3283 3291 2379 2313 3470 3488 2377
8 2282 2280 3281 3283 2278 2276 3480 3470
8 2333 2403 3285 3257 2331 2401 3482 3466
8 1864 3271 3273 1966 1862 3456 3472 1964
8 2403 2489 3287 3285 2401 2463 3484 3482
8 1966 3273 3275 2044 1964 3472 3474 2042
8 2379 3291 3293 2433 2377 3488 3490 2435
8 2489 2487 3289 3287 2463 2465 3486 3484
8 2044 3275 3277 2092 2042 3474 3476 2090
8 2433 3293 3289 2487 2435 3490 3486 2465
8 2092 3277 3279 2240 2090 3476 3478 2236
8 2240 3279 3281 2280 2236 3478 3480 2276
8 3247 3249 3295 3261 3444 3458 3492 3446
8 3249 3251 3305 3295 3458 3460 3494 3492
8 3251 3253 3307 3305 3460 3462 3496 3494
8 3253 3255 3311 3307 3462 3464 3500 3496
8 3255 3259 3309 3311 3464 3468 3498 3500
8 3257 3285 3309 3259 3466 3482 3498 3468
8 3261 3295 3297 3263 3446 3492 3502 3448
8 3263 3297 3299 3265 3448 3502 3504 3450
8 3265 3299 3301 3267 3450 3504 3506 3452
8 3267 3301 3303 3269 3452 3506 3508 3454
8 3269 3303 3273 3271 3454 3508 3472 3456
8 3273 3303 3321 3275 3472 3508 3510 3474
8 3275 3321 3323 3277 3474 3510 3512 3476
8 3277 3323 3325 3279 3476 3512 3514 3478
8 3279 3325 3317 3281 3478 3514 3516 3480
8 3281 3317 3291 3283 3480 3516 3488 3470
8 3285 3287 3313 3309 3482 3484 3518 3498
8 3287 3289 3315 3313 3484 3486 3522 3518
8 3289 3293 3319 3315 3486 3490 3520 3522
8 3291 3317 3319 3293 3488 3516 3520 3490
8 3295 3305 3327 3297 3492 3494 3524 3502
8 3297 3327 3329 3299 3502 3524 3526 3504
8 3299 3329 3331 3301 3504 3526 3528 3506
8 3301 3331 3321 3303 3506 3528 3510 3508
8 3305 3307 3341 3327 3494 3496 3540 3524
8 3307 3311 3343 3341 3496 3500 3536 3540
8 3309 3313 3343 3311 3498 3518 3536 3500
8 3313 3315 3339 3343 3518 3522 3534 3536
8 3315 3319 3335 3339 3522 3520 3532 3534
8 3317 3325 3335 3319 3516 3514 3532 3520
8 3321 3331 3333 3323 3510 3528 3530 3512
8 3323 3333 3335 3325 3512 3530 3532 3514
8 3327 3341 3337 3329 3524 3540 3538 3526
8 3329 3337 3333 3331 3526 3538 3530 3528
8 3333 3337 3339 3335 3530 3538 3534 3532
8 3339 3337 3341 3343 3534 3538 3540 3536
8 1670 517 3542 1488 1671 81 3541 13
8 1488 3542 3556 515 13 3541 3555 514
8 517 82 3546 3542 81 83 3545 3541
8 82 642 3548 3546 83 84 3547 3545
8 642 643 3550 3548 84 644 3549 3547
8 643 1490 3554 3550 644 1491 3553 3549
8 1490 1446 3552 3554 1491 1447 3551 3553
8 1446 1448 3544 3552 1447 608 3543 3551
8 1347 1828 3544 1448 609 1826 3543 608
8 515 3556 3558 1236 514 3555 3557 513
8 1236 3558 3352 440 513 3557 3350 1052
8 1828 1934 3562 3544 1826 1932 3561 3543
8 1934 2014 3560 3562 1932 2012 3559 3561
8 2084 3382 3560 2014 2036 3378 3559 2012
8 3352 3558 3566 3406 3350 3557 3565 3404
8 3406 3566 3574 3428 3404 3565 3573 3426
8 3428 3574 3578 3436 3426 3573 3577 3434
8 3436 3578 3582 3440 3434 3577 3581 3432
8 3440 3582 3568 3424 3432 3581 3567 3420
8 3424 3568 3560 3382 3420 3567 3559 3378
8 3542 3546 3564 3556 3541 3545 3563 3555
8 3544 3562 3570 3552 3543 3561 3569 3551
8 3546 3548 3572 3564 3545 3547 3571 3563
8 3548 3550 3576 3572 3547 3549 3575 3571
8 3550 3554 3580 3576 3549 3553 3579 3575
8 3552 3570 3580 3554 3551 3569 3579 3553
8 3556 3564 3566 3558 3555 3563 3565 3557
8 3560 3568 3570 3562 3559 3567 3569 3561
8 3564 3572 3574 3566 3563 3571 3573 3565
8 3568 3582 3580 3570 3567 3581 3579 3569
8 3572 3576 3578 3574 3571 3575 3577 3573
8 3576 3580 3582 3578 3575 3579 3581 3577
8 1798 217 3584 1578 1799 1521 3583 341
8 217 216 3600 3584 1521 218 3599 3583
8 1578 3584 3588 343 341 3583 3587 342
8 216 816 3598 3600 218 89 3597 3599
8 632 3346 3598 816 88 3348 3597 89
8 343 3588 3590 345 342 3587 3589 344
8 345 3590 3592 1550 344 3589 3591 645
8 1550 3592 3594 647 645 3591 3593 646
8 647 3594 3596 1428 646 3593 3595 1427
8 1428 3596 3586 175 1427 3595 3585 174
8 175 3586 1820 170 174 3585 1824 176
8 1820 3586 3606 1852 1824 3585 3605 1928
8 1852 3606 3608 1854 1928 3605 3607 1956
8 1854 3608 3368 1856 1956 3607 3376 1958
8 3346 3360 3602 3598 3348 3394 3601 3597
8 3360 3362 3610 3602 3394 3396 3609 3601
8 3362 3364 3614 3610 3396 3398 3613 3609
8 3364 3366 3618 3614 3398 3402 3617 3613
8 3366 3370 3622 3618 3402 3400 3621 3617
8 3368 3608 3622 3370 3376 3607 3621 3400
8 3584 3600 3604 3588 3583 3599 3603 3587
8 3586 3596 3624 3606 3585 3595 3623 3605
8 3588 3604 3612 3590 3587 3603 3611 3589
8 3590 3612 3616 3592 3589 3611 3615 3591
8 3592 3616 3620 3594 3591 3615 3619 3593
8 3594 3620 3624 3596 3593 3619 3623 3595
8 3598 3602 3604 3600 3597 3601 3603 3599
8 3602 3610 3612 3604 3601 3609 3611 3603
8 3606 3624 3622 3608 3605 3623 3621 3607
8 3610 3614 3616 3612 3609 3613 3615 3611
8 3614 3618 3620 3616 3613 3617 3619 3615
8 3618 3622 3624 3620 3617 3621 3623 3619
8 1799 1521 3583 341 1671 13 3541 81
8 1521 218 3599 3583 13 514 3555 3541
8 341 3583 3587 342 81 3541 3545 83
8 342 3587 3589 344 83 3545 3547 84
8 344 3589 3591 645 84 3547 3549 644
8 645 3591 3593 646 644 3549 3553 1491
8 646 3593 3595 1427 1491 3553 3551 1447
8 1427 3595 3585 174 1447 3551 3543 608
8 218 89 3597 3599 514 513 3557 3555
8 88 3348 3597 89 1052 3350 3557 513
8 174 3585 1824 176 608 3543 1826 609
8 1824 3585 3605 1928 1826 3543 3561 1932
8 1928 3605 3607 1956 1932 3561 3559 2012
8 1956 3607 3376 1958 2012 3559 3378 2036
8 3348 3394 3601 3597 3350 3404 3565 3557
8 3394 3396 3609 3601 3404 3426 3573 3565
8 3396 3398 3613 3609 3426 3434 3577 3573
8 3398 3402 3617 3613 3434 3432 3581 3577
8 3402 3400 3621 3617 3432 3420 3567 3581
8 3376 3607 3621 3400 3378 3559 3567 3420
8 3583 3599 3603 3587 3541 3555 3563 3545
8 3585 3595 3623 3605 3543 3551 3569 3561
8 3587 3603 3611 3589 3545 3563 3571 3547
8 3589 3611 3615 3591 3547 3571 3575 3549
8 3591 3615 3619 3593 3549 3575 3579 3553
8 3593 3619 3623 3595 3553 3579 3569 3551
8 3597 3601 3603 3599 3557 3565 3563 3555
8 3605 3623 3621 3607 3561 3569 3567 3559
8 3601 3609 3611 3603 3565 3573 3571 3563
8 3623 3619 3617 3621 3569 3579 3581 3567
8 3609 3613 3615 3611 3573 3577 3575 3571
8 3613 3617 3619 3615 3577 3581 3579 3575
8 1811 1627 215 1625 1798 217 3584 1578
8 1627 1626 227 215 217 216 3600 3584
8 1626 1697 222 227 216 816 3598 3600
8 1696 631 222 1697 632 3346 3598 816
8 1625 215 226 1624 1578 3584 3588 343
8 1624 226 224 1803 343 3588 3590 345
8 1803 224 1551 1804 345 3590 3592 1550
8 1804 1551 943 1805 1550 3592 3594 647
8 1805 943 1429 1791 647 3594 3596 1428
8 1791 1429 637 1792 1428 3596 3586 175
8 1792 637 172 1619 175 3586 1820 170
8 172 637 638 639 1820 3586 3606 1852
8 639 638 1079 1080 1852 3606 3608 1854
8 1080 1079 1287 1483 1854 3608 3368 1856
8 631 220 221 222 3346 3360 3602 3598
8 220 1294 219 221 3360 3362 3610 3602
8 1294 1292 1293 219 3362 3364 3614 3610
8 1292 1284 610 1293 3364 3366 3618 3614
8 1284 1286 1285 610 3366 3370 3622 3618
8 1287 1079 1285 1286 3368 3608 3622 3370
8 215 227 225 226 3584 3600 3604 3588
8 637 1429 945 638 3586 3596 3624 3606
8 226 225 223 224 3588 3604 3612 3590
8 224 223 942 1551 3590 3612 3616 3592
8 1551 942 944 943 3592 3616 3620 3594
8 943 944 945 1429 3594 3620 3624 3596
8 222 221 225 227 3598 3602 3604 3600
8 221 219 223 225 3602 3610 3612 3604
8 219 1293 942 223 3610 3614 3616 3612
8 1293 610 944 942 3614 3618 3620 3616
8 610 1285 945 944 3618 3622 3624 3620
8 945 1285 1079 638 3624 3622 3608 3606
8 642 339 3630 3548 643 340 3629 3550
8 339 1445 3628 3630 340 79 3627 3629
8 1445 656 3626 3628 79 78 3625 3627
8 1238 2297 3626 656 182 2293 3625 78
8 3548 3630 3638 3572 3550 3629 3637 3576
8 2297 2391 3634 3626 2293 2367 3633 3625
8 2391 2443 3632 3634 2367 2445 3631 3633
8 2451 3388 3632 2443 2453 3390 3631 2445
8 3572 3638 3642 3574 3576 3637 3641 3578
8 3574 3642 3430 3428 3578 3641 3438 3436
8 3430 3642 3640 3412 3438 3641 3639 3414
8 3412 3640 3632 3388 3414 3639 3631 3390
8 3626 3634 3636 3628 3625 3633 3635 3627
8 3628 3636 3638 3630 3627 3635 3637 3629
8 3632 3640 3636 3634 3631 3639 3635 3633
8 3636 3640 3642 3638 3635 3639 3641 3637
8 79 3627 3646 1208 78 3625 3645 80
8 1208 3646 3648 1411 80 3645 3647 813
8 1411 3648 3644 1409 813 3647 3643 1408
8 1409 3644 1832 761 1408 3643 1834 760
8 3627 3635 3654 3646 3625 3633 3653 3645
8 1832 3644 3650 1938 1834 3643 3649 1940
8 1938 3650 3652 2018 1940 3649 3651 2020
8 2018 3652 3374 2102 2020 3651 3372 2104
8 3635 3639 3658 3654 3633 3631 3657 3653
8 3414 3416 3658 3639 3390 3392 3657 3631
8 3374 3652 3660 3418 3372 3651 3659 3384
8 3418 3660 3658 3416 3384 3659 3657 3392
8 3644 3648 3656 3650 3643 3647 3655 3649
8 3646 3654 3656 3648 3645 3653 3655 3647
8 3650 3656 3660 3652 3649 3655 3659 3651
8 3654 3658 3660 3656 3653 3657 3659 3655
8 182 555 2291 2293 78 80 3645 3625
8 2293 2291 2365 2367 3625 3645 3653 3633
8 2367 2365 2421 2445 3633 3653 3657 3631
8 555 812 2289 2291 80 813 3647 3645
8 812 814 2287 2289 813 1408 3643 3647
8 1100 1836 2287 814 760 1834 3643 1408
8 1836 1942 2299 2287 1834 1940 3649 3643
8 1942 2022 2305 2299 1940 2020 3651 3649
8 2106 2307 2305 2022 2104 3372 3651 2020
8 2445 2421 2439 2453 3631 3657 3392 3390
8 2307 2371 2369 2305 3372 3384 3659 3651
8 2439 2421 2369 2371 3392 3657 3659 3384
8 2291 2289 2363 2365 3645 3647 3655 3653
8 2365 2363 2369 2421 3653 3655 3659 3657
8 2287 2299 2363 2289 3643 3649 3655 3647
8 2363 2299 2305 2369 3655 3649 3651 3659
8 3550 3554 3666 3629 3576 3580 3665 3637
8 3554 3552 3664 3666 3580 3570 3663 3665
8 3552 3544 3662 3664 3570 3562 3661 3663
8 3629 3666 3646 3627 3637 3665 3654 3635
8 1832 3644 3662 1830 1938 3650 3661 1936
8 1830 3662 3544 1828 1936 3661 3562 1934
8 3644 3648 3664 3662 3650 3656 3663 3661
8 3646 3666 3664 3648 3654 3665 3663 3656
8 3570 3663 3668 3568 3562 3661 3667 3560
8 3568 3668 3422 3424 3560 3667 3380 3382
8 3656 3660 3668 3663 3650 3652 3667 3661
8 3418 3422 3668 3660 3374 3380 3667 3652
8 3562 3661 3667 3560 1934 1936 2016 2014
8 3650 3652 3667 3661 1938 2018 2016 1936
8 3560 3667 3380 3382 2014 2016 2100 2084
8 3652 3374 3380 3667 2018 2102 2100 2016
8 3663 3665 3669 3668 3656 3654 3658 3660
8 3668 3669 3442 3422 3660 3658 3416 3418
8 3637 3641 3669 3665 3635 3639 3658 3654
8 3442 3669 3641 3438 3416 3658 3639 3414
8 3576 3578 3582 3580 3637 3641 3669 3665
8 3580 3582 3568 3570 3665 3669 3668 3663
8 3436 3440 3582 3578 3438 3442 3669 3641
8 3568 3582 3440 3424 3668 3669 3442 3422
8 643 1490 1209 340 3550 3554 3666 3629
8 1490 1446 1412 1209 3554 3552 3664 3666
8 1446 1448 1413 1412 3552 3544 3662 3664
8 340 1209 1208 79 3629 3666 3646 3627
8 761 1409 1413 758 1832 3644 3662 1830
8 758 1413 1448 1347 1830 3662 3544 1828
8 1409 1411 1412 1413 3644 3648 3664 3662
8 1208 1209 1412 1411 3646 3666 3664 3648
8 82 3546 3673 429 517 3542 3672 516
8 429 3673 3675 428 516 3672 3674 427
8 428 3675 3671 1237 427 3674 3670 1210
8 1237 3671 2295 168 1210 3670 2285 167
8 3546 3564 3679 3673 3542 3556 3678 3672
8 2295 3671 3683 2389 2285 3670 3682 2303
8 2389 3683 3687 2393 2303 3682 3686 2323
8 2393 3687 3386 2395 2323 3686 3358 2325
8 3564 3566 3677 3679 3556 3558 3676 3678
8 3406 3408 3677 3566 3352 3354 3676 3558
8 3408 3410 3685 3677 3354 3356 3684 3676
8 3386 3687 3685 3410 3358 3686 3684 3356
8 3671 3675 3681 3683 3670 3674 3680 3682
8 3673 3679 3681 3675 3672 3678 3680 3674
8 3677 3685 3681 3679 3676 3684 3680 3678
8 3681 3685 3687 3683 3680 3684 3686 3682
8 517 3542 3672 516 1670 1488 978 1669
8 516 3672 3674 427 1669 978 1211 1759
8 427 3674 3670 1210 1759 1211 1212 1758
8 1210 3670 2285 167 1758 1212 140 1702
8 3542 3556 3678 3672 1488 515 127 978
8 2285 3670 3682 2303 140 1212 138 139
8 2303 3682 3686 2323 139 138 1298 1299
8 2323 3686 3358 2325 1299 1298 420 473
8 3556 3558 3676 3678 515 1236 126 127
8 3352 3354 3676 3558 440 441 126 1236
8 3354 3356 3684 3676 441 418 419 126
8 3358 3686 3684 3356 420 1298 419 418
8 3670 3674 3680 3682 1212 1211 979 138
8 3672 3678 3680 3674 978 127 979 1211
8 3676 3684 3680 3678 126 419 979 127
8 3684 3686 3682 3680 419 1298 138 979
8 642 3548 3630 339 82 3546 3673 429
8 339 3630 3628 1445 429 3673 3675 428
8 1445 3628 3626 656 428 3675 3671 1237
8 656 3626 2297 1238 1237 3671 2295 168
8 3548 3572 3638 3630 3546 3564 3679 3673
8 2297 3626 3634 2391 2295 3671 3683 2389
8 2391 3634 3632 2443 2389 3683 3687 2393
8 2443 3632 3388 2451 2393 3687 3386 2395
8 3572 3574 3642 3638 3564 3566 3677 3679
8 3428 3430 3642 3574 3406 3408 3677 3566
8 3430 3412 3640 3642 3408 3410 3685 3677
8 3388 3632 3640 3412 3386 3687 3685 3410
8 3626 3628 3636 3634 3671 3675 3681 3683
8 3630 3638 3636 3628 3673 3679 3681 3675
8 3634 3636 3640 3632 3683 3681 3685 3687
8 3638 3642 3640 3636 3679 3677 3685 3681
8 1713 1553 3689 1322 1609 1486 3688 1071
8 1322 3689 3699 1417 1071 3688 3698 149
8 1417 3699 3701 1271 149 3698 3700 1365
8 1271 3701 3697 148 1365 3700 3696 668
8 148 3697 3695 391 668 3696 3694 1230
8 391 3695 3693 782 1230 3694 3692 491
8 782 3693 3691 907 491 3692 3690 1317
8 907 3691 3266 202 1317 3690 3264 199
8 1553 366 3715 3689 1486 12 3714 3688
8 366 1085 3717 3715 12 1375 3716 3714
8 1085 946 3723 3717 1375 1008 3722 3716
8 3266 3691 3705 3300 3264 3690 3704 3298
8 3300 3705 3707 3330 3298 3704 3706 3328
8 3330 3707 3709 3338 3328 3706 3708 3342
8 3338 3709 3711 3340 3342 3708 3710 3344
8 3340 3711 3713 3316 3344 3710 3712 3314
8 3316 3713 3703 3290 3314 3712 3702 3288
8 3290 3703 2479 2483 3288 3702 2481 2485
8 2479 3703 3719 2475 2481 3702 3718 2477
8 2475 3719 3721 2471 2477 3718 3720 2473
8 2471 3721 3725 2467 2473 3720 3724 2469
8 946 471 3729 3723 1008 832 3728 3722
8 2467 3725 3727 2447 2469 3724 3726 2449
8 2447 3727 3735 2359 2449 3726 3734 2419
8 2359 3735 3731 2355 2419 3734 3730 2357
8 2355 3731 1503 286 2357 3730 560 475
8 471 15 3733 3729 832 264 3732 3728
8 1503 3731 3733 15 560 3730 3732 264
8 3689 3715 3743 3699 3688 3714 3742 3698
8 3691 3693 3737 3705 3690 3692 3736 3704
8 3693 3695 3739 3737 3692 3694 3738 3736
8 3695 3697 3741 3739 3694 3696 3740 3738
8 3697 3701 3745 3741 3696 3700 3744 3740
8 3699 3743 3745 3701 3698 3742 3744 3700
8 3703 3713 3753 3719 3702 3712 3752 3718
8 3705 3737 3747 3707 3704 3736 3746 3706
8 3707 3747 3749 3709 3706 3746 3748 3708
8 3709 3749 3751 3711 3708 3748 3750 3710
8 3711 3751 3753 3713 3710 3750 3752 3712
8 3715 3717 3755 3743 3714 3716 3754 3742
8 3717 3723 3757 3755 3716 3722 3756 3754
8 3719 3753 3759 3721 3718 3752 3758 3720
8 3721 3759 3765 3725 3720 3758 3764 3724
8 3723 3729 3763 3757 3722 3728 3762 3756
8 3725 3765 3767 3727 3724 3764 3766 3726
8 3727 3767 3761 3735 3726 3766 3760 3734
8 3729 3733 3761 3763 3728 3732 3760 3762
8 3731 3735 3761 3733 3730 3734 3760 3732
8 3737 3739 3769 3747 3736 3738 3768 3746
8 3739 3741 3785 3769 3738 3740 3784 3768
8 3741 3745 3781 3785 3740 3744 3780 3784
8 3743 3755 3781 3745 3742 3754 3780 3744
8 3747 3769 3771 3749 3746 3768 3770 3748
8 3749 3771 3773 3751 3748 3770 3772 3750
8 3751 3773 3759 3753 3750 3772 3758 3752
8 3755 3757 3779 3781 3754 3756 3778 3780
8 3757 3763 3777 3779 3756 3762 3776 3778
8 3759 3773 3775 3765 3758 3772 3774 3764
8 3761 3767 3777 3763 3760 3766 3776 3762
8 3765 3775 3777 3767 3764 3774 3776 3766
8 3769 3785 3783 3771 3768 3784 3782 3770
8 3771 3783 3775 3773 3770 3782 3774 3772
8 3775 3783 3779 3777 3774 3782 3778 3776
8 3779 3783 3785 3781 3778 3782 3784 3780
8 1795 1485 3787 1072 1757 628 3786 803
8 1072 3787 3797 785 803 3786 3796 786
8 785 3797 3799 1158 786 3796 3798 1159
8 1158 3799 3795 1523 1159 3798 3794 1522
8 1523 3795 3793 1524 1522 3794 3792 1078
8 1524 3793 3791 492 1078 3792 3790 1077
8 492 3791 3789 1318 1077 3790 3788 1372
8 1318 3789 3262 1319 1372 3788 3248 1087
8 1485 1388 3813 3787 628 398 3812 3786
8 3262 3789 3801 3296 3248 3788 3800 3250
8 3296 3801 3803 3306 3250 3800 3802 3252
8 3306 3803 3805 3308 3252 3802 3804 3254
8 3308 3805 3809 3312 3254 3804 3808 3256
8 3312 3809 3811 3310 3256 3808 3810 3260
8 1388 1039 3815 3813 398 1338 3814 3812
8 3310 3811 3807 3286 3260 3810 3806 3258
8 1039 973 3819 3815 1338 1162 3818 3814
8 3286 3807 2407 2405 3258 3806 2337 2335
8 2407 3807 3817 2409 2337 3806 3816 2339
8 2409 3817 3821 2411 2339 3816 3820 2341
8 2411 3821 3825 2413 2341 3820 3824 2343
8 973 1068 3823 3819 1162 1520 3822 3818
8 1379 2353 3827 831 914 2301 3826 711
8 2413 3825 3831 2417 2343 3824 3830 2347
8 1068 1115 3829 3823 1520 1048 3828 3822
8 831 3827 3829 1115 711 3826 3828 1048
8 2417 3831 3833 2415 2347 3830 3832 2345
8 2415 3833 3827 2353 2345 3832 3826 2301
8 3787 3813 3841 3797 3786 3812 3840 3796
8 3789 3791 3835 3801 3788 3790 3834 3800
8 3791 3793 3837 3835 3790 3792 3836 3834
8 3793 3795 3839 3837 3792 3794 3838 3836
8 3795 3799 3843 3839 3794 3798 3842 3838
8 3797 3841 3843 3799 3796 3840 3842 3798
8 3801 3835 3845 3803 3800 3834 3844 3802
8 3803 3845 3847 3805 3802 3844 3846 3804
8 3805 3847 3849 3809 3804 3846 3848 3808
8 3807 3811 3851 3817 3806 3810 3850 3816
8 3809 3849 3851 3811 3808 3848 3850 3810
8 3813 3815 3853 3841 3812 3814 3852 3840
8 3815 3819 3855 3853 3814 3818 3854 3852
8 3817 3851 3861 3821 3816 3850 3860 3820
8 3819 3823 3859 3855 3818 3822 3858 3854
8 3821 3861 3863 3825 3820 3860 3862 3824
8 3823 3829 3857 3859 3822 3828 3856 3858
8 3825 3863 3865 3831 3824 3862 3864 3830
8 3827 3833 3857 3829 3826 3832 3856 3828
8 3831 3865 3857 3833 3830 3864 3856 3832
8 3835 3837 3867 3845 3834 3836 3866 3844
8 3837 3839 3883 3867 3836 3838 3882 3866
8 3839 3843 3879 3883 3838 3842 3878 3882
8 3841 3853 3879 3843 3840 3852 3878 3842
8 3845 3867 3869 3847 3844 3866 3868 3846
8 3847 3869 3871 3849 3846 3868 3870 3848
8 3849 3871 3861 3851 3848 3870 3860 3850
8 3853 3855 3877 3879 3852 3854 3876 3878
8 3855 3859 3875 3877 3854 3858 3874 3876
8 3857 3865 3875 3859 3856 3864 3874 3858
8 3861 3871 3873 3863 3860 3870 3872 3862
8 3863 3873 3875 3865 3862 3872 3874 3864
8 3867 3883 3881 3869 3866 3882 3880 3868
8 3869 3881 3873 3871 3868 3880 3872 3870
8 3873 3881 3877 3875 3872 3880 3876 3874
8 3877 3881 3883 3879 3876 3880 3882 3878
8 1757 628 3786 803 1812 1755 77 1756
8 803 3786 3796 786 1756 77 783 1592
8 786 3796 3798 1159 1592 783 784 1707
8 1159 3798 3794 1522 1707 784 231 1708
8 1522 3794 3792 1078 1708 231 673 1703
8 1078 3792 3790 1077 1703 673 430 1605
8 1077 3790 3788 1372 1605 430 136 1606
8 1372 3788 3248 1087 1606 136 787 1649
8 628 398 3812 3786 1755 1806 1160 77
8 3248 3788 3800 3250 787 136 748 749
8 3250 3800 3802 3252 749 748 1001 334
8 3252 3802 3804 3254 334 1001 134 997
8 3254 3804 3808 3256 997 134 246 247
8 3256 3808 3810 3260 247 246 804 244
8 398 1338 3814 3812 1806 1737 1161 1160
8 3260 3810 3806 3258 244 804 1289 248
8 1338 1162 3818 3814 1737 1654 1221 1161
8 914 2301 3826 711 1623 858 750 1698
8 1162 1520 3822 3818 1654 1706 275 1221
8 1520 1048 3828 3822 1706 1767 591 275
8 711 3826 3828 1048 1698 750 591 1767
8 3258 3806 2337 2335 248 1289 788 63
8 2337 3806 3816 2339 788 1289 252 413
8 2339 3816 3820 2341 413 252 675 1201
8 2341 3820 3824 2343 1201 675 1168 588
8 2301 2345 3832 3826 858 1432 1227 750
8 2343 3824 3830 2347 588 1168 1509 476
8 2347 3830 3832 2345 476 1509 1227 1432
8 3786 3812 3840 3796 77 1160 184 783
8 3788 3790 3834 3800 136 430 233 748
8 3790 3792 3836 3834 430 673 512 233
8 3792 3794 3838 3836 673 231 1002 512
8 3794 3798 3842 3838 231 784 1501 1002
8 3796 3840 3842 3798 783 184 1501 784
8 3800 3834 3844 3802 748 233 133 1001
8 3806 3810 3850 3816 1289 804 251 252
8 3802 3844 3846 3804 1001 133 135 134
8 3804 3846 3848 3808 134 135 137 246
8 3808 3848 3850 3810 246 137 251 804
8 3812 3814 3852 3840 1160 1161 332 184
8 3814 3818 3854 3852 1161 1221 1561 332
8 3818 3822 3858 3854 1221 275 1265 1561
8 3816 3850 3860 3820 252 251 589 675
8 3822 3828 3856 3858 275 591 592 1265
8 3820 3860 3862 3824 675 589 1104 1168
8 3826 3832 3856 3828 750 1227 592 591
8 3824 3862 3864 3830 1168 1104 908 1509
8 3830 3864 3856 3832 1509 908 592 1227
8 3840 3852 3878 3842 184 332 906 1501
8 3842 3878 3882 3838 1501 906 798 1002
8 3838 3882 3866 3836 1002 798 1169 512
8 3836 3866 3844 3834 512 1169 133 233
8 3852 3854 3876 3878 332 1561 1213 906
8 3850 3848 3870 3860 251 137 1334 589
8 3844 3866 3868 3846 133 1169 1170 135
8 3846 3868 3870 3848 135 1170 1334 137
8 3854 3858 3874 3876 1561 1265 1047 1213
8 3856 3864 3874 3858 592 908 1047 1265
8 3860 3870 3872 3862 589 1334 1103 1104
8 3862 3872 3874 3864 1104 1103 1047 908
8 3866 3882 3880 3868 1169 798 229 1170
8 3868 3880 3872 3870 1170 229 1103 1334
8 3872 3880 3876 3874 1103 229 1213 1047
8 3880 3882 3878 3876 229 798 906 1213
8 1795 1072 3787 1485 1609 1071 3688 1486
8 1072 785 3797 3787 1071 149 3698 3688
8 785 1158 3799 3797 149 1365 3700 3698
8 1158 1523 3795 3799 1365 668 3696 3700
8 1523 1524 3793 3795 668 1230 3694 3696
8 1524 492 3791 3793 1230 491 3692 3694
8 492 1318 3789 3791 491 1317 3690 3692
8 1319 3262 3789 1318 199 3264 3690 1317
8 1485 3787 3813 1388 1486 3688 3714 12
8 1388 3813 3815 1039 12 3714 3716 1375
8 3262 3296 3801 3789 3264 3298 3704 3690
8 3296 3306 3803 3801 3298 3328 3706 3704
8 3306 3308 3805 3803 3328 3342 3708 3706
8 3308 3312 3809 3805 3342 3344 3710 3708
8 3312 3310 3811 3809 3344 3314 3712 3710
8 3310 3286 3807 3811 3314 3288 3702 3712
8 1039 3815 3819 973 1375 3716 3722 1008
8 2405 2407 3807 3286 2485 2481 3702 3288
8 2407 2409 3817 3807 2481 2477 3718 3702
8 2409 2411 3821 3817 2477 2473 3720 3718
8 2411 2413 3825 3821 2473 2469 3724 3720
8 973 3819 3823 1068 1008 3722 3728 832
8 1379 831 3827 2353 475 560 3730 2357
8 2413 2417 3831 3825 2469 2449 3726 3724
8 2417 2415 3833 3831 2449 2419 3734 3726
8 2353 3827 3833 2415 2357 3730 3734 2419
8 1068 3823 3829 1115 832 3728 3732 264
8 1115 3829 3827 831 264 3732 3730 560
8 3787 3797 3841 3813 3688 3698 3742 3714
8 3789 3801 3835 3791 3690 3704 3736 3692
8 3791 3835 3837 3793 3692 3736 3738 3694
8 3793 3837 3839 3795 3694 3738 3740 3696
8 3795 3839 3843 3799 3696 3740 3744 3700
8 3799 3843 3841 3797 3700 3744 3742 3698
8 3807 3817 3851 3811 3702 3718 3752 3712
8 3801 3803 3845 3835 3704 3706 3746 3736
8 3803 3805 3847 3845 3706 3708 3748 3746
8 3805 3809 3849 3847 3708 3710 3750 3748
8 3811 3851 3849 3809 3712 3752 3750 3710
8 3813 3841 3853 3815 3714 3742 3754 3716
8 3815 3853 3855 3819 3716 3754 3756 3722
8 3817 3821 3861 3851 3718 3720 3758 3752
8 3821 3825 3863 3861 3720 3724 3764 3758
8 3819 3855 3859 3823 3722 3756 3762 3728
8 3825 3831 3865 3863 3724 3726 3766 3764
8 3823 3859 3857 3829 3728 3762 3760 3732
8 3831 3833 3857 3865 3726 3734 3760 3766
8 3829 3857 3833 3827 3732 3760 3734 3730
8 3835 3845 3867 3837 3736 3746 3768 3738
8 3837 3867 3883 3839 3738 3768 3784 3740
8 3839 3883 3879 3843 3740 3784 3780 3744
8 3843 3879 3853 3841 3744 3780 3754 3742
8 3845 3847 3869 3867 3746 3748 3770 3768
8 3847 3849 3871 3869 3748 3750 3772 3770
8 3851 3861 3871 3849 3752 3758 3772 3750
8 3853 3879 3877 3855 3754 3780 3778 3756
8 3855 3877 3875 3859 3756 3778 3776 3762
8 3861 3863 3873 3871 3758 3764 3774 3772
8 3859 3875 3865 3857 3762 3776 3766 3760
8 3865 3875 3873 3863 3766 3776 3774 3764
8 3867 3869 3881 3883 3768 3770 3782 3784
8 3883 3881 3877 3879 3784 3782 3778 3780
8 3877 3881 3873 3875 3778 3782 3774 3776
8 3881 3869 3871 3873 3782 3770 3772 3774
8 1666 263 3885 1234 1754 253 3884 873
8 263 1349 3887 3885 253 254 3886 3884
8 1349 1122 3889 3887 254 1337 3888 3886
8 1122 1151 3891 3889 1337 670 3890 3888
8 1151 1121 3893 3891 670 1191 3892 3890
8 1121 648 3903 3893 1191 1192 3902 3892
8 648 801 3901 3903 1192 800 3900 3902
8 1323 3268 3901 801 1420 3270 3900 800
8 1234 3885 3895 563 873 3884 3894 284
8 563 3895 3897 470 284 3894 3896 1132
8 470 3897 3899 905 1132 3896 3898 415
8 905 3899 41 1815 415 3898 1370 1687
8 3268 3302 3915 3901 3270 3304 3914 3900
8 3302 3332 3913 3915 3304 3322 3912 3914
8 3332 3334 3911 3913 3322 3324 3910 3912
8 3334 3336 3909 3911 3324 3326 3908 3910
8 3336 3320 3907 3909 3326 3318 3906 3908
8 3320 3294 3905 3907 3318 3292 3904 3906
8 2431 2429 3905 3294 2381 2383 3904 3292
8 2429 2427 3917 3905 2383 2385 3916 3904
8 2427 2425 3921 3917 2385 2387 3920 3916
8 2425 2423 3919 3921 2387 2361 3918 3920
8 1342 19 3919 2423 47 60 3918 2361
8 41 3899 3923 444 1370 3898 3922 1216
8 19 556 3925 3919 60 1525 3924 3918
8 556 1816 3957 3925 1525 1102 3956 3924
8 444 3923 3955 1816 1216 3922 3954 1102
8 3885 3887 3927 3895 3884 3886 3926 3894
8 3887 3889 3947 3927 3886 3888 3946 3926
8 3889 3891 3945 3947 3888 3890 3944 3946
8 3891 3893 3933 3945 3890 3892 3932 3944
8 3893 3903 3931 3933 3892 3902 3930 3932
8 3895 3927 3929 3897 3894 3926 3928 3896
8 3897 3929 3923 3899 3896 3928 3922 3898
8 3901 3915 3931 3903 3900 3914 3930 3902
8 3905 3917 3939 3907 3904 3916 3938 3906
8 3907 3939 3941 3909 3906 3938 3940 3908
8 3909 3941 3937 3911 3908 3940 3936 3910
8 3911 3937 3935 3913 3910 3936 3934 3912
8 3913 3935 3931 3915 3912 3934 3930 3914
8 3917 3921 3943 3939 3916 3920 3942 3938
8 3919 3925 3943 3921 3918 3924 3942 3920
8 3923 3929 3953 3955 3922 3928 3952 3954
8 3925 3957 3959 3943 3924 3956 3958 3942
8 3927 3947 3953 3929 3926 3946 3952 3928
8 3931 3935 3949 3933 3930 3934 3948 3932
8 3933 3949 3951 3945 3932 3948 3950 3944
8 3935 3937 3963 3949 3934 3936 3962 3948
8 3937 3941 3959 3963 3936 3940 3958 3962
8 3939 3943 3959 3941 3938 3942 3958 3940
8 3945 3951 3953 3947 3944 3950 3952 3946
8 3949 3963 3961 3951 3948 3962 3960 3950
8 3951 3961 3955 3953 3950 3960 3954 3952
8 3955 3961 3957 1816 3954 3960 3956 1102
8 3957 3961 3963 3959 3956 3960 3962 3958
8 1191 600 3965 3892 670 599 3964 3890
8 432 1872 3965 600 1049 1874 3964 599
8 3892 3965 3967 3932 3890 3964 3966 3944
8 1872 1974 3967 3965 1874 1976 3966 3964
8 3932 3967 3969 3948 3944 3966 3968 3950
8 3948 3969 3971 3962 3950 3968 3970 3960
8 1974 2052 3969 3967 1976 2082 3968 3966
8 3962 3971 3977 3958 3960 3970 3976 3956
8 2052 2120 3971 3969 2082 2118 3970 3968
8 2142 2349 3973 2140 2128 2351 3972 2126
8 2140 3973 3975 2138 2126 3972 3974 2124
8 2138 3975 3977 2136 2124 3974 3976 2122
8 2387 3920 3973 2349 2361 3918 3972 2351
8 2136 3977 3971 2120 2122 3976 3970 2118
8 3920 3942 3975 3973 3918 3924 3974 3972
8 3975 3942 3958 3977 3974 3924 3956 3976
8 1337 330 3979 3888 254 1330 3978 3886
8 1422 1876 3979 330 861 1906 3978 1330
8 3888 3979 3981 3946 3886 3978 3980 3926
8 1876 2008 3981 3979 1906 2006 3980 3978
8 3946 3981 3983 3952 3926 3980 3982 3928
8 2008 2080 3983 3981 2006 2010 3982 3980
8 3952 3983 3985 3954 3928 3982 3984 3922
8 2080 2078 3985 3983 2010 1926 3984 3982
8 890 1109 3985 2078 1519 61 3984 1926
8 1102 3954 3985 1109 1216 3922 3984 61
8 329 1918 3987 1152 913 1922 3986 835
8 2006 3980 3987 1918 2010 3982 3986 1922
8 3926 3894 3987 3980 3928 3896 3986 3982
8 1152 3987 3894 284 835 3986 3896 1132
8 3896 3898 3988 3986 3928 3922 3984 3982
8 3986 3988 1920 1922 3982 3984 1926 2010
8 1920 3988 100 361 1926 3984 61 1519
8 3898 1370 100 3988 3922 1216 61 3984
8 913 835 1560 559 1922 3986 3988 1920
8 559 1560 1784 1676 1920 3988 100 361
8 1132 415 1560 835 3896 3898 3988 3986
8 415 1687 1784 1560 3898 1370 100 3988
8 1740 713 3989 663 1754 873 3884 253
8 663 3989 3978 1330 253 3884 3886 254
8 1152 3987 3989 713 284 3894 3884 873
8 3978 3989 3987 3980 3886 3884 3894 3926
8 1622 745 1904 271 1740 713 3989 663
8 271 1904 1906 861 663 3989 3978 1330
8 329 1918 1904 745 1152 3987 3989 713
8 1906 1904 1918 2006 3978 3989 3987 3980
8 670 599 3964 3890 1337 330 3979 3888
8 1049 1874 3964 599 1422 1876 3979 330
8 3890 3964 3966 3944 3888 3979 3981 3946
8 1874 1976 3966 3964 1876 2008 3981 3979
8 3944 3966 3968 3950 3946 3981 3983 3952
8 1976 2082 3968 3966 2008 2080 3983 3981
8 2128 2351 3972 2126 630 985 980 756
8 3950 3968 3970 3960 3952 3983 3985 3954
8 2082 2118 3970 3968 2080 2078 3985 3983
8 3960 3970 3976 3956 3954 3985 1109 1102
8 2118 2122 3976 3970 2078 890 1109 3985
8 2361 3918 3972 2351 47 60 980 985
8 2126 3972 3974 2124 756 980 1110 262
8 3918 3924 3974 3972 60 1525 1110 980
8 3956 3976 3974 3924 1102 1109 1110 1525
8 3976 2122 2124 3974 1109 890 262 1110
8 1192 3902 3991 1108 800 3900 3990 16
8 3902 3930 3993 3991 3900 3914 3992 3990
8 3930 3934 3995 3993 3914 3912 3994 3992
8 3934 3936 3997 3995 3912 3910 3996 3994
8 1108 3991 1870 911 16 3990 1868 1423
8 3936 3940 4001 3997 3910 3908 4000 3996
8 3991 3993 1972 1870 3990 3992 1970 1868
8 2156 2154 3999 2321 2196 2198 3998 2319
8 3993 3995 2050 1972 3992 3994 2048 1970
8 2321 3999 3916 2385 2319 3998 3904 2383
8 2154 2152 4003 3999 2198 2200 4002 3998
8 3995 3997 2098 2050 3994 3996 2096 2048
8 3997 4001 2150 2098 3996 4000 2202 2096
8 3999 4003 3938 3916 3998 4002 3906 3904
8 3938 4003 4001 3940 3906 4002 4000 3908
8 4001 4003 2152 2150 4000 4002 2200 2202
8 1420 58 3272 3270 800 16 3990 3900
8 3270 3272 3274 3304 3900 3990 3992 3914
8 3304 3274 3276 3322 3914 3992 3994 3912
8 3322 3276 3278 3324 3912 3994 3996 3910
8 3324 3278 3280 3326 3910 3996 4000 3908
8 59 1866 3272 58 1423 1868 3990 16
8 1866 1968 3274 3272 1868 1970 3992 3990
8 2242 2317 3284 2244 2196 2319 3998 2198
8 1968 2046 3276 3274 1970 2048 3994 3992
8 2381 3292 3284 2317 2383 3904 3998 2319
8 2244 3284 3282 2246 2198 3998 4002 2200
8 2046 2094 3278 3276 2048 2096 3996 3994
8 2094 2238 3280 3278 2096 2202 4000 3996
8 2246 3282 3280 2238 2200 4002 4000 2202
8 3292 3318 3282 3284 3904 3906 4002 3998
8 3282 3318 3326 3280 4002 3906 3908 4000
8 1192 1108 3991 3902 1191 600 3965 3892
8 911 1870 3991 1108 432 1872 3965 600
8 3902 3991 3993 3930 3892 3965 3967 3932
8 3930 3993 3995 3934 3932 3967 3969 3948
8 3934 3995 3997 3936 3948 3969 3971 3962
8 1870 1972 3993 3991 1872 1974 3967 3965
8 1972 2050 3995 3993 1974 2052 3969 3967
8 3936 3997 4001 3940 3962 3971 3977 3958
8 2156 2321 3999 2154 2142 2349 3973 2140
8 2050 2098 3997 3995 2052 2120 3971 3969
8 2385 3916 3999 2321 2387 3920 3973 2349
8 2154 3999 4003 2152 2140 3973 3975 2138
8 2098 2150 4001 3997 2120 2136 3977 3971
8 2152 4003 4001 2150 2138 3975 3977 2136
8 3916 3938 4003 3999 3920 3942 3975 3973
8 4003 3938 3940 4001 3975 3942 3958 3977
8 1666 1234 3885 263 1713 1553 3689 1322
8 263 3885 3887 1349 1322 3689 3699 1417
8 1349 3887 3889 1122 1417 3699 3701 1271
8 1122 3889 3891 1151 1271 3701 3697 148
8 1151 3891 3893 1121 148 3697 3695 391
8 1121 3893 3903 648 391 3695 3693 782
8 648 3903 3901 801 782 3693 3691 907
8 801 3901 3268 1323 907 3691 3266 202
8 1234 563 3895 3885 1553 366 3715 3689
8 563 470 3897 3895 366 1085 3717 3715
8 470 905 3899 3897 1085 946 3723 3717
8 3268 3901 3915 3302 3266 3691 3705 3300
8 3302 3915 3913 3332 3300 3705 3707 3330
8 3332 3913 3911 3334 3330 3707 3709 3338
8 3334 3911 3909 3336 3338 3709 3711 3340
8 3336 3909 3907 3320 3340 3711 3713 3316
8 3320 3907 3905 3294 3316 3713 3703 3290
8 3294 3905 2429 2431 3290 3703 2479 2483
8 2429 3905 3917 2427 2479 3703 3719 2475
8 2427 3917 3921 2425 2475 3719 3721 2471
8 2425 3921 3919 2423 2471 3721 3725 2467
8 2423 3919 19 1342 2467 3725 3727 2447
8 905 1815 41 3899 946 471 3729 3723
8 1618 1032 426 1768 286 2355 3731 1503
8 1768 426 166 1710 1503 3731 3733 15
8 1032 752 206 426 2355 2359 3735 3731
8 1342 19 206 752 2447 3727 3735 2359
8 1710 166 41 1815 15 3733 3729 471
8 3885 3895 3927 3887 3689 3715 3743 3699
8 3901 3903 3931 3915 3691 3693 3737 3705
8 3905 3907 3939 3917 3703 3713 3753 3719
8 3903 3893 3933 3931 3693 3695 3739 3737
8 3893 3891 3945 3933 3695 3697 3741 3739
8 3891 3889 3947 3945 3697 3701 3745 3741
8 3887 3927 3947 3889 3699 3743 3745 3701
8 3915 3931 3935 3913 3705 3737 3747 3707
8 3913 3935 3937 3911 3707 3747 3749 3709
8 3911 3937 3941 3909 3709 3749 3751 3711
8 3909 3941 3939 3907 3711 3751 3753 3713
8 3917 3939 3943 3921 3719 3753 3759 3721
8 3895 3897 3929 3927 3715 3717 3755 3743
8 3897 3899 3923 3929 3717 3723 3757 3755
8 3899 41 444 3923 3723 3729 3763 3757
8 3921 3943 3925 3919 3721 3759 3765 3725
8 3919 3925 556 19 3725 3765 3767 3727
8 19 556 1241 206 3727 3767 3761 3735
8 206 1241 166 426 3735 3761 3733 3731
8 166 1241 444 41 3733 3761 3763 3729
8 3931 3933 3949 3935 3737 3739 3769 3747
8 3933 3945 3951 3949 3739 3741 3785 3769
8 3945 3947 3953 3951 3741 3745 3781 3785
8 3927 3929 3953 3947 3743 3755 3781 3745
8 3935 3949 3963 3937 3747 3769 3771 3749
8 3937 3963 3959 3941 3749 3771 3773 3751
8 3941 3959 3943 3939 3751 3773 3759 3753
8 3929 3923 3955 3953 3755 3757 3779 3781
8 3923 444 1816 3955 3757 3763 3777 3779
8 1241 556 1816 444 3761 3767 3777 3763
8 3943 3959 3957 3925 3759 3773 3775 3765
8 3925 3957 1816 556 3765 3775 3777 3767
8 3953 3955 3961 3951 3781 3779 3783 3785
8 3951 3961 3963 3949 3785 3783 3771 3769
8 3963 3961 3957 3959 3771 3783 3775 3773
8 3957 3961 3955 1816 3775 3783 3779 3777
8 1653 922 4005 1514 1628 236 4004 1516
8 922 921 4023 4005 236 923 4022 4004
8 1514 4005 4015 1515 1516 4004 4014 1517
8 1515 4015 4017 1377 1517 4014 4016 1378
8 1377 4017 4013 623 1378 4016 4012 1376
8 623 4013 4011 7 1376 4012 4010 1585
8 7 4011 4009 4 1585 4010 4008 729
8 4 4009 4007 726 729 4008 4006 727
8 726 4007 1839 1101 727 4006 1837 1346
8 921 378 4043 4023 923 935 4042 4022
8 378 377 4045 4043 935 934 4044 4042
8 377 196 4047 4045 934 197 4046 4044
8 196 1113 4049 4047 197 1114 4048 4046
8 1113 1112 4051 4049 1114 194 4050 4048
8 1112 1088 4053 4051 194 1089 4052 4050
8 1088 1470 4055 4053 1089 1471 4054 4052
8 1470 1472 4057 4055 1471 1473 4056 4054
8 1472 1393 4059 4057 1473 281 4058 4056
8 1393 1478 4061 4059 281 771 4060 4058
8 1478 494 4063 4061 771 1038 4062 4060
8 494 955 4067 4063 1038 1187 4066 4062
8 955 228 4065 4067 1187 1250 4064 4066
8 228 55 4021 4065 1250 569 4020 4064
8 1657 1497 4021 55 1739 1555 4020 569
8 1839 4007 4019 1945 1837 4006 4018 1943
8 1945 4019 4025 2025 1943 4018 4024 2023
8 2025 4025 4027 2109 2023 4024 4026 2107
8 2109 4027 4029 2213 2107 4026 4028 2211
8 2213 4029 4031 2265 2211 4028 4030 2269
8 2265 4031 4033 2267 2269 4030 4032 2271
8 2267 4033 4035 2253 2271 4032 4034 2263
8 2253 4035 4037 2233 2263 4034 4036 2243
8 2233 4037 4039 2195 2243 4036 4038 2197
8 2195 4039 4041 2159 2197 4038 4040 2157
8 2159 4041 4069 2145 2157 4040 4068 2143
8 1497 488 4073 4021 1555 490 4072 4020
8 488 489 4077 4073 490 1186 4076 4072
8 489 1144 4075 4077 1186 737 4074 4076
8 2145 4069 4071 2131 2143 4068 4070 2129
8 1793 730 4075 1144 1721 300 4074 737
8 730 1571 4079 4075 300 968 4078 4074
8 2131 4071 211 90 2129 4070 1094 1031
8 1571 456 4191 4079 968 1249 4190 4078
8 211 4071 4081 359 1094 4070 4080 357
8 359 4081 4189 456 357 4080 4188 1249
8 4005 4023 4109 4015 4004 4022 4108 4014
8 4007 4009 4083 4019 4006 4008 4082 4018
8 4009 4011 4085 4083 4008 4010 4084 4082
8 4011 4013 4087 4085 4010 4012 4086 4084
8 4013 4017 4111 4087 4012 4016 4110 4086
8 4015 4109 4111 4017 4014 4108 4110 4016
8 4019 4083 4089 4025 4018 4082 4088 4024
8 4021 4073 4135 4065 4020 4072 4134 4064
8 4023 4043 4113 4109 4022 4042 4112 4108
8 4025 4089 4091 4027 4024 4088 4090 4026
8 4027 4091 4093 4029 4026 4090 4092 4028
8 4029 4093 4095 4031 4028 4092 4094 4030
8 4031 4095 4097 4033 4030 4094 4096 4032
8 4033 4097 4099 4035 4032 4096 4098 4034
8 4035 4099 4101 4037 4034 4098 4100 4036
8 4037 4101 4103 4039 4036 4100 4102 4038
8 4039 4103 4105 4041 4038 4102 4104 4040
8 4041 4105 4107 4069 4040 4104 4106 4068
8 4043 4045 4115 4113 4042 4044 4114 4112
8 4045 4047 4117 4115 4044 4046 4116 4114
8 4047 4049 4119 4117 4046 4048 4118 4116
8 4049 4051 4121 4119 4048 4050 4120 4118
8 4051 4053 4123 4121 4050 4052 4122 4120
8 4053 4055 4125 4123 4052 4054 4124 4122
8 4055 4057 4127 4125 4054 4056 4126 4124
8 4057 4059 4129 4127 4056 4058 4128 4126
8 4059 4061 4131 4129 4058 4060 4130 4128
8 4061 4063 4133 4131 4060 4062 4132 4130
8 4063 4067 4137 4133 4062 4066 4136 4132
8 4065 4135 4137 4067 4064 4134 4136 4066
8 4069 4107 4081 4071 4068 4106 4080 4070
8 4073 4077 4139 4135 4072 4076 4138 4134
8 4075 4079 4139 4077 4074 4078 4138 4076
8 4079 4191 4193 4139 4078 4190 4192 4138
8 4081 4107 4159 4189 4080 4106 4158 4188
8 4083 4085 4141 4089 4082 4084 4140 4088
8 4085 4087 4163 4141 4084 4086 4162 4140
8 4087 4111 4161 4163 4086 4110 4160 4162
8 4089 4141 4143 4091 4088 4140 4142 4090
8 4091 4143 4145 4093 4090 4142 4144 4092
8 4093 4145 4147 4095 4092 4144 4146 4094
8 4095 4147 4149 4097 4094 4146 4148 4096
8 4097 4149 4151 4099 4096 4148 4150 4098
8 4099 4151 4153 4101 4098 4150 4152 4100
8 4101 4153 4155 4103 4100 4152 4154 4102
8 4103 4155 4157 4105 4102 4154 4156 4104
8 4105 4157 4159 4107 4104 4156 4158 4106
8 4109 4113 4161 4111 4108 4112 4160 4110
8 4113 4115 4165 4161 4112 4114 4164 4160
8 4115 4117 4169 4165 4114 4116 4168 4164
8 4117 4119 4173 4169 4116 4118 4172 4168
8 4119 4121 4177 4173 4118 4120 4176 4172
8 4121 4123 4181 4177 4120 4122 4180 4176
8 4123 4125 4185 4181 4122 4124 4184 4180
8 4125 4127 4209 4185 4124 4126 4208 4184
8 4127 4129 4205 4209 4126 4128 4204 4208
8 4129 4131 4201 4205 4128 4130 4200 4204
8 4131 4133 4197 4201 4130 4132 4196 4200
8 4133 4137 4193 4197 4132 4136 4192 4196
8 4135 4139 4193 4137 4134 4138 4192 4136
8 4141 4163 4167 4143 4140 4162 4166 4142
8 4143 4167 4171 4145 4142 4166 4170 4144
8 4145 4171 4175 4147 4144 4170 4174 4146
8 4147 4175 4179 4149 4146 4174 4178 4148
8 4149 4179 4183 4151 4148 4178 4182 4150
8 4151 4183 4187 4153 4150 4182 4186 4152
8 4153 4187 4207 4155 4152 4186 4206 4154
8 4155 4207 4203 4157 4154 4206 4202 4156
8 4157 4203 4199 4159 4156 4202 4198 4158
8 4159 4199 4195 4189 4158 4198 4194 4188
8 4161 4165 4167 4163 4160 4164 4166 4162
8 4165 4169 4171 4167 4164 4168 4170 4166
8 4169 4173 4175 4171 4168 4172 4174 4170
8 4173 4177 4179 4175 4172 4176 4178 4174
8 4177 4181 4183 4179 4176 4180 4182 4178
8 4181 4185 4187 4183 4180 4184 4186 4182
8 4185 4209 4207 4187 4184 4208 4206 4186
8 4189 4195 4191 456 4188 4194 4190 1249
8 4191 4195 4197 4193 4190 4194 4196 4192
8 4195 4199 4201 4197 4194 4198 4200 4196
8 4199 4203 4205 4201 4198 4202 4204 4200
8 4203 4207 4209 4205 4202 4206 4208 4204
8 1639 557 4211 185 1638 273 4210 658
8 185 4211 4213 186 658 4210 4212 145
8 557 744 4225 4211 273 743 4224 4210
8 744 839 4227 4225 743 742 4226 4224
8 839 621 4229 4227 742 863 4228 4226
8 621 620 4231 4229 863 862 4230 4228
8 620 983 4235 4231 862 837 4234 4230
8 983 982 4233 4235 837 195 4232 4234
8 1089 4052 4233 982 1471 4054 4232 195
8 186 4213 4215 1124 145 4212 4214 1025
8 1124 4215 4217 1026 1025 4214 4216 1381
8 1026 4217 4219 597 1381 4216 4218 1382
8 597 4219 4221 598 1382 4218 4220 1004
8 598 4221 4223 1006 1004 4220 4222 1005
8 1006 4223 1865 776 1005 4222 1867 1007
8 2263 2283 4245 4034 2243 2245 4244 4036
8 4052 4122 4237 4233 4054 4124 4236 4232
8 1865 4223 4249 1967 1867 4222 4248 1969
8 4122 4180 4239 4237 4124 4184 4238 4236
8 4034 4245 4247 4098 4036 4244 4246 4100
8 1967 4249 4251 2045 1969 4248 4250 2047
8 2283 2281 4257 4245 2245 2247 4256 4244
8 4180 4182 4241 4239 4184 4186 4240 4238
8 2045 4251 4253 2093 2047 4250 4252 2095
8 2093 4253 4255 2241 2095 4252 4254 2239
8 2241 4255 4257 2281 2239 4254 4256 2247
8 4182 4150 4243 4241 4186 4152 4242 4240
8 4098 4247 4243 4150 4100 4246 4242 4152
8 4211 4225 4259 4213 4210 4224 4258 4212
8 4213 4259 4269 4215 4212 4258 4268 4214
8 4215 4269 4271 4217 4214 4268 4270 4216
8 4217 4271 4273 4219 4216 4270 4272 4218
8 4219 4273 4275 4221 4218 4272 4274 4220
8 4221 4275 4249 4223 4220 4274 4248 4222
8 4225 4227 4261 4259 4224 4226 4260 4258
8 4227 4229 4263 4261 4226 4228 4262 4260
8 4229 4231 4267 4263 4228 4230 4266 4262
8 4231 4235 4265 4267 4230 4234 4264 4266
8 4233 4237 4265 4235 4232 4236 4264 4234
8 4237 4239 4285 4265 4236 4238 4284 4264
8 4239 4241 4289 4285 4238 4240 4288 4284
8 4241 4243 4287 4289 4240 4242 4286 4288
8 4243 4247 4283 4287 4242 4246 4282 4286
8 4245 4257 4283 4247 4244 4256 4282 4246
8 4249 4275 4277 4251 4248 4274 4276 4250
8 4251 4277 4279 4253 4250 4276 4278 4252
8 4253 4279 4281 4255 4252 4278 4280 4254
8 4255 4281 4283 4257 4254 4280 4282 4256
8 4259 4261 4291 4269 4258 4260 4290 4268
8 4261 4263 4305 4291 4260 4262 4304 4290
8 4263 4267 4307 4305 4262 4266 4306 4304
8 4265 4285 4307 4267 4264 4284 4306 4266
8 4269 4291 4293 4271 4268 4290 4292 4270
8 4271 4293 4295 4273 4270 4292 4294 4272
8 4273 4295 4277 4275 4272 4294 4276 4274
8 4277 4295 4297 4279 4276 4294 4296 4278
8 4279 4297 4299 4281 4278 4296 4298 4280
8 4281 4299 4287 4283 4280 4298 4286 4282
8 4285 4289 4303 4307 4284 4288 4302 4306
8 4287 4299 4303 4289 4286 4298 4302 4288
8 4291 4305 4301 4293 4290 4304 4300 4292
8 4293 4301 4297 4295 4292 4300 4296 4294
8 4297 4301 4303 4299 4296 4300 4302 4298
8 4301 4305 4307 4303 4300 4304 4306 4302
8 1610 392 4309 466 1640 1513 4308 714
8 392 467 4323 4309 1513 659 4322 4308
8 467 468 4321 4323 659 1003 4320 4322
8 468 545 4319 4321 1003 865 4318 4320
8 545 1148 4315 4319 865 541 4314 4318
8 1148 661 4313 4315 541 1433 4312 4314
8 661 662 4311 4313 1433 1434 4310 4312
8 1381 4216 4311 662 1025 4214 4310 1434
8 466 4309 4335 570 714 4308 4334 1149
8 570 4335 4337 734 1149 4334 4336 1500
8 734 4337 4341 1035 1500 4336 4340 1246
8 4216 4270 4325 4311 4214 4268 4324 4310
8 4270 4292 4327 4325 4268 4290 4326 4324
8 4292 4300 4329 4327 4290 4304 4328 4326
8 4300 4302 4333 4329 4304 4306 4332 4328
8 4302 4288 4331 4333 4306 4284 4330 4332
8 4288 4240 4317 4331 4284 4238 4316 4330
8 4186 4206 4317 4240 4184 4208 4316 4238
8 4206 4202 4339 4317 4208 4204 4338 4316
8 4202 4198 4343 4339 4204 4200 4342 4338
8 4198 4194 4345 4343 4200 4196 4344 4342
8 1035 4341 4349 462 1246 4340 4348 96
8 4194 4190 4347 4345 4196 4192 4346 4344
8 4190 4078 4355 4347 4192 4138 4354 4346
8 462 4349 4351 1034 96 4348 4350 312
8 4078 4074 4353 4355 4138 4076 4352 4354
8 737 1090 4353 4074 1186 930 4352 4076
8 1034 4351 4353 1090 312 4350 4352 930
8 4309 4323 4359 4335 4308 4322 4358 4334
8 4311 4325 4357 4313 4310 4324 4356 4312
8 4313 4357 4363 4315 4312 4356 4362 4314
8 4315 4363 4365 4319 4314 4362 4364 4318
8 4317 4339 4373 4331 4316 4338 4372 4330
8 4319 4365 4361 4321 4318 4364 4360 4320
8 4321 4361 4359 4323 4320 4360 4358 4322
8 4325 4327 4369 4357 4324 4326 4368 4356
8 4327 4329 4371 4369 4326 4328 4370 4368
8 4329 4333 4375 4371 4328 4332 4374 4370
8 4331 4373 4375 4333 4330 4372 4374 4332
8 4335 4359 4367 4337 4334 4358 4366 4336
8 4337 4367 4377 4341 4336 4366 4376 4340
8 4339 4343 4379 4373 4338 4342 4378 4372
8 4341 4377 4381 4349 4340 4376 4380 4348
8 4343 4345 4387 4379 4342 4344 4386 4378
8 4345 4347 4385 4387 4344 4346 4384 4386
8 4347 4355 4383 4385 4346 4354 4382 4384
8 4349 4381 4383 4351 4348 4380 4382 4350
8 4351 4383 4355 4353 4350 4382 4354 4352
8 4357 4369 4395 4363 4356 4368 4394 4362
8 4359 4361 4389 4367 4358 4360 4388 4366
8 4361 4365 4397 4389 4360 4364 4396 4388
8 4363 4395 4397 4365 4362 4394 4396 4364
8 4367 4389 4391 4377 4366 4388 4390 4376
8 4369 4371 4403 4395 4368 4370 4402 4394
8 4371 4375 4405 4403 4370 4374 4404 4402
8 4373 4379 4405 4375 4372 4378 4404 4374
8 4377 4391 4393 4381 4376 4390 4392 4380
8 4379 4387 4401 4405 4378 4386 4400 4404
8 4381 4393 4385 4383 4380 4392 4384 4382
8 4385 4393 4401 4387 4384 4392 4400 4386
8 4389 4397 4399 4391 4388 4396 4398 4390
8 4391 4399 4401 4393 4390 4398 4400 4392
8 4395 4403 4399 4397 4394 4402 4398 4396
8 4399 4403 4405 4401 4398 4402 4404 4400
8 1679 396 4407 799 1797 833 4406 1496
8 799 4407 4417 739 1496 4406 4416 152
8 739 4417 4419 1281 152 4416 4418 1415
8 1281 4419 4415 455 1415 4418 4414 1416
8 455 4415 4413 1383 1416 4414 4412 937
8 1383 4413 4411 2 937 4412 4410 938
8 2 4411 4409 657 938 4410 4408 144
8 657 4409 4210 658 144 4408 4212 145
8 396 1573 4433 4407 833 1073 4432 4406
8 4210 4409 4421 4224 4212 4408 4420 4258
8 4224 4421 4425 4226 4258 4420 4424 4260
8 4226 4425 4427 4228 4260 4424 4426 4262
8 4228 4427 4429 4230 4262 4426 4428 4266
8 4230 4429 4431 4234 4266 4428 4430 4264
8 4234 4431 4423 4232 4264 4430 4422 4236
8 1573 1572 4435 4433 1073 1543 4434 4432
8 1572 1147 4439 4435 1543 741 4438 4434
8 4232 4423 4056 4054 4236 4422 4126 4124
8 4056 4423 4437 4058 4126 4422 4436 4128
8 4058 4437 4441 4060 4128 4436 4440 4130
8 4060 4441 4445 4062 4130 4440 4444 4132
8 1147 834 4443 4439 741 1036 4442 4438
8 1555 4020 4447 1146 490 4072 4446 1414
8 834 1129 4449 4443 1036 1228 4448 4442
8 1146 4447 4449 1129 1414 4446 4448 1228
8 4062 4445 4451 4066 4132 4444 4450 4136
8 4066 4451 4453 4064 4136 4450 4452 4134
8 4064 4453 4447 4020 4134 4452 4446 4072
8 4407 4433 4461 4417 4406 4432 4460 4416
8 4409 4411 4455 4421 4408 4410 4454 4420
8 4411 4413 4457 4455 4410 4412 4456 4454
8 4413 4415 4459 4457 4412 4414 4458 4456
8 4415 4419 4463 4459 4414 4418 4462 4458
8 4417 4461 4463 4419 4416 4460 4462 4418
8 4421 4455 4465 4425 4420 4454 4464 4424
8 4423 4431 4471 4437 4422 4430 4470 4436
8 4425 4465 4467 4427 4424 4464 4466 4426
8 4427 4467 4469 4429 4426 4466 4468 4428
8 4429 4469 4471 4431 4428 4468 4470 4430
8 4433 4435 4473 4461 4432 4434 4472 4460
8 4435 4439 4475 4473 4434 4438 4474 4472
8 4437 4471 4481 4441 4436 4470 4480 4440
8 4439 4443 4479 4475 4438 4442 4478 4474
8 4441 4481 4483 4445 4440 4480 4482 4444
8 4443 4449 4477 4479 4442 4448 4476 4478
8 4445 4483 4485 4451 4444 4482 4484 4450
8 4447 4453 4477 4449 4446 4452 4476 4448
8 4451 4485 4477 4453 4450 4484 4476 4452
8 4455 4457 4487 4465 4454 4456 4486 4464
8 4457 4459 4491 4487 4456 4458 4490 4486
8 4459 4463 4489 4491 4458 4462 4488 4490
8 4461 4473 4489 4463 4460 4472 4488 4462
8 4465 4487 4499 4467 4464 4486 4498 4466
8 4467 4499 4503 4469 4466 4498 4502 4468
8 4469 4503 4481 4471 4468 4502 4480 4470
8 4473 4475 4495 4489 4472 4474 4494 4488
8 4475 4479 4493 4495 4474 4478 4492 4494
8 4477 4485 4493 4479 4476 4484 4492 4478
8 4481 4503 4501 4483 4480 4502 4500 4482
8 4483 4501 4493 4485 4482 4500 4492 4484
8 4487 4491 4497 4499 4486 4490 4496 4498
8 4489 4495 4497 4491 4488 4494 4496 4490
8 4493 4501 4497 4495 4492 4500 4496 4494
8 4497 4501 4503 4499 4496 4500 4502 4498
8 1640 1513 4308 714 1797 1496 4406 833
8 1513 659 4322 4308 1496 152 4416 4406
8 659 1003 4320 4322 152 1415 4418 4416
8 1003 865 4318 4320 1415 1416 4414 4418
8 865 541 4314 4318 1416 937 4412 4414
8 541 1433 4312 4314 937 938 4410 4412
8 1433 1434 4310 4312 938 144 4408 4410
8 1025 4214 4310 1434 145 4212 4408 144
8 714 4308 4334 1149 833 4406 4432 1073
8 1149 4334 4336 1500 1073 4432 4434 1543
8 4214 4268 4324 4310 4212 4258 4420 4408
8 4268 4290 4326 4324 4258 4260 4424 4420
8 4290 4304 4328 4326 4260 4262 4426 4424
8 4304 4306 4332 4328 4262 4266 4428 4426
8 4306 4284 4330 4332 4266 4264 4430 4428
8 4284 4238 4316 4330 4264 4236 4422 4430
8 1500 4336 4340 1246 1543 4434 4438 741
8 4184 4208 4316 4238 4124 4126 4422 4236
8 4208 4204 4338 4316 4126 4128 4436 4422
8 4204 4200 4342 4338 4128 4130 4440 4436
8 4200 4196 4344 4342 4130 4132 4444 4440
8 1246 4340 4348 96 741 4438 4442 1036
8 4196 4192 4346 4344 4132 4136 4450 4444
8 4192 4138 4354 4346 4136 4134 4452 4450
8 96 4348 4350 312 1036 4442 4448 1228
8 4138 4076 4352 4354 4134 4072 4446 4452
8 1186 930 4352 4076 490 1414 4446 4072
8 312 4350 4352 930 1228 4448 4446 1414
8 4308 4322 4358 4334 4406 4416 4460 4432
8 4310 4324 4356 4312 4408 4420 4454 4410
8 4312 4356 4362 4314 4410 4454 4456 4412
8 4314 4362 4364 4318 4412 4456 4458 4414
8 4318 4364 4360 4320 4414 4458 4462 4418
8 4320 4360 4358 4322 4418 4462 4460 4416
8 4316 4338 4372 4330 4422 4436 4470 4430
8 4324 4326 4368 4356 4420 4424 4464 4454
8 4326 4328 4370 4368 4424 4426 4466 4464
8 4328 4332 4374 4370 4426 4428 4468 4466
8 4330 4372 4374 4332 4430 4470 4468 4428
8 4334 4358 4366 4336 4432 4460 4472 4434
8 4336 4366 4376 4340 4434 4472 4474 4438
8 4338 4342 4378 4372 4436 4440 4480 4470
8 4342 4344 4386 4378 4440 4444 4482 4480
8 4340 4376 4380 4348 4438 4474 4478 4442
8 4348 4380 4382 4350 4442 4478 4476 4448
8 4344 4346 4384 4386 4444 4450 4484 4482
8 4346 4354 4382 4384 4450 4452 4476 4484
8 4350 4382 4354 4352 4448 4476 4452 4446
8 4356 4368 4394 4362 4454 4464 4486 4456
8 4362 4394 4396 4364 4456 4486 4490 4458
8 4364 4396 4388 4360 4458 4490 4488 4462
8 4360 4388 4366 4358 4462 4488 4472 4460
8 4368 4370 4402 4394 4464 4466 4498 4486
8 4370 4374 4404 4402 4466 4468 4502 4498
8 4372 4378 4404 4374 4470 4480 4502 4468
8 4366 4388 4390 4376 4472 4488 4494 4474
8 4376 4390 4392 4380 4474 4494 4492 4478
8 4378 4386 4400 4404 4480 4482 4500 4502
8 4380 4392 4384 4382 4478 4492 4484 4476
8 4384 4392 4400 4386 4484 4492 4500 4482
8 4394 4402 4398 4396 4486 4498 4496 4490
8 4396 4398 4390 4388 4490 4496 4494 4488
8 4390 4398 4400 4392 4494 4496 4500 4492
8 4398 4402 4404 4400 4496 4498 4502 4500
8 1810 1677 1359 1678 1679 396 4407 799
8 1678 1359 611 1690 799 4407 4417 739
8 1690 611 540 1691 739 4417 4419 1281
8 1691 540 146 1607 1281 4419 4415 455
8 1607 146 463 1608 455 4415 4413 1383
8 1608 463 1116 1588 1383 4413 4411 2
8 1588 1116 583 1589 2 4411 4409 657
8 1589 583 273 1638 657 4409 4210 658
8 1677 1601 270 1359 396 1573 4433 4407
8 273 583 1451 743 4210 4409 4421 4224
8 743 1451 274 742 4224 4421 4425 4226
8 742 274 933 863 4226 4425 4427 4228
8 863 933 932 862 4228 4427 4429 4230
8 862 932 836 837 4230 4429 4431 4234
8 1601 1748 738 270 1573 1572 4435 4433
8 837 836 912 195 4234 4431 4423 4232
8 1748 1783 1362 738 1572 1147 4439 4435
8 1783 1735 278 1362 1147 834 4443 4439
8 1739 569 1364 1681 1555 4020 4447 1146
8 195 912 1473 1471 4232 4423 4056 4054
8 1473 912 282 281 4056 4423 4437 4058
8 281 282 460 771 4058 4437 4441 4060
8 771 460 915 1038 4060 4441 4445 4062
8 1735 1766 277 278 834 1129 4449 4443
8 1681 1364 277 1766 1146 4447 4449 1129
8 1038 915 8 1187 4062 4445 4451 4066
8 569 1250 101 1364 4020 4064 4453 4447
8 1187 8 101 1250 4066 4451 4453 4064
8 1359 270 103 611 4407 4433 4461 4417
8 583 1116 1450 1451 4409 4411 4455 4421
8 611 103 104 540 4417 4461 4463 4419
8 1116 463 327 1450 4411 4413 4457 4455
8 463 146 326 327 4413 4415 4459 4457
8 540 104 326 146 4419 4463 4459 4415
8 1451 1450 1449 274 4421 4455 4465 4425
8 274 1449 459 933 4425 4465 4467 4427
8 933 459 458 932 4427 4467 4469 4429
8 932 458 1255 836 4429 4469 4471 4431
8 836 1255 282 912 4431 4471 4437 4423
8 270 738 454 103 4433 4435 4473 4461
8 282 1255 1366 460 4437 4471 4481 4441
8 738 1362 802 454 4435 4439 4475 4473
8 1362 278 969 802 4439 4443 4479 4475
8 278 277 1000 969 4443 4449 4477 4479
8 460 1366 367 915 4441 4481 4483 4445
8 1364 101 1000 277 4447 4453 4477 4449
8 915 367 864 8 4445 4483 4485 4451
8 8 864 1000 101 4451 4485 4477 4453
8 1450 327 1363 1449 4455 4457 4487 4465
8 327 326 1283 1363 4457 4459 4491 4487
8 326 104 1282 1283 4459 4463 4489 4491
8 103 454 1282 104 4461 4473 4489 4463
8 1449 1363 981 459 4465 4487 4499 4467
8 459 981 457 458 4467 4499 4503 4469
8 458 457 1366 1255 4469 4503 4481 4471
8 454 802 105 1282 4473 4475 4495 4489
8 802 969 298 105 4475 4479 4493 4495
8 1000 864 298 969 4477 4485 4493 4479
8 1366 457 299 367 4481 4503 4501 4483
8 367 299 298 864 4483 4501 4493 4485
8 1363 1283 102 981 4487 4491 4497 4499
8 1282 105 102 1283 4489 4495 4497 4491
8 298 299 102 105 4493 4501 4497 4495
8 102 299 457 981 4497 4501 4503 4499
8 1647 542 4505 306 1731 322 4504 1353
8 306 4505 4507 1549 1353 4504 4506 36
8 1549 4507 4509 1014 36 4506 4508 1290
8 1014 4509 4511 1051 1290 4508 4510 1013
8 1051 4511 4513 1302 1013 4510 4512 1296
8 1302 4513 4521 1303 1296 4512 4520 596
8 1303 4521 4523 660 596 4520 4522 735
8 660 4523 4218 1382 735 4522 4220 1004
8 542 1371 4515 4505 322 363 4514 4504
8 1371 397 4519 4515 363 461 4518 4514
8 397 740 4517 4519 461 279 4516 4518
8 4218 4523 4527 4272 4220 4522 4526 4274
8 4272 4527 4529 4294 4274 4526 4528 4276
8 4294 4529 4531 4296 4276 4528 4530 4278
8 4296 4531 4533 4298 4278 4530 4532 4280
8 4298 4533 4535 4286 4280 4532 4534 4282
8 4286 4535 4525 4242 4282 4534 4524 4246
8 4242 4525 4154 4152 4246 4524 4102 4100
8 4154 4525 4537 4156 4102 4524 4536 4104
8 4156 4537 4539 4158 4104 4536 4538 4106
8 4158 4539 4541 4188 4106 4538 4540 4080
8 4188 4541 1181 1249 4080 4540 91 357
8 1765 132 4517 740 1763 445 4516 279
8 132 464 4543 4517 445 39 4542 4516
8 464 1818 4575 4543 39 1200 4574 4542
8 1181 4541 4545 1352 91 4540 4544 243
8 1352 4545 4577 1818 243 4544 4576 1200
8 4505 4515 4549 4507 4504 4514 4548 4506
8 4507 4549 4565 4509 4506 4548 4564 4508
8 4509 4565 4567 4511 4508 4564 4566 4510
8 4511 4567 4553 4513 4510 4566 4552 4512
8 4513 4553 4551 4521 4512 4552 4550 4520
8 4515 4519 4547 4549 4514 4518 4546 4548
8 4517 4543 4547 4519 4516 4542 4546 4518
8 4521 4551 4527 4523 4520 4550 4526 4522
8 4525 4535 4561 4537 4524 4534 4560 4536
8 4527 4551 4555 4529 4526 4550 4554 4528
8 4529 4555 4557 4531 4528 4554 4556 4530
8 4531 4557 4559 4533 4530 4556 4558 4532
8 4533 4559 4561 4535 4532 4558 4560 4534
8 4537 4561 4563 4539 4536 4560 4562 4538
8 4539 4563 4545 4541 4538 4562 4544 4540
8 4543 4575 4571 4547 4542 4574 4570 4546
8 4545 4563 4581 4577 4544 4562 4580 4576
8 4547 4571 4565 4549 4546 4570 4564 4548
8 4551 4553 4569 4555 4550 4552 4568 4554
8 4553 4567 4573 4569 4552 4566 4572 4568
8 4555 4569 4583 4557 4554 4568 4582 4556
8 4557 4583 4581 4559 4556 4582 4580 4558
8 4559 4581 4563 4561 4558 4580 4562 4560
8 4565 4571 4573 4567 4564 4570 4572 4566
8 4569 4573 4579 4583 4568 4572 4578 4582
8 4571 4575 4579 4573 4570 4574 4578 4572
8 1818 4577 4579 4575 1200 4576 4578 4574
8 4577 4581 4583 4579 4576 4580 4582 4578
8 4278 4530 4585 4252 4276 4528 4584 4250
8 4252 4585 2097 2095 4250 4584 2049 2047
8 4530 4556 4587 4585 4528 4554 4586 4584
8 4585 4587 2099 2097 4584 4586 2051 2049
8 4556 4582 4589 4587 4554 4568 4588 4586
8 4587 4589 2121 2099 4586 4588 2053 2051
8 2121 4589 4591 2119 2053 4588 4590 2083
8 4582 4578 4591 4589 4568 4572 4590 4588
8 4578 4574 4595 4591 4572 4570 4594 4590
8 1499 1921 4593 931 321 1923 4592 1123
8 4591 4595 2079 2119 4590 4594 2081 2083
8 1921 1927 4597 4593 1923 2011 4596 4592
8 2079 4595 4597 1927 2081 4594 4596 2011
8 931 4593 4516 279 1123 4592 4518 461
8 4593 4597 4542 4516 4592 4596 4546 4518
8 4574 4542 4597 4595 4570 4546 4596 4594
8 4274 4526 4599 4248 4220 4522 4598 4222
8 4526 4550 4601 4599 4522 4520 4600 4598
8 4550 4552 4603 4601 4520 4512 4602 4600
8 4552 4566 4605 4603 4512 4510 4604 4602
8 4566 4564 4609 4605 4510 4508 4608 4604
8 4248 4599 1971 1969 4222 4598 1869 1867
8 4599 4601 1973 1971 4598 4600 1871 1869
8 718 1919 4607 1354 719 1905 4606 1143
8 4601 4603 1975 1973 4600 4602 1873 1871
8 1919 2007 4611 4607 1905 1907 4610 4606
8 1354 4607 4514 363 1143 4606 4504 322
8 2007 2009 4609 4611 1907 1877 4608 4610
8 2009 1977 4605 4609 1877 1875 4604 4608
8 1975 4603 4605 1977 1873 4602 4604 1875
8 4607 4611 4548 4514 4606 4610 4506 4504
8 4564 4548 4611 4609 4508 4506 4610 4608
8 4220 4522 4598 4222 1004 735 669 1005
8 4522 4520 4600 4598 735 596 324 669
8 4520 4512 4602 4600 596 1296 1297 324
8 4512 4510 4604 4602 1296 1013 1288 1297
8 4510 4508 4608 4604 1013 1290 328 1288
8 719 1905 4606 1143 1689 192 1418 1648
8 4222 4598 1869 1867 1005 669 447 1007
8 1143 4606 4504 322 1648 1418 1353 1731
8 1905 1907 4610 4606 192 331 1050 1418
8 4598 4600 1871 1869 669 324 325 447
8 4600 4602 1873 1871 324 1297 388 325
8 4602 4604 1875 1873 1297 1288 601 388
8 1907 1877 4608 4610 331 389 328 1050
8 1875 4604 4608 1877 601 1288 328 389
8 4606 4610 4506 4504 1418 1050 36 1353
8 4508 4506 4610 4608 1290 36 1050 328
8 4276 4528 4584 4250 4274 4526 4599 4248
8 4528 4554 4586 4584 4526 4550 4601 4599
8 4250 4584 2049 2047 4248 4599 1971 1969
8 4554 4568 4588 4586 4550 4552 4603 4601
8 4568 4572 4590 4588 4552 4566 4605 4603
8 4572 4570 4594 4590 4566 4564 4609 4605
8 4584 4586 2051 2049 4599 4601 1973 1971
8 4586 4588 2053 2051 4601 4603 1975 1973
8 321 1923 4592 1123 718 1919 4607 1354
8 4588 4590 2083 2053 4603 4605 1977 1975
8 1923 2011 4596 4592 1919 2007 4611 4607
8 2011 2081 4594 4596 2007 2009 4609 4611
8 2083 4590 4594 2081 1977 4605 4609 2009
8 1123 4592 4518 461 1354 4607 4514 363
8 4592 4596 4546 4518 4607 4611 4548 4514
8 4546 4596 4594 4570 4548 4611 4609 4564
8 4280 4254 4613 4532 4282 4256 4612 4534
8 4532 4613 4615 4558 4534 4612 4614 4560
8 2239 2203 4613 4254 2247 2201 4612 4256
8 2203 2151 4615 4613 2201 2153 4614 4612
8 2151 2137 4617 4615 2153 2139 4616 4614
8 2137 2123 4619 4617 2139 2125 4618 4616
8 1300 641 4619 2123 1544 1033 4618 2125
8 4615 4617 4580 4558 4614 4616 4562 4560
8 4617 4619 4576 4580 4616 4618 4544 4562
8 4576 4619 641 1200 4544 4618 1033 243
8 2157 2155 4621 4040 2143 2141 4620 4068
8 4560 4536 4621 4614 4562 4538 4620 4616
8 4040 4621 4536 4104 4068 4620 4538 4106
8 2155 2153 4614 4621 2141 2139 4616 4620
8 4616 4620 4622 4618 4562 4538 4540 4544
8 4068 4070 4622 4620 4106 4080 4540 4538
8 1094 636 4622 4070 357 91 4540 4080
8 1033 4618 4622 636 243 4544 4540 91
8 4068 4620 4622 4070 2143 2141 2127 2129
8 4616 4618 4622 4620 2139 2125 2127 2141
8 4070 4622 636 1094 2129 2127 485 1031
8 1033 636 4622 4618 1544 485 2127 2125
8 4246 4524 4623 4244 4282 4534 4612 4256
8 4536 4621 4623 4524 4560 4614 4612 4534
8 4244 4623 2199 2245 4256 4612 2201 2247
8 2199 4623 4621 2155 2201 4612 4614 2153
8 4100 4102 4038 4036 4246 4524 4623 4244
8 4104 4040 4038 4102 4536 4621 4623 4524
8 4036 4038 2197 2243 4244 4623 2199 2245
8 2197 4038 4040 2157 2199 4623 4621 2155
8 4278 4252 4585 4530 4280 4254 4613 4532
8 4530 4585 4587 4556 4532 4613 4615 4558
8 2095 2097 4585 4252 2239 2203 4613 4254
8 1499 931 4593 1921 1658 1800 564 1156
8 4556 4587 4589 4582 4558 4615 4617 4580
8 2097 2099 4587 4585 2203 2151 4615 4613
8 2099 2121 4589 4587 2151 2137 4617 4615
8 2121 2119 4591 4589 2137 2123 4619 4617
8 2119 2079 4595 4591 2123 1300 641 4619
8 279 4516 4593 931 1763 445 564 1800
8 4589 4591 4578 4582 4617 4619 4576 4580
8 4516 4542 4597 4593 445 39 92 564
8 4593 4597 1927 1921 564 92 1562 1156
8 1927 4597 4595 2079 1562 92 641 1300
8 4542 4574 4595 4597 39 1200 641 92
8 4574 4578 4591 4595 1200 4576 4619 641
8 1647 306 4505 542 1610 392 4309 466
8 306 1549 4507 4505 392 467 4323 4309
8 1549 1014 4509 4507 467 468 4321 4323
8 1014 1051 4511 4509 468 545 4319 4321
8 1051 1302 4513 4511 545 1148 4315 4319
8 1302 1303 4521 4513 1148 661 4313 4315
8 1303 660 4523 4521 661 662 4311 4313
8 1382 4218 4523 660 1381 4216 4311 662
8 542 4505 4515 1371 466 4309 4335 570
8 1371 4515 4519 397 570 4335 4337 734
8 397 4519 4517 740 734 4337 4341 1035
8 4218 4272 4527 4523 4216 4270 4325 4311
8 4272 4294 4529 4527 4270 4292 4327 4325
8 4294 4296 4531 4529 4292 4300 4329 4327
8 4296 4298 4533 4531 4300 4302 4333 4329
8 4298 4286 4535 4533 4302 4288 4331 4333
8 4286 4242 4525 4535 4288 4240 4317 4331
8 4152 4154 4525 4242 4186 4206 4317 4240
8 4154 4156 4537 4525 4206 4202 4339 4317
8 4156 4158 4539 4537 4202 4198 4343 4339
8 4158 4188 4541 4539 4198 4194 4345 4343
8 4188 1249 1181 4541 4194 4190 4347 4345
8 740 4517 132 1765 1035 4341 4349 462
8 1721 1656 1358 300 737 1090 4353 4074
8 1656 1686 94 1358 1090 1034 4351 4353
8 300 1358 20 968 4074 4353 4355 4078
8 968 20 1181 1249 4078 4355 4347 4190
8 1765 132 94 1686 462 4349 4351 1034
8 4505 4507 4549 4515 4309 4323 4359 4335
8 4523 4527 4551 4521 4311 4325 4357 4313
8 4525 4537 4561 4535 4317 4339 4373 4331
8 4521 4551 4553 4513 4313 4357 4363 4315
8 4513 4553 4567 4511 4315 4363 4365 4319
8 4511 4567 4565 4509 4319 4365 4361 4321
8 4509 4565 4549 4507 4321 4361 4359 4323
8 4527 4529 4555 4551 4325 4327 4369 4357
8 4529 4531 4557 4555 4327 4329 4371 4369
8 4531 4533 4559 4557 4329 4333 4375 4371
8 4535 4561 4559 4533 4331 4373 4375 4333
8 4537 4539 4563 4561 4339 4343 4379 4373
8 4515 4549 4547 4519 4335 4359 4367 4337
8 4519 4547 4543 4517 4337 4367 4377 4341
8 4517 4543 464 132 4341 4377 4381 4349
8 4539 4541 4545 4563 4343 4345 4387 4379
8 4541 1181 1352 4545 4345 4347 4385 4387
8 1181 20 919 1352 4347 4355 4383 4385
8 1358 94 919 20 4353 4351 4383 4355
8 132 464 919 94 4349 4381 4383 4351
8 4551 4555 4569 4553 4357 4369 4395 4363
8 4553 4569 4573 4567 4363 4395 4397 4365
8 4567 4573 4571 4565 4365 4397 4389 4361
8 4565 4571 4547 4549 4361 4389 4367 4359
8 4555 4557 4583 4569 4369 4371 4403 4395
8 4557 4559 4581 4583 4371 4375 4405 4403
8 4561 4563 4581 4559 4373 4379 4405 4375
8 4547 4571 4575 4543 4367 4389 4391 4377
8 4543 4575 1818 464 4377 4391 4393 4381
8 464 1818 1352 919 4381 4393 4385 4383
8 4563 4545 4577 4581 4379 4387 4401 4405
8 1352 1818 4577 4545 4385 4393 4401 4387
8 4571 4573 4579 4575 4389 4397 4399 4391
8 4575 4579 4577 1818 4391 4399 4401 4393
8 4569 4583 4579 4573 4395 4403 4399 4397
8 4579 4583 4581 4577 4399 4403 4405 4401
8 1694 1097 4625 764 1693 627 4624 625
8 764 4625 4627 766 625 4624 4626 765
8 766 4627 4629 767 765 4626 4628 1193
8 767 4629 4631 69 1193 4628 4630 1194
8 1097 1096 4639 4625 627 1095 4638 4624
8 1096 843 4641 4639 1095 842 4640 4638
8 843 523 4643 4641 842 841 4642 4640
8 523 1258 4645 4643 841 1257 4644 4642
8 1258 700 4649 4645 1257 1256 4648 4644
8 700 699 4647 4649 1256 936 4646 4648
8 935 4042 4647 699 934 4044 4646 936
8 69 4631 4633 67 1194 4630 4632 68
8 67 4633 4635 1126 68 4632 4634 1127
8 1126 4635 4637 337 1127 4634 4636 338
8 337 4637 1855 336 338 4636 1857 1484
8 2023 2021 4651 4024 2107 2105 4650 4026
8 4024 4651 4655 4088 4026 4650 4654 4090
8 2021 2019 4653 4651 2105 2103 4652 4650
8 4088 4655 4661 4140 4090 4654 4660 4142
8 2019 2017 4665 4653 2103 2101 4664 4652
8 4140 4661 4663 4162 4142 4660 4662 4166
8 4042 4112 4657 4647 4044 4114 4656 4646
8 4112 4160 4659 4657 4114 4164 4658 4656
8 4162 4663 4659 4160 4166 4662 4658 4164
8 2017 2015 4671 4665 2101 2085 4670 4664
8 1855 4637 4667 1957 1857 4636 4666 1959
8 1957 4667 4669 2013 1959 4666 4668 2037
8 2013 4669 4671 2015 2037 4668 4670 2085
8 4625 4639 4673 4627 4624 4638 4672 4626
8 4627 4673 4683 4629 4626 4672 4682 4628
8 4629 4683 4685 4631 4628 4682 4684 4630
8 4631 4685 4687 4633 4630 4684 4686 4632
8 4633 4687 4689 4635 4632 4686 4688 4634
8 4635 4689 4667 4637 4634 4688 4666 4636
8 4639 4641 4675 4673 4638 4640 4674 4672
8 4641 4643 4677 4675 4640 4642 4676 4674
8 4643 4645 4681 4677 4642 4644 4680 4676
8 4645 4649 4679 4681 4644 4648 4678 4680
8 4647 4657 4679 4649 4646 4656 4678 4648
8 4651 4653 4697 4655 4650 4652 4696 4654
8 4653 4665 4695 4697 4652 4664 4694 4696
8 4655 4697 4701 4661 4654 4696 4700 4660
8 4657 4659 4699 4679 4656 4658 4698 4678
8 4659 4663 4703 4699 4658 4662 4702 4698
8 4661 4701 4703 4663 4660 4700 4702 4662
8 4665 4671 4693 4695 4664 4670 4692 4694
8 4667 4689 4691 4669 4666 4688 4690 4668
8 4669 4691 4693 4671 4668 4690 4692 4670
8 4673 4675 4705 4683 4672 4674 4704 4682
8 4675 4677 4713 4705 4674 4676 4712 4704
8 4677 4681 4711 4713 4676 4680 4710 4712
8 4679 4699 4711 4681 4678 4698 4710 4680
8 4683 4705 4707 4685 4682 4704 4706 4684
8 4685 4707 4709 4687 4684 4706 4708 4686
8 4687 4709 4691 4689 4686 4708 4690 4688
8 4691 4709 4717 4693 4690 4708 4716 4692
8 4693 4717 4721 4695 4692 4716 4720 4694
8 4695 4721 4701 4697 4694 4720 4700 4696
8 4699 4703 4719 4711 4698 4702 4718 4710
8 4701 4721 4719 4703 4700 4720 4718 4702
8 4705 4713 4715 4707 4704 4712 4714 4706
8 4707 4715 4717 4709 4706 4714 4716 4708
8 4711 4719 4715 4713 4710 4718 4714 4712
8 4715 4719 4721 4717 4714 4718 4720 4716
8 1193 531 4723 4628 1194 532 4722 4630
8 4628 4723 4727 4682 4630 4722 4726 4684
8 4682 4727 4729 4704 4684 4726 4728 4706
8 4704 4729 4731 4712 4706 4728 4730 4714
8 4712 4731 4733 4710 4714 4730 4732 4718
8 4710 4733 4735 4698 4718 4732 4734 4702
8 4698 4735 4725 4658 4702 4734 4724 4662
8 531 530 4739 4723 532 261 4738 4722
8 530 1125 4737 4739 261 260 4736 4738
8 1124 4215 4737 1125 1026 4217 4736 260
8 4658 4725 4168 4164 4662 4724 4170 4166
8 4168 4725 4741 4172 4170 4724 4740 4174
8 4172 4741 4743 4176 4174 4740 4742 4178
8 4176 4743 4239 4180 4178 4742 4241 4182
8 4215 4269 4745 4737 4217 4271 4744 4736
8 4269 4291 4753 4745 4271 4293 4752 4744
8 4291 4305 4757 4753 4293 4301 4756 4752
8 4305 4307 4761 4757 4301 4303 4760 4756
8 4307 4285 4751 4761 4303 4289 4750 4760
8 4239 4743 4751 4285 4241 4742 4750 4289
8 4723 4739 4747 4727 4722 4738 4746 4726
8 4725 4735 4749 4741 4724 4734 4748 4740
8 4727 4747 4755 4729 4726 4746 4754 4728
8 4729 4755 4759 4731 4728 4754 4758 4730
8 4731 4759 4763 4733 4730 4758 4762 4732
8 4733 4763 4749 4735 4732 4762 4748 4734
8 4737 4745 4747 4739 4736 4744 4746 4738
8 4741 4749 4751 4743 4740 4748 4750 4742
8 4745 4753 4755 4747 4744 4752 4754 4746
8 4749 4763 4761 4751 4748 4762 4760 4750
8 4753 4757 4759 4755 4752 4756 4758 4754
8 4757 4761 4763 4759 4756 4760 4762 4758
8 4714 4730 4765 4716 4706 4728 4764 4708
8 4730 4758 4773 4765 4728 4754 4772 4764
8 4716 4765 4767 4692 4708 4764 4766 4690
8 4758 4756 4771 4773 4754 4752 4770 4772
8 4692 4767 4769 4670 4690 4766 4768 4668
8 4301 4297 4771 4756 4293 4295 4770 4752
8 4670 4769 2087 2085 4668 4768 2039 2037
8 2087 4769 4777 2089 2039 4768 4776 2041
8 2089 4777 4781 2091 2041 4776 4780 2043
8 2091 4781 4253 2093 2043 4780 4251 2045
8 4253 4781 4779 4279 4251 4780 4778 4277
8 4279 4779 4771 4297 4277 4778 4770 4295
8 4765 4773 4775 4767 4764 4772 4774 4766
8 4767 4775 4777 4769 4766 4774 4776 4768
8 4771 4779 4775 4773 4770 4778 4774 4772
8 4775 4779 4781 4777 4774 4778 4780 4776
8 4630 4632 4783 4722 4684 4686 4782 4726
8 4722 4783 4785 4738 4726 4782 4784 4746
8 4738 4785 4787 4736 4746 4784 4786 4744
8 4632 4634 4791 4783 4686 4688 4790 4782
8 4634 4636 4789 4791 4688 4666 4788 4790
8 4736 4787 4219 4217 4744 4786 4273 4271
8 1857 1859 4789 4636 1959 1961 4788 4666
8 1859 1861 4797 4789 1961 1963 4796 4788
8 1861 1863 4799 4797 1963 1965 4798 4796
8 1865 4223 4799 1863 1967 4249 4798 1965
8 4219 4787 4795 4221 4273 4786 4794 4275
8 4221 4795 4799 4223 4275 4794 4798 4249
8 4783 4791 4793 4785 4782 4790 4792 4784
8 4785 4793 4795 4787 4784 4792 4794 4786
8 4789 4797 4793 4791 4788 4796 4792 4790
8 4793 4797 4799 4795 4792 4796 4798 4794
8 4684 4686 4782 4726 4706 4708 4764 4728
8 4726 4782 4784 4746 4728 4764 4772 4754
8 4746 4784 4786 4744 4754 4772 4770 4752
8 4686 4688 4790 4782 4708 4690 4766 4764
8 4688 4666 4788 4790 4690 4668 4768 4766
8 4744 4786 4273 4271 4752 4770 4295 4293
8 1959 1961 4788 4666 2037 2039 4768 4668
8 1961 1963 4796 4788 2039 2041 4776 4768
8 1963 1965 4798 4796 2041 2043 4780 4776
8 1967 4249 4798 1965 2045 4251 4780 2043
8 4273 4786 4794 4275 4295 4770 4778 4277
8 4275 4794 4798 4249 4277 4778 4780 4251
8 4782 4790 4792 4784 4764 4766 4774 4772
8 4788 4796 4792 4790 4768 4776 4774 4766
8 4784 4792 4794 4786 4772 4774 4778 4770
8 4796 4798 4794 4792 4776 4780 4778 4774
8 1194 68 484 532 4630 4632 4783 4722
8 532 484 1368 261 4722 4783 4785 4738
8 261 1368 1367 260 4738 4785 4787 4736
8 68 1127 482 484 4632 4634 4791 4783
8 260 1367 597 1026 4736 4787 4219 4217
8 1127 338 481 482 4634 4636 4789 4791
8 597 1367 1369 598 4219 4787 4795 4221
8 1484 999 481 338 1857 1859 4789 4636
8 999 258 259 481 1859 1861 4797 4789
8 258 775 777 259 1861 1863 4799 4797
8 776 1006 777 775 1865 4223 4799 1863
8 598 1369 777 1006 4221 4795 4799 4223
8 484 482 483 1368 4783 4791 4793 4785
8 1368 483 1369 1367 4785 4793 4795 4787
8 481 259 483 482 4789 4797 4793 4791
8 483 259 777 1369 4793 4797 4799 4795
8 4702 4734 4801 4700 4718 4732 4800 4720
8 4734 4748 4809 4801 4732 4762 4808 4800
8 4700 4801 4803 4696 4720 4800 4802 4694
8 4748 4750 4807 4809 4762 4760 4806 4808
8 4696 4803 4805 4652 4694 4802 4804 4664
8 4289 4287 4807 4750 4303 4299 4806 4760
8 4652 4805 2207 2103 4664 4804 2205 2101
8 2207 4805 4811 2273 2205 4804 4810 2235
8 2273 4811 4813 2277 2235 4810 4812 2237
8 2277 4813 4257 2281 2237 4812 4255 2241
8 4287 4283 4817 4807 4299 4281 4816 4806
8 4257 4813 4817 4283 4255 4812 4816 4281
8 4801 4809 4815 4803 4800 4808 4814 4802
8 4803 4815 4811 4805 4802 4814 4810 4804
8 4807 4817 4815 4809 4806 4816 4814 4808
8 4811 4815 4817 4813 4810 4814 4816 4812
8 4714 4716 4765 4730 4718 4720 4800 4732
8 4716 4692 4767 4765 4720 4694 4802 4800
8 4730 4765 4773 4758 4732 4800 4808 4762
8 4758 4773 4771 4756 4762 4808 4806 4760
8 4692 4670 4769 4767 4694 4664 4804 4802
8 4756 4771 4297 4301 4760 4806 4299 4303
8 2085 2087 4769 4670 2101 2205 4804 4664
8 2087 2089 4777 4769 2205 2235 4810 4804
8 2089 2091 4781 4777 2235 2237 4812 4810
8 2093 4253 4781 2091 2241 4255 4812 2237
8 4297 4771 4779 4279 4299 4806 4816 4281
8 4279 4779 4781 4253 4281 4816 4812 4255
8 4765 4767 4775 4773 4800 4802 4814 4808
8 4769 4777 4775 4767 4804 4810 4814 4802
8 4773 4775 4779 4771 4808 4814 4816 4806
8 4777 4781 4779 4775 4810 4812 4816 4814
8 4652 4650 4819 4805 4696 4654 4818 4803
8 4805 4819 4821 4811 4803 4818 4820 4815
8 4811 4821 4823 4813 4815 4820 4822 4817
8 4026 4028 4819 4650 4090 4092 4818 4654
8 4034 4245 4823 4032 4098 4247 4822 4096
8 4032 4823 4821 4030 4096 4822 4820 4094
8 4030 4821 4819 4028 4094 4820 4818 4092
8 4245 4257 4813 4823 4247 4283 4817 4822
8 4094 4146 4825 4820 4092 4144 4824 4818
8 4748 4809 4825 4740 4734 4801 4824 4724
8 4815 4820 4825 4809 4803 4818 4824 4801
8 4146 4174 4740 4825 4144 4170 4724 4824
8 4734 4801 4824 4724 4702 4700 4660 4662
8 4803 4818 4824 4801 4696 4654 4660 4700
8 4092 4144 4824 4818 4090 4142 4660 4654
8 4724 4824 4144 4170 4662 4660 4142 4166
8 4146 4825 4826 4148 4094 4820 4822 4096
8 4148 4826 4243 4150 4096 4822 4247 4098
8 4809 4807 4826 4825 4815 4817 4822 4820
8 4243 4826 4807 4287 4247 4822 4817 4283
8 4748 4750 4742 4740 4809 4807 4826 4825
8 4289 4241 4742 4750 4287 4243 4826 4807
8 4182 4178 4742 4241 4150 4148 4826 4243
8 4174 4740 4742 4178 4146 4825 4826 4148
8 2103 2105 2209 2207 4652 4650 4819 4805
8 2207 2209 2275 2273 4805 4819 4821 4811
8 2273 2275 2279 2277 4811 4821 4823 4813
8 2107 2211 2209 2105 4026 4028 4819 4650
8 2211 2269 2275 2209 4028 4030 4821 4819
8 2263 2283 2279 2271 4034 4245 4823 4032
8 2271 2279 2275 2269 4032 4823 4821 4030
8 2283 2281 2277 2279 4245 4257 4813 4823
8 185 4211 4838 571 186 4213 4837 187
8 571 4838 4840 572 187 4837 4839 809
8 572 4840 4828 808 809 4839 4827 810
8 808 4828 4624 625 810 4827 4626 765
8 4624 4828 4830 4638 4626 4827 4829 4672
8 4638 4830 4834 4640 4672 4829 4833 4674
8 4640 4834 4836 4642 4674 4833 4835 4676
8 4642 4836 4842 4644 4676 4835 4841 4680
8 4644 4842 4844 4648 4680 4841 4843 4678
8 4648 4844 4832 4646 4678 4843 4831 4656
8 4211 4225 4846 4838 4213 4259 4845 4837
8 4225 4227 4850 4846 4259 4261 4849 4845
8 4227 4229 4854 4850 4261 4263 4853 4849
8 4229 4231 4858 4854 4263 4267 4857 4853
8 4646 4832 4046 4044 4656 4831 4116 4114
8 4046 4832 4864 4048 4116 4831 4863 4118
8 4048 4864 4868 4050 4118 4863 4867 4120
8 4050 4868 4233 4052 4120 4867 4237 4122
8 4231 4235 4866 4858 4267 4265 4865 4857
8 4233 4868 4866 4235 4237 4867 4865 4265
8 4828 4840 4848 4830 4827 4839 4847 4829
8 4830 4848 4852 4834 4829 4847 4851 4833
8 4832 4844 4862 4864 4831 4843 4861 4863
8 4834 4852 4856 4836 4833 4851 4855 4835
8 4836 4856 4860 4842 4835 4855 4859 4841
8 4838 4846 4848 4840 4837 4845 4847 4839
8 4842 4860 4862 4844 4841 4859 4861 4843
8 4846 4850 4852 4848 4845 4849 4851 4847
8 4850 4854 4856 4852 4849 4853 4855 4851
8 4854 4858 4860 4856 4853 4857 4859 4855
8 4858 4866 4862 4860 4857 4865 4861 4859
8 4862 4866 4868 4864 4861 4865 4867 4863
8 1124 1125 4737 4215 186 187 4837 4213
8 1125 530 4739 4737 187 809 4839 4837
8 530 531 4723 4739 809 810 4827 4839
8 1193 4628 4723 531 765 4626 4827 810
8 4628 4682 4727 4723 4626 4672 4829 4827
8 4682 4704 4729 4727 4672 4674 4833 4829
8 4704 4712 4731 4729 4674 4676 4835 4833
8 4712 4710 4733 4731 4676 4680 4841 4835
8 4710 4698 4735 4733 4680 4678 4843 4841
8 4698 4658 4725 4735 4678 4656 4831 4843
8 4164 4168 4725 4658 4114 4116 4831 4656
8 4168 4172 4741 4725 4116 4118 4863 4831
8 4172 4176 4743 4741 4118 4120 4867 4863
8 4180 4239 4743 4176 4122 4237 4867 4120
8 4215 4737 4745 4269 4213 4837 4845 4259
8 4269 4745 4753 4291 4259 4845 4849 4261
8 4291 4753 4757 4305 4261 4849 4853 4263
8 4305 4757 4761 4307 4263 4853 4857 4267
8 4307 4761 4751 4285 4267 4857 4865 4265
8 4285 4751 4743 4239 4265 4865 4867 4237
8 4723 4727 4747 4739 4827 4829 4847 4839
8 4725 4741 4749 4735 4831 4863 4861 4843
8 4727 4729 4755 4747 4829 4833 4851 4847
8 4729 4731 4759 4755 4833 4835 4855 4851
8 4731 4733 4763 4759 4835 4841 4859 4855
8 4735 4749 4763 4733 4843 4861 4859 4841
8 4739 4747 4745 4737 4839 4847 4845 4837
8 4743 4751 4749 4741 4867 4865 4861 4863
8 4747 4755 4753 4745 4847 4851 4849 4845
8 4751 4761 4763 4749 4865 4857 4859 4861
8 4755 4759 4757 4753 4851 4855 4853 4849
8 4759 4763 4761 4757 4855 4859 4857 4853
8 1639 557 573 1682 185 4211 4838 571
8 1682 573 576 1683 571 4838 4840 572
8 1683 576 626 1692 572 4840 4828 808
8 1692 626 627 1693 808 4828 4624 625
8 627 626 575 1095 4624 4828 4830 4638
8 1095 575 87 842 4638 4830 4834 4640
8 842 87 86 841 4640 4834 4836 4642
8 841 86 1253 1257 4642 4836 4842 4644
8 1257 1253 1252 1256 4644 4842 4844 4648
8 1256 1252 1199 936 4648 4844 4832 4646
8 557 744 1044 573 4211 4225 4846 4838
8 744 839 840 1044 4225 4227 4850 4846
8 839 621 838 840 4227 4229 4854 4850
8 621 620 755 838 4229 4231 4858 4854
8 620 983 984 755 4231 4235 4866 4858
8 936 1199 197 934 4646 4832 4046 4044
8 197 1199 1198 1114 4046 4832 4864 4048
8 1114 1198 193 194 4048 4864 4868 4050
8 194 193 982 1089 4050 4868 4233 4052
8 982 193 984 983 4233 4868 4866 4235
8 626 576 574 575 4828 4840 4848 4830
8 575 574 1043 87 4830 4848 4852 4834
8 1199 1252 1251 1198 4832 4844 4862 4864
8 87 1043 85 86 4834 4852 4856 4836
8 86 85 1437 1253 4836 4856 4860 4842
8 573 1044 574 576 4838 4846 4848 4840
8 1253 1437 1251 1252 4842 4860 4862 4844
8 1044 840 1043 574 4846 4850 4852 4848
8 840 838 85 1043 4850 4854 4856 4852
8 838 755 1437 85 4854 4858 4860 4856
8 755 984 1251 1437 4858 4866 4862 4860
8 1251 984 193 1198 4862 4866 4868 4864
8 1594 1581 4870 14 1593 1580 4869 525
8 1581 153 4884 4870 1580 1579 4883 4869
8 153 508 4886 4884 1579 507 4885 4883
8 508 411 4888 4886 507 506 4887 4885
8 411 410 4890 4888 506 409 4889 4887
8 410 807 4894 4890 409 806 4893 4889
8 807 237 4892 4894 806 805 4891 4893
8 236 4004 4892 237 923 4022 4891 805
8 14 4870 4872 527 525 4869 4871 526
8 527 4872 4874 1548 526 4871 4873 528
8 1548 4874 4876 1547 528 4873 4875 1024
8 1547 4876 4878 1022 1024 4875 4877 1023
8 1022 4878 4880 1314 1023 4877 4879 1315
8 1314 4880 4882 1557 1315 4879 4881 1558
8 1557 4882 1821 173 1558 4881 1853 1556
8 1837 1835 4896 4006 1943 1941 4895 4018
8 4006 4896 4900 4008 4018 4895 4899 4082
8 1835 1833 4898 4896 1941 1939 4897 4895
8 4008 4900 4908 4010 4082 4899 4907 4084
8 1833 1831 4902 4898 1939 1937 4901 4897
8 4010 4908 4910 4012 4084 4907 4909 4086
8 4012 4910 4906 4016 4086 4909 4905 4110
8 4004 4014 4904 4892 4022 4108 4903 4891
8 4016 4906 4904 4014 4110 4905 4903 4108
8 1831 1829 4916 4902 1937 1935 4915 4901
8 1821 4882 4912 1825 1853 4881 4911 1929
8 1825 4912 4914 1827 1929 4911 4913 1933
8 1827 4914 4916 1829 1933 4913 4915 1935
8 4870 4884 4918 4872 4869 4883 4917 4871
8 4872 4918 4928 4874 4871 4917 4927 4873
8 4874 4928 4930 4876 4873 4927 4929 4875
8 4876 4930 4932 4878 4875 4929 4931 4877
8 4878 4932 4934 4880 4877 4931 4933 4879
8 4880 4934 4912 4882 4879 4933 4911 4881
8 4884 4886 4920 4918 4883 4885 4919 4917
8 4886 4888 4922 4920 4885 4887 4921 4919
8 4888 4890 4926 4922 4887 4889 4925 4921
8 4890 4894 4924 4926 4889 4893 4923 4925
8 4892 4904 4924 4894 4891 4903 4923 4893
8 4896 4898 4942 4900 4895 4897 4941 4899
8 4898 4902 4940 4942 4897 4901 4939 4941
8 4900 4942 4946 4908 4899 4941 4945 4907
8 4902 4916 4938 4940 4901 4915 4937 4939
8 4904 4906 4944 4924 4903 4905 4943 4923
8 4906 4910 4948 4944 4905 4909 4947 4943
8 4908 4946 4948 4910 4907 4945 4947 4909
8 4912 4934 4936 4914 4911 4933 4935 4913
8 4914 4936 4938 4916 4913 4935 4937 4915
8 4918 4920 4950 4928 4917 4919 4949 4927
8 4920 4922 4954 4950 4919 4921 4953 4949
8 4922 4926 4952 4954 4921 4925 4951 4953
8 4924 4944 4952 4926 4923 4943 4951 4925
8 4928 4950 4962 4930 4927 4949 4961 4929
8 4930 4962 4966 4932 4929 4961 4965 4931
8 4932 4966 4936 4934 4931 4965 4935 4933
8 4936 4966 4964 4938 4935 4965 4963 4937
8 4938 4964 4956 4940 4937 4963 4955 4939
8 4940 4956 4946 4942 4939 4955 4945 4941
8 4944 4948 4958 4952 4943 4947 4957 4951
8 4946 4956 4958 4948 4945 4955 4957 4947
8 4950 4954 4960 4962 4949 4953 4959 4961
8 4952 4958 4960 4954 4951 4957 4959 4953
8 4956 4964 4960 4958 4955 4963 4959 4957
8 4960 4964 4966 4962 4959 4963 4965 4961
8 1593 1580 4869 525 1694 1097 4625 764
8 525 4869 4871 526 764 4625 4627 766
8 526 4871 4873 528 766 4627 4629 767
8 1580 1579 4883 4869 1097 1096 4639 4625
8 528 4873 4875 1024 767 4629 4631 69
8 1024 4875 4877 1023 69 4631 4633 67
8 1023 4877 4879 1315 67 4633 4635 1126
8 1315 4879 4881 1558 1126 4635 4637 337
8 1558 4881 1853 1556 337 4637 1855 336
8 1579 507 4885 4883 1096 843 4641 4639
8 507 506 4887 4885 843 523 4643 4641
8 506 409 4889 4887 523 1258 4645 4643
8 409 806 4893 4889 1258 700 4649 4645
8 806 805 4891 4893 700 699 4647 4649
8 923 4022 4891 805 935 4042 4647 699
8 1943 1941 4895 4018 2023 2021 4651 4024
8 4018 4895 4899 4082 4024 4651 4655 4088
8 1941 1939 4897 4895 2021 2019 4653 4651
8 4082 4899 4907 4084 4088 4655 4661 4140
8 1939 1937 4901 4897 2019 2017 4665 4653
8 4084 4907 4909 4086 4140 4661 4663 4162
8 1937 1935 4915 4901 2017 2015 4671 4665
8 4086 4909 4905 4110 4162 4663 4659 4160
8 4022 4108 4903 4891 4042 4112 4657 4647
8 4110 4905 4903 4108 4160 4659 4657 4112
8 1853 4881 4911 1929 1855 4637 4667 1957
8 1929 4911 4913 1933 1957 4667 4669 2013
8 1933 4913 4915 1935 2013 4669 4671 2015
8 4869 4883 4917 4871 4625 4639 4673 4627
8 4883 4885 4919 4917 4639 4641 4675 4673
8 4885 4887 4921 4919 4641 4643 4677 4675
8 4887 4889 4925 4921 4643 4645 4681 4677
8 4889 4893 4923 4925 4645 4649 4679 4681
8 4891 4903 4923 4893 4647 4657 4679 4649
8 4871 4917 4927 4873 4627 4673 4683 4629
8 4873 4927 4929 4875 4629 4683 4685 4631
8 4875 4929 4931 4877 4631 4685 4687 4633
8 4877 4931 4933 4879 4633 4687 4689 4635
8 4879 4933 4911 4881 4635 4689 4667 4637
8 4895 4897 4941 4899 4651 4653 4697 4655
8 4897 4901 4939 4941 4653 4665 4695 4697
8 4899 4941 4945 4907 4655 4697 4701 4661
8 4901 4915 4937 4939 4665 4671 4693 4695
8 4911 4933 4935 4913 4667 4689 4691 4669
8 4913 4935 4937 4915 4669 4691 4693 4671
8 4903 4905 4943 4923 4657 4659 4699 4679
8 4905 4909 4947 4943 4659 4663 4703 4699
8 4907 4945 4947 4909 4661 4701 4703 4663
8 4917 4919 4949 4927 4673 4675 4705 4683
8 4927 4949 4961 4929 4683 4705 4707 4685
8 4929 4961 4965 4931 4685 4707 4709 4687
8 4931 4965 4935 4933 4687 4709 4691 4689
8 4919 4921 4953 4949 4675 4677 4713 4705
8 4921 4925 4951 4953 4677 4681 4711 4713
8 4923 4943 4951 4925 4679 4699 4711 4681
8 4943 4947 4957 4951 4699 4703 4719 4711
8 4947 4945 4955 4957 4703 4701 4721 4719
8 4941 4939 4955 4945 4697 4695 4721 4701
8 4935 4965 4963 4937 4691 4709 4717 4693
8 4937 4963 4955 4939 4693 4717 4721 4695
8 4949 4953 4959 4961 4705 4713 4715 4707
8 4961 4959 4963 4965 4707 4715 4717 4709
8 4951 4957 4959 4953 4711 4719 4715 4713
8 4959 4957 4955 4963 4715 4719 4721 4717
8 1808 1612 811 1595 1594 1581 4870 14
8 1612 1611 605 811 1581 153 4884 4870
8 1611 1662 1477 605 153 508 4886 4884
8 1662 1661 408 1477 508 411 4888 4886
8 1661 1660 407 408 411 410 4890 4888
8 1660 1630 701 407 410 807 4894 4890
8 1630 1629 234 701 807 237 4892 4894
8 1628 1516 234 1629 236 4004 4892 237
8 1595 811 604 1596 14 4870 4872 527
8 1596 604 1546 1802 527 4872 4874 1548
8 1802 1546 1545 1801 1548 4874 4876 1547
8 1801 1545 773 1779 1547 4876 4878 1022
8 1779 773 1313 1778 1022 4878 4880 1314
8 1778 1313 951 1777 1314 4880 4882 1557
8 1777 951 171 1620 1557 4882 1821 173
8 1346 762 728 727 1837 1835 4896 4006
8 727 728 1583 729 4006 4896 4900 4008
8 729 1583 1586 1585 4008 4900 4908 4010
8 762 763 893 728 1835 1833 4898 4896
8 1585 1586 552 1376 4010 4908 4910 4012
8 763 759 894 893 1833 1831 4902 4898
8 1376 552 554 1378 4012 4910 4906 4016
8 1378 554 235 1517 4016 4906 4904 4014
8 171 951 950 949 1821 4882 4912 1825
8 949 950 347 346 1825 4912 4914 1827
8 346 347 664 1348 1827 4914 4916 1829
8 1348 664 894 759 1829 4916 4902 1831
8 1517 235 234 1516 4014 4904 4892 4004
8 811 605 603 604 4870 4884 4918 4872
8 604 603 602 1546 4872 4918 4928 4874
8 1546 602 774 1545 4874 4928 4930 4876
8 1545 774 772 773 4876 4930 4932 4878
8 773 772 1312 1313 4878 4932 4934 4880
8 1313 1312 950 951 4880 4934 4912 4882
8 605 1477 1476 603 4884 4886 4920 4918
8 1477 408 1475 1476 4886 4888 4922 4920
8 408 407 703 1475 4888 4890 4926 4922
8 407 701 702 703 4890 4894 4924 4926
8 234 235 702 701 4892 4904 4924 4894
8 728 893 1584 1583 4896 4898 4942 4900
8 1583 1584 1587 1586 4900 4942 4946 4908
8 893 894 895 1584 4898 4902 4940 4942
8 1586 1587 553 552 4908 4946 4948 4910
8 235 554 547 702 4904 4906 4944 4924
8 552 553 547 554 4910 4948 4944 4906
8 894 664 665 895 4902 4916 4938 4940
8 950 1312 666 347 4912 4934 4936 4914
8 347 666 665 664 4914 4936 4938 4916
8 603 1476 1474 602 4918 4920 4950 4928
8 1476 1475 889 1474 4920 4922 4954 4950
8 1475 703 548 889 4922 4926 4952 4954
8 702 547 548 703 4924 4944 4952 4926
8 602 1474 770 774 4928 4950 4962 4930
8 774 770 769 772 4930 4962 4966 4932
8 772 769 666 1312 4932 4966 4936 4934
8 666 769 768 665 4936 4966 4964 4938
8 665 768 667 895 4938 4964 4956 4940
8 895 667 1587 1584 4940 4956 4946 4942
8 547 553 546 548 4944 4948 4958 4952
8 1587 667 546 553 4946 4956 4958 4948
8 1474 889 888 770 4950 4954 4960 4962
8 770 888 768 769 4962 4960 4964 4966
8 548 546 888 889 4952 4958 4960 4954
8 888 546 667 768 4960 4958 4956 4964
8 1633 256 4968 255 1634 1195 4967 288
8 256 708 4970 4968 1195 1196 4969 4967
8 708 1460 4972 4970 1196 1464 4971 4969
8 255 4968 4982 34 288 4967 4981 35
8 34 4982 4984 1436 35 4981 4983 33
8 1460 368 4974 4972 1464 369 4973 4971
8 1436 4984 4986 965 33 4983 4985 579
8 965 4986 4988 847 579 4985 4987 848
8 847 4988 4990 1173 848 4987 4989 11
8 1173 4990 4992 1172 11 4989 4991 694
8 1172 4992 1893 692 694 4991 1891 960
8 368 370 4976 4974 369 147 4975 4973
8 370 112 4980 4976 147 113 4979 4975
8 112 114 4978 4980 113 1128 4977 4979
8 1470 4055 4978 114 1088 4053 4977 1128
8 2233 2231 5004 4037 2253 2251 5003 4035
8 4055 4125 5006 4978 4053 4123 5005 4977
8 1893 4992 4994 1991 1891 4991 4993 1989
8 4037 5004 5012 4101 4035 5003 5011 4099
8 1991 4994 4996 2065 1989 4993 4995 2063
8 4125 4185 5008 5006 4123 4181 5007 5005
8 2231 2229 5002 5004 2251 2249 5001 5003
8 4185 4187 5010 5008 4181 4183 5009 5007
8 2065 4996 4998 2173 2063 4995 4997 2171
8 4187 4153 5014 5010 4183 4151 5013 5009
8 4101 5012 5014 4153 4099 5011 5013 4151
8 2173 4998 5000 2227 2171 4997 4999 2225
8 2227 5000 5002 2229 2225 4999 5001 2249
8 4968 4970 5016 4982 4967 4969 5015 4981
8 4970 4972 5026 5016 4969 4971 5025 5015
8 4972 4974 5028 5026 4971 4973 5027 5025
8 4974 4976 5032 5028 4973 4975 5031 5027
8 4976 4980 5030 5032 4975 4979 5029 5031
8 4978 5006 5030 4980 4977 5005 5029 4979
8 4982 5016 5018 4984 4981 5015 5017 4983
8 4984 5018 5020 4986 4983 5017 5019 4985
8 4986 5020 5022 4988 4985 5019 5021 4987
8 4988 5022 5024 4990 4987 5021 5023 4989
8 4990 5024 4994 4992 4989 5023 4993 4991
8 4994 5024 5042 4996 4993 5023 5041 4995
8 4996 5042 5044 4998 4995 5041 5043 4997
8 4998 5044 5046 5000 4997 5043 5045 4999
8 5000 5046 5038 5002 4999 5045 5037 5001
8 5002 5038 5012 5004 5001 5037 5011 5003
8 5006 5008 5034 5030 5005 5007 5033 5029
8 5008 5010 5036 5034 5007 5009 5035 5033
8 5010 5014 5040 5036 5009 5013 5039 5035
8 5012 5038 5040 5014 5011 5037 5039 5013
8 5016 5026 5048 5018 5015 5025 5047 5017
8 5018 5048 5050 5020 5017 5047 5049 5019
8 5020 5050 5052 5022 5019 5049 5051 5021
8 5022 5052 5042 5024 5021 5051 5041 5023
8 5026 5028 5062 5048 5025 5027 5061 5047
8 5028 5032 5064 5062 5027 5031 5063 5061
8 5030 5034 5064 5032 5029 5033 5063 5031
8 5034 5036 5060 5064 5033 5035 5059 5063
8 5036 5040 5056 5060 5035 5039 5055 5059
8 5038 5046 5056 5040 5037 5045 5055 5039
8 5042 5052 5054 5044 5041 5051 5053 5043
8 5044 5054 5056 5046 5043 5053 5055 5045
8 5048 5062 5058 5050 5047 5061 5057 5049
8 5050 5058 5054 5052 5049 5057 5053 5051
8 5054 5058 5060 5056 5053 5057 5059 5055
8 5058 5062 5064 5060 5057 5061 5063 5059
8 1591 1107 5066 1029 1590 1106 5065 10
8 1107 633 5070 5066 1106 1083 5069 5065
8 633 190 5072 5070 1083 374 5071 5069
8 190 373 5074 5072 374 372 5073 5071
8 373 1494 5078 5074 372 1493 5077 5073
8 1494 74 5076 5078 1493 73 5075 5077
8 74 71 5068 5076 73 1404 5067 5075
8 898 1845 5068 71 1407 1847 5067 1404
8 1029 5066 5080 1028 10 5065 5079 9
8 1028 5080 5084 1458 9 5079 5083 1027
8 1458 5084 5086 1457 1027 5083 5085 1455
8 1457 5086 5088 1456 1455 5085 5087 131
8 1845 1951 5082 5068 1847 1953 5081 5067
8 1456 5088 5096 706 131 5087 5095 156
8 1951 2031 5090 5082 1953 2033 5089 5081
8 2031 2115 5092 5090 2033 2117 5091 5089
8 706 5096 5098 705 156 5095 5097 155
8 2115 2219 5094 5092 2117 2165 5093 5091
8 705 5098 4975 147 155 5097 4973 369
8 2219 2221 5102 5094 2165 2167 5101 5093
8 2221 2223 5100 5102 2167 2169 5099 5101
8 2225 4999 5100 2223 2171 4997 5099 2169
8 4975 5098 5104 5031 4973 5097 5103 5027
8 5031 5104 5106 5063 5027 5103 5105 5061
8 5063 5106 5108 5059 5061 5105 5107 5057
8 4999 5045 5112 5100 4997 5043 5111 5099
8 5045 5055 5110 5112 5043 5053 5109 5111
8 5059 5108 5110 5055 5057 5107 5109 5053
8 5066 5070 5114 5080 5065 5069 5113 5079
8 5068 5082 5120 5076 5067 5081 5119 5075
8 5070 5072 5116 5114 5069 5071 5115 5113
8 5072 5074 5118 5116 5071 5073 5117 5115
8 5074 5078 5122 5118 5073 5077 5121 5117
8 5076 5120 5122 5078 5075 5119 5121 5077
8 5080 5114 5124 5084 5079 5113 5123 5083
8 5082 5090 5132 5120 5081 5089 5131 5119
8 5084 5124 5126 5086 5083 5123 5125 5085
8 5086 5126 5128 5088 5085 5125 5127 5087
8 5088 5128 5130 5096 5087 5127 5129 5095
8 5090 5092 5134 5132 5089 5091 5133 5131
8 5092 5094 5138 5134 5091 5093 5137 5133
8 5094 5102 5136 5138 5093 5101 5135 5137
8 5096 5130 5104 5098 5095 5129 5103 5097
8 5100 5112 5136 5102 5099 5111 5135 5101
8 5104 5130 5140 5106 5103 5129 5139 5105
8 5106 5140 5142 5108 5105 5139 5141 5107
8 5108 5142 5144 5110 5107 5141 5143 5109
8 5110 5144 5136 5112 5109 5143 5135 5111
8 5114 5116 5146 5124 5113 5115 5145 5123
8 5116 5118 5162 5146 5115 5117 5161 5145
8 5118 5122 5158 5162 5117 5121 5157 5161
8 5120 5132 5158 5122 5119 5131 5157 5121
8 5124 5146 5148 5126 5123 5145 5147 5125
8 5126 5148 5150 5128 5125 5147 5149 5127
8 5128 5150 5140 5130 5127 5149 5139 5129
8 5132 5134 5156 5158 5131 5133 5155 5157
8 5134 5138 5154 5156 5133 5137 5153 5155
8 5136 5144 5154 5138 5135 5143 5153 5137
8 5140 5150 5152 5142 5139 5149 5151 5141
8 5142 5152 5154 5144 5141 5151 5153 5143
8 5146 5162 5160 5148 5145 5161 5159 5147
8 5148 5160 5152 5150 5147 5159 5151 5149
8 5152 5160 5156 5154 5151 5159 5155 5153
8 5156 5160 5162 5158 5155 5159 5161 5157
8 1642 295 5164 294 1643 296 5163 351
8 295 297 5168 5164 296 1059 5167 5163
8 294 5164 5170 349 351 5163 5169 350
8 349 5170 5172 269 350 5169 5171 348
8 269 5172 5174 268 348 5171 5173 424
8 268 5174 5176 422 424 5173 5175 423
8 422 5176 5204 1569 423 5175 5203 1570
8 1569 5204 5202 1568 1570 5203 5201 28
8 297 130 5166 5168 1059 1062 5165 5167
8 1455 5085 5166 130 1027 5083 5165 1062
8 5085 5125 5178 5166 5083 5123 5177 5165
8 5125 5147 5182 5178 5123 5145 5181 5177
8 5147 5159 5186 5182 5145 5161 5185 5181
8 5159 5155 5190 5186 5161 5157 5189 5185
8 5155 5133 5196 5190 5157 5131 5195 5189
8 5133 5091 5194 5196 5131 5089 5193 5195
8 2117 2055 5194 5091 2033 2035 5193 5089
8 2055 1981 5198 5194 2035 1979 5197 5193
8 1981 1883 5202 5198 1979 1881 5201 5197
8 400 1568 5202 1883 27 28 5201 1881
8 5164 5168 5180 5170 5163 5167 5179 5169
8 5166 5178 5180 5168 5165 5177 5179 5167
8 5170 5180 5184 5172 5169 5179 5183 5171
8 5172 5184 5188 5174 5171 5183 5187 5173
8 5174 5188 5192 5176 5173 5187 5191 5175
8 5176 5192 5200 5204 5175 5191 5199 5203
8 5178 5182 5184 5180 5177 5181 5183 5179
8 5182 5186 5188 5184 5181 5185 5187 5183
8 5186 5190 5192 5188 5185 5189 5191 5187
8 5190 5196 5200 5192 5189 5195 5199 5191
8 5194 5198 5200 5196 5193 5197 5199 5195
8 5198 5202 5204 5200 5197 5201 5203 5199
8 1747 1067 5206 1066 1746 180 5205 1058
8 1066 5206 5216 1061 1058 5205 5215 1060
8 1061 5216 5218 1064 1060 5215 5217 1063
8 1064 5218 5065 10 1063 5217 5079 9
8 1067 179 5208 5206 180 178 5207 5205
8 179 164 5210 5208 178 177 5209 5207
8 164 163 5212 5210 177 1507 5211 5209
8 163 1506 5214 5212 1507 1505 5213 5211
8 1506 453 5222 5214 1505 452 5221 5213
8 453 822 5220 5222 452 821 5219 5221
8 852 1823 5220 822 820 1879 5219 821
8 5065 5218 5226 5069 5079 5217 5225 5113
8 5069 5226 5230 5071 5113 5225 5229 5115
8 5071 5230 5234 5073 5115 5229 5233 5117
8 5073 5234 5238 5077 5117 5233 5237 5121
8 5077 5238 5242 5075 5121 5237 5241 5119
8 5075 5242 5246 5067 5119 5241 5245 5081
8 5067 5246 1849 1847 5081 5245 1955 1953
8 1849 5246 5244 1851 1955 5245 5243 1931
8 1851 5244 5220 1823 1931 5243 5219 1879
8 5206 5208 5224 5216 5205 5207 5223 5215
8 5208 5210 5228 5224 5207 5209 5227 5223
8 5210 5212 5232 5228 5209 5211 5231 5227
8 5212 5214 5236 5232 5211 5213 5235 5231
8 5214 5222 5240 5236 5213 5221 5239 5235
8 5216 5224 5226 5218 5215 5223 5225 5217
8 5220 5244 5240 5222 5219 5243 5239 5221
8 5224 5228 5230 5226 5223 5227 5229 5225
8 5228 5232 5234 5230 5227 5231 5233 5229
8 5232 5236 5238 5234 5231 5235 5237 5233
8 5236 5240 5242 5238 5235 5239 5241 5237
8 5240 5244 5246 5242 5239 5243 5245 5241
8 1643 296 5163 351 1746 1058 5205 180
8 296 1059 5167 5163 1058 1060 5215 5205
8 1059 1062 5165 5167 1060 1063 5217 5215
8 1027 5083 5165 1062 9 5079 5217 1063
8 351 5163 5169 350 180 5205 5207 178
8 350 5169 5171 348 178 5207 5209 177
8 348 5171 5173 424 177 5209 5211 1507
8 424 5173 5175 423 1507 5211 5213 1505
8 423 5175 5203 1570 1505 5213 5221 452
8 1570 5203 5201 28 452 5221 5219 821
8 5083 5123 5177 5165 5079 5113 5225 5217
8 5123 5145 5181 5177 5113 5115 5229 5225
8 5145 5161 5185 5181 5115 5117 5233 5229
8 5161 5157 5189 5185 5117 5121 5237 5233
8 5157 5131 5195 5189 5121 5119 5241 5237
8 5131 5089 5193 5195 5119 5081 5245 5241
8 2033 2035 5193 5089 1953 1955 5245 5081
8 2035 1979 5197 5193 1955 1931 5243 5245
8 1979 1881 5201 5197 1931 1879 5219 5243
8 27 28 5201 1881 820 821 5219 1879
8 5163 5167 5179 5169 5205 5215 5223 5207
8 5165 5177 5179 5167 5217 5225 5223 5215
8 5169 5179 5183 5171 5207 5223 5227 5209
8 5171 5183 5187 5173 5209 5227 5231 5211
8 5173 5187 5191 5175 5211 5231 5235 5213
8 5175 5191 5199 5203 5213 5235 5239 5221
8 5177 5181 5183 5179 5225 5229 5227 5223
8 5181 5185 5187 5183 5229 5233 5231 5227
8 5185 5189 5191 5187 5233 5237 5235 5231
8 5189 5195 5199 5191 5237 5241 5239 5235
8 5193 5197 5199 5195 5245 5243 5239 5241
8 5197 5201 5203 5199 5243 5219 5221 5239
8 1807 1745 1065 1741 1747 1067 5206 1066
8 1745 1744 1017 1065 1067 179 5208 5206
8 1744 1617 1015 1017 179 164 5210 5208
8 1617 1616 162 1015 164 163 5212 5210
8 1616 1665 117 162 163 1506 5214 5212
8 1665 1664 450 117 1506 453 5222 5214
8 1664 1663 510 450 453 822 5220 5222
8 1717 851 510 1663 852 1823 5220 822
8 1741 1065 1019 1742 1066 5206 5216 1061
8 1742 1019 1084 1743 1061 5216 5218 1064
8 1743 1084 1106 1590 1064 5218 5065 10
8 1106 1084 1082 1083 5065 5218 5226 5069
8 1083 1082 1081 374 5069 5226 5230 5071
8 374 1081 1495 372 5071 5230 5234 5073
8 372 1495 1492 1493 5073 5234 5238 5077
8 1493 1492 72 73 5077 5238 5242 5075
8 73 72 1403 1404 5075 5242 5246 5067
8 1404 1403 1402 1407 5067 5246 1849 1847
8 851 509 511 510 1823 1851 5244 5220
8 1402 1403 511 509 1849 5246 5244 1851
8 1065 1017 1018 1019 5206 5208 5224 5216
8 1019 1018 1082 1084 5216 5224 5226 5218
8 1017 1015 1016 1018 5208 5210 5228 5224
8 1015 162 119 1016 5210 5212 5232 5228
8 162 117 118 119 5212 5214 5236 5232
8 117 450 451 118 5214 5222 5240 5236
8 510 511 451 450 5220 5244 5240 5222
8 1018 1016 1081 1082 5224 5228 5230 5226
8 1016 119 1495 1081 5228 5232 5234 5230
8 119 118 1492 1495 5232 5236 5238 5234
8 118 451 72 1492 5236 5240 5242 5238
8 451 511 1403 72 5240 5244 5246 5242
8 422 1179 5248 5176 268 1140 5247 5174
8 5176 5248 5250 5192 5174 5247 5249 5188
8 5192 5250 5252 5190 5188 5249 5251 5186
8 1179 1178 5256 5248 1140 1139 5255 5247
8 1178 267 5254 5256 1139 580 5253 5255
8 848 4987 5254 267 579 4985 5253 580
8 5190 5252 5153 5155 5186 5251 5151 5159
8 5153 5252 5264 5143 5151 5251 5263 5141
8 5143 5264 5262 5109 5141 5263 5261 5107
8 5109 5262 5051 5053 5107 5261 5049 5057
8 4987 5021 5258 5254 4985 5019 5257 5253
8 5051 5262 5258 5021 5049 5261 5257 5019
8 5248 5256 5260 5250 5247 5255 5259 5249
8 5250 5260 5264 5252 5249 5259 5263 5251
8 5254 5258 5260 5256 5253 5257 5259 5255
8 5258 5262 5264 5260 5257 5261 5263 5259
8 1733 971 5266 970 1734 972 5265 1400
8 970 5266 5268 1336 1400 5265 5267 1398
8 1336 5268 5270 257 1398 5267 5269 1335
8 971 1197 5274 5266 972 1396 5273 5265
8 1197 154 5272 5274 1396 128 5271 5273
8 155 5097 5272 154 156 5095 5271 128
8 257 5270 5253 580 1335 5269 5255 1139
8 5097 5103 5280 5272 5095 5129 5279 5271
8 5253 5270 5278 5257 5255 5269 5277 5259
8 5103 5105 5282 5280 5129 5139 5281 5279
8 5107 5261 5282 5105 5141 5263 5281 5139
8 5257 5278 5282 5261 5259 5277 5281 5263
8 5266 5274 5276 5268 5265 5273 5275 5267
8 5268 5276 5278 5270 5267 5275 5277 5269
8 5272 5280 5276 5274 5271 5279 5275 5273
8 5276 5280 5282 5278 5275 5279 5281 5277
8 5188 5184 5288 5249 5186 5182 5287 5251
8 5249 5288 5277 5259 5251 5287 5281 5263
8 5184 5180 5286 5288 5182 5178 5285 5287
8 297 1397 5284 5168 130 129 5283 5166
8 5168 5284 5286 5180 5166 5283 5285 5178
8 1396 5273 5284 1397 128 5271 5283 129
8 5273 5275 5286 5284 5271 5279 5285 5283
8 5275 5277 5288 5286 5279 5281 5287 5285
8 5186 5182 5287 5251 5159 5147 5149 5151
8 5251 5287 5281 5263 5151 5149 5139 5141
8 5182 5178 5285 5287 5147 5125 5127 5149
8 5178 5166 5283 5285 5125 5085 5087 5127
8 130 129 5283 5166 1455 131 5087 5085
8 128 5271 5283 129 156 5095 5087 131
8 5271 5279 5285 5283 5095 5129 5127 5087
8 5281 5287 5285 5279 5139 5149 5127 5129
8 5184 5172 5290 5288 5180 5170 5289 5286
8 269 1141 5290 5172 349 1399 5289 5170
8 5288 5290 5269 5277 5286 5289 5267 5275
8 1335 5269 5290 1141 1398 5267 5289 1399
8 1642 294 5164 295 1641 293 5291 1395
8 349 5170 5164 294 1399 5289 5291 293
8 295 5164 5168 297 1395 5291 5284 1397
8 5168 5164 5170 5180 5284 5291 5289 5286
8 1734 972 5265 1400 1641 1395 5291 293
8 1396 5273 5265 972 1397 5284 5291 1395
8 1400 5265 5267 1398 293 5291 5289 1399
8 5267 5265 5273 5275 5289 5291 5284 5286
8 5184 5288 5290 5172 5188 5249 5247 5174
8 5277 5269 5290 5288 5259 5255 5247 5249
8 5172 5290 1141 269 5174 5247 1140 268
8 1141 5290 5269 1335 1140 5247 5255 1139
8 1733 970 5266 971 1634 288 4967 1195
8 970 1336 5268 5266 288 35 4981 4967
8 971 5266 5274 1197 1195 4967 4969 1196
8 1197 5274 5272 154 1196 4969 4971 1464
8 154 5272 5097 155 1464 4971 4973 369
8 1336 257 5270 5268 35 33 4983 4981
8 580 5253 5270 257 579 4985 4983 33
8 5097 5272 5280 5103 4973 4971 5025 5027
8 5253 5257 5278 5270 4985 5019 5017 4983
8 5103 5280 5282 5105 5027 5025 5047 5061
8 5105 5282 5261 5107 5061 5047 5049 5057
8 5261 5282 5278 5257 5049 5047 5017 5019
8 5266 5268 5276 5274 4967 4981 5015 4969
8 5270 5278 5276 5268 4983 5017 5015 4981
8 5274 5276 5280 5272 4969 5015 5025 4971
8 5278 5282 5280 5276 5017 5047 5025 5015
8 1568 31 5293 5202 1569 676 5292 5204
8 5202 5293 5295 5198 5204 5292 5294 5200
8 5198 5295 5297 5194 5200 5294 5296 5196
8 31 30 5301 5293 676 1177 5300 5292
8 30 695 5299 5301 1177 107 5298 5300
8 694 4991 5299 695 11 4989 5298 107
8 5194 5297 5093 5091 5196 5296 5137 5133
8 5093 5297 5309 5101 5137 5296 5308 5135
8 5101 5309 5307 5099 5135 5308 5306 5111
8 5099 5307 4995 4997 5111 5306 5041 5043
8 4991 4993 5303 5299 4989 5023 5302 5298
8 4995 5307 5303 4993 5041 5306 5302 5023
8 5293 5301 5305 5295 5292 5300 5304 5294
8 5295 5305 5309 5297 5294 5304 5308 5296
8 5299 5303 5305 5301 5298 5302 5304 5300
8 5303 5307 5309 5305 5302 5306 5308 5304
8 422 5176 5248 1179 1569 5204 5292 676
8 5176 5192 5250 5248 5204 5200 5294 5292
8 5192 5190 5252 5250 5200 5196 5296 5294
8 1179 5248 5256 1178 676 5292 5300 1177
8 1178 5256 5254 267 1177 5300 5298 107
8 267 5254 4987 848 107 5298 4989 11
8 5155 5153 5252 5190 5133 5137 5296 5196
8 5153 5143 5264 5252 5137 5135 5308 5296
8 5143 5109 5262 5264 5135 5111 5306 5308
8 5053 5051 5262 5109 5043 5041 5306 5111
8 4987 5254 5258 5021 4989 5298 5302 5023
8 5021 5258 5262 5051 5023 5302 5306 5041
8 5248 5250 5260 5256 5292 5294 5304 5300
8 5252 5264 5260 5250 5296 5308 5304 5294
8 5256 5260 5258 5254 5300 5304 5302 5298
8 5260 5264 5262 5258 5304 5308 5306 5302
8 1568 5202 5293 31 400 1883 1885 732
8 5202 5198 5295 5293 1883 1981 1983 1885
8 5198 5194 5297 5295 1981 2055 2057 1983
8 31 5293 5301 30 732 1885 1887 29
8 30 5301 5299 695 29 1887 1889 693
8 695 5299 4991 694 693 1889 1891 960
8 5091 5093 5297 5194 2117 2165 2057 2055
8 5093 5101 5309 5297 2165 2167 2059 2057
8 5101 5099 5307 5309 2167 2169 2061 2059
8 4997 4995 5307 5099 2171 2063 2061 2169
8 4991 5299 5303 4993 1891 1889 1987 1989
8 4993 5303 5307 4995 1989 1987 2061 2063
8 5293 5295 5305 5301 1885 1983 1985 1887
8 5297 5309 5305 5295 2057 2059 1985 1983
8 5301 5305 5303 5299 1887 1985 1987 1889
8 5305 5309 5307 5303 1985 2059 2061 1987
8 1651 1373 5311 634 1652 1374 5310 352
8 1373 1030 5315 5311 1374 920 5314 5310
8 634 5311 5323 635 352 5310 5322 353
8 635 5323 5325 191 353 5322 5324 624
8 191 5325 5327 189 624 5324 5326 622
8 189 5327 5329 5 622 5326 5328 6
8 5 5329 5331 977 6 5328 5330 3
8 977 5331 5313 975 3 5330 5312 976
8 975 5313 1843 606 976 5312 1841 607
8 1030 1459 5317 5315 920 376 5316 5314
8 1459 1453 5319 5317 376 375 5318 5316
8 1453 1452 5321 5319 375 1454 5320 5318
8 1452 151 5337 5321 1454 948 5336 5320
8 151 150 5335 5337 948 947 5334 5336
8 113 4979 5335 150 1128 4977 5334 947
8 1843 5313 5333 1949 1841 5312 5332 1947
8 1949 5333 5339 2029 1947 5332 5338 2027
8 2029 5339 5341 2113 2027 5338 5340 2111
8 2113 5341 5343 2217 2111 5340 5342 2215
8 2217 5343 5345 2255 2215 5342 5344 2259
8 2255 5345 5347 2257 2259 5344 5346 2261
8 2257 5347 5001 2249 2261 5346 5003 2251
8 5001 5347 5355 5037 5003 5346 5354 5011
8 5037 5355 5357 5039 5011 5354 5356 5013
8 4979 5029 5349 5335 4977 5005 5348 5334
8 5029 5033 5351 5349 5005 5007 5350 5348
8 5033 5035 5353 5351 5007 5009 5352 5350
8 5039 5357 5353 5035 5013 5356 5352 5009
8 5311 5315 5359 5323 5310 5314 5358 5322
8 5313 5331 5361 5333 5312 5330 5360 5332
8 5315 5317 5363 5359 5314 5316 5362 5358
8 5317 5319 5365 5363 5316 5318 5364 5362
8 5319 5321 5375 5365 5318 5320 5374 5364
8 5321 5337 5373 5375 5320 5336 5372 5374
8 5323 5359 5367 5325 5322 5358 5366 5324
8 5325 5367 5369 5327 5324 5366 5368 5326
8 5327 5369 5371 5329 5326 5368 5370 5328
8 5329 5371 5361 5331 5328 5370 5360 5330
8 5333 5361 5377 5339 5332 5360 5376 5338
8 5335 5349 5373 5337 5334 5348 5372 5336
8 5339 5377 5379 5341 5338 5376 5378 5340
8 5341 5379 5381 5343 5340 5378 5380 5342
8 5343 5381 5383 5345 5342 5380 5382 5344
8 5345 5383 5355 5347 5344 5382 5354 5346
8 5349 5351 5385 5373 5348 5350 5384 5372
8 5351 5353 5389 5385 5350 5352 5388 5384
8 5353 5357 5387 5389 5352 5356 5386 5388
8 5355 5383 5387 5357 5354 5382 5386 5356
8 5359 5363 5391 5367 5358 5362 5390 5366
8 5361 5371 5395 5377 5360 5370 5394 5376
8 5363 5365 5399 5391 5362 5364 5398 5390
8 5365 5375 5397 5399 5364 5374 5396 5398
8 5367 5391 5393 5369 5366 5390 5392 5368
8 5369 5393 5395 5371 5368 5392 5394 5370
8 5373 5385 5397 5375 5372 5384 5396 5374
8 5377 5395 5403 5379 5376 5394 5402 5378
8 5379 5403 5407 5381 5378 5402 5406 5380
8 5381 5407 5387 5383 5380 5406 5386 5382
8 5385 5389 5405 5397 5384 5388 5404 5396
8 5387 5407 5405 5389 5386 5406 5404 5388
8 5391 5399 5401 5393 5390 5398 5400 5392
8 5393 5401 5403 5395 5392 5400 5402 5394
8 5397 5405 5401 5399 5396 5404 5400 5398
8 5401 5405 5407 5403 5400 5404 5406 5402
8 1653 1514 4005 922 1652 352 5310 1374
8 922 4005 4023 921 1374 5310 5314 920
8 1514 1515 4015 4005 352 353 5322 5310
8 1515 1377 4017 4015 353 624 5324 5322
8 1377 623 4013 4017 624 622 5326 5324
8 623 7 4011 4013 622 6 5328 5326
8 7 4 4009 4011 6 3 5330 5328
8 4 726 4007 4009 3 976 5312 5330
8 1101 1839 4007 726 607 1841 5312 976
8 921 4023 4043 378 920 5314 5316 376
8 378 4043 4045 377 376 5316 5318 375
8 377 4045 4047 196 375 5318 5320 1454
8 196 4047 4049 1113 1454 5320 5336 948
8 1113 4049 4051 1112 948 5336 5334 947
8 1112 4051 4053 1088 947 5334 4977 1128
8 1839 1945 4019 4007 1841 1947 5332 5312
8 1945 2025 4025 4019 1947 2027 5338 5332
8 2025 2109 4027 4025 2027 2111 5340 5338
8 2109 2213 4029 4027 2111 2215 5342 5340
8 2213 2265 4031 4029 2215 2259 5344 5342
8 2265 2267 4033 4031 2259 2261 5346 5344
8 2253 4035 4033 2267 2251 5003 5346 2261
8 4035 4099 4097 4033 5003 5011 5354 5346
8 4053 4051 4121 4123 4977 5334 5348 5005
8 4123 4121 4177 4181 5005 5348 5350 5007
8 4099 4151 4149 4097 5011 5013 5356 5354
8 4181 4177 4179 4183 5007 5350 5352 5009
8 4183 4179 4149 4151 5009 5352 5356 5013
8 4005 4015 4109 4023 5310 5322 5358 5314
8 4023 4109 4113 4043 5314 5358 5362 5316
8 4043 4113 4115 4045 5316 5362 5364 5318
8 4045 4115 4117 4047 5318 5364 5374 5320
8 4047 4117 4119 4049 5320 5374 5372 5336
8 4007 4019 4083 4009 5312 5332 5360 5330
8 4009 4083 4085 4011 5330 5360 5370 5328
8 4011 4085 4087 4013 5328 5370 5368 5326
8 4013 4087 4111 4017 5326 5368 5366 5324
8 4017 4111 4109 4015 5324 5366 5358 5322
8 4019 4025 4089 4083 5332 5338 5376 5360
8 4049 4119 4121 4051 5336 5372 5348 5334
8 4025 4027 4091 4089 5338 5340 5378 5376
8 4027 4029 4093 4091 5340 5342 5380 5378
8 4029 4031 4095 4093 5342 5344 5382 5380
8 4033 4097 4095 4031 5346 5354 5382 5344
8 4121 4119 4173 4177 5348 5372 5384 5350
8 4177 4173 4175 4179 5350 5384 5388 5352
8 4179 4175 4147 4149 5352 5388 5386 5356
8 4149 4147 4095 4097 5356 5386 5382 5354
8 4083 4089 4141 4085 5360 5376 5394 5370
8 4109 4111 4161 4113 5358 5366 5390 5362
8 4113 4161 4165 4115 5362 5390 5398 5364
8 4115 4165 4169 4117 5364 5398 5396 5374
8 4111 4087 4163 4161 5366 5368 5392 5390
8 4085 4141 4163 4087 5370 5394 5392 5368
8 4117 4169 4173 4119 5374 5396 5384 5372
8 4089 4091 4143 4141 5376 5378 5402 5394
8 4091 4093 4145 4143 5378 5380 5406 5402
8 4095 4147 4145 4093 5382 5386 5406 5380
8 4173 4169 4171 4175 5384 5396 5404 5388
8 4175 4171 4145 4147 5388 5404 5406 5386
8 4161 4163 4167 4165 5390 5392 5400 5398
8 4141 4143 4167 4163 5394 5402 5400 5392
8 4145 4171 4167 4143 5406 5404 5400 5402
8 4171 4169 4165 4167 5404 5396 5398 5400
8 1591 1029 5066 1107 1651 1373 5311 634
8 1029 1028 5080 5066 1373 1030 5315 5311
8 1107 5066 5070 633 634 5311 5323 635
8 633 5070 5072 190 635 5323 5325 191
8 190 5072 5074 373 191 5325 5327 189
8 373 5074 5078 1494 189 5327 5329 5
8 1494 5078 5076 74 5 5329 5331 977
8 74 5076 5068 71 977 5331 5313 975
8 71 5068 1845 898 975 5313 1843 606
8 1028 1458 5084 5080 1030 1459 5317 5315
8 1458 1457 5086 5084 1459 1453 5319 5317
8 1457 1456 5088 5086 1453 1452 5321 5319
8 1456 706 5096 5088 1452 151 5337 5321
8 706 705 5098 5096 151 150 5335 5337
8 147 4975 5098 705 113 4979 5335 150
8 1845 5068 5082 1951 1843 5313 5333 1949
8 1951 5082 5090 2031 1949 5333 5339 2029
8 2031 5090 5092 2115 2029 5339 5341 2113
8 2115 5092 5094 2219 2113 5341 5343 2217
8 2219 5094 5102 2221 2217 5343 5345 2255
8 2221 5102 5100 2223 2255 5345 5347 2257
8 2223 5100 4999 2225 2257 5347 5001 2249
8 4975 5031 5104 5098 4979 5029 5349 5335
8 5031 5063 5106 5104 5029 5033 5351 5349
8 5063 5059 5108 5106 5033 5035 5353 5351
8 5059 5055 5110 5108 5035 5039 5357 5353
8 5055 5045 5112 5110 5039 5037 5355 5357
8 4999 5100 5112 5045 5001 5347 5355 5037
8 5066 5080 5114 5070 5311 5315 5359 5323
8 5068 5076 5120 5082 5313 5331 5361 5333
8 5080 5084 5124 5114 5315 5317 5363 5359
8 5084 5086 5126 5124 5317 5319 5365 5363
8 5086 5088 5128 5126 5319 5321 5375 5365
8 5088 5096 5130 5128 5321 5337 5373 5375
8 5070 5114 5116 5072 5323 5359 5367 5325
8 5072 5116 5118 5074 5325 5367 5369 5327
8 5074 5118 5122 5078 5327 5369 5371 5329
8 5078 5122 5120 5076 5329 5371 5361 5331
8 5082 5120 5132 5090 5333 5361 5377 5339
8 5098 5104 5130 5096 5335 5349 5373 5337
8 5090 5132 5134 5092 5339 5377 5379 5341
8 5092 5134 5138 5094 5341 5379 5381 5343
8 5094 5138 5136 5102 5343 5381 5383 5345
8 5102 5136 5112 5100 5345 5383 5355 5347
8 5104 5106 5140 5130 5349 5351 5385 5373
8 5106 5108 5142 5140 5351 5353 5389 5385
8 5108 5110 5144 5142 5353 5357 5387 5389
8 5112 5136 5144 5110 5355 5383 5387 5357
8 5114 5124 5146 5116 5359 5363 5391 5367
8 5124 5126 5148 5146 5363 5365 5399 5391
8 5120 5122 5158 5132 5361 5371 5395 5377
8 5126 5128 5150 5148 5365 5375 5397 5399
8 5116 5146 5162 5118 5367 5391 5393 5369
8 5118 5162 5158 5122 5369 5393 5395 5371
8 5130 5140 5150 5128 5373 5385 5397 5375
8 5132 5158 5156 5134 5377 5395 5403 5379
8 5134 5156 5154 5138 5379 5403 5407 5381
8 5138 5154 5144 5136 5381 5407 5387 5383
8 5140 5142 5152 5150 5385 5389 5405 5397
8 5144 5154 5152 5142 5387 5407 5405 5389
8 5146 5148 5160 5162 5391 5399 5401 5393
8 5162 5160 5156 5158 5393 5401 5403 5395
8 5150 5152 5160 5148 5397 5405 5401 5399
8 5160 5152 5154 5156 5401 5405 5407 5403
8 1736 827 5409 879 1726 1564 5408 875
8 879 5409 5419 846 875 5408 5418 469
8 846 5419 5421 1093 469 5418 5420 989
8 1093 5421 5417 1442 989 5420 5416 311
8 1442 5417 5415 1438 311 5416 5414 1304
8 1438 5415 5413 1441 1304 5414 5412 1305
8 1441 5413 5411 964 1305 5412 5410 1435
8 964 5411 4986 965 1435 5410 4984 1436
8 827 826 5435 5409 1564 23 5434 5408
8 826 753 5437 5435 23 1508 5436 5434
8 753 49 5441 5437 1508 961 5440 5436
8 4986 5411 5425 5020 4984 5410 5424 5018
8 5020 5425 5427 5050 5018 5424 5426 5048
8 5050 5427 5429 5058 5048 5426 5428 5062
8 5058 5429 5431 5060 5062 5428 5430 5064
8 5060 5431 5433 5036 5064 5430 5432 5034
8 5036 5433 5423 5010 5034 5432 5422 5008
8 5010 5423 4207 4187 5008 5422 4209 4185
8 4207 5423 5439 4203 4209 5422 5438 4205
8 4203 5439 5443 4199 4205 5438 5442 4201
8 4199 5443 5445 4195 4201 5442 5444 4197
8 49 562 5449 5441 961 892 5448 5440
8 4195 5445 5447 4191 4197 5444 5446 4193
8 4191 5447 5455 4079 4193 5446 5454 4139
8 4079 5455 5451 4075 4139 5454 5450 4077
8 4075 5451 97 1144 4077 5450 1502 489
8 562 966 5453 5449 892 1443 5452 5448
8 97 5451 5453 966 1502 5450 5452 1443
8 5409 5435 5457 5419 5408 5434 5456 5418
8 5411 5413 5465 5425 5410 5412 5464 5424
8 5413 5415 5463 5465 5412 5414 5462 5464
8 5415 5417 5461 5463 5414 5416 5460 5462
8 5417 5421 5459 5461 5416 5420 5458 5460
8 5419 5457 5459 5421 5418 5456 5458 5420
8 5423 5433 5469 5439 5422 5432 5468 5438
8 5425 5465 5475 5427 5424 5464 5474 5426
8 5427 5475 5477 5429 5426 5474 5476 5428
8 5429 5477 5471 5431 5428 5476 5470 5430
8 5431 5471 5469 5433 5430 5470 5468 5432
8 5435 5437 5467 5457 5434 5436 5466 5456
8 5437 5441 5473 5467 5436 5440 5472 5466
8 5439 5469 5479 5443 5438 5468 5478 5442
8 5441 5449 5483 5473 5440 5448 5482 5472
8 5443 5479 5485 5445 5442 5478 5484 5444
8 5445 5485 5487 5447 5444 5484 5486 5446
8 5447 5487 5481 5455 5446 5486 5480 5454
8 5449 5453 5481 5483 5448 5452 5480 5482
8 5451 5455 5481 5453 5450 5454 5480 5452
8 5457 5467 5489 5459 5456 5466 5488 5458
8 5459 5489 5491 5461 5458 5488 5490 5460
8 5461 5491 5493 5463 5460 5490 5492 5462
8 5463 5493 5475 5465 5462 5492 5474 5464
8 5467 5473 5505 5489 5466 5472 5504 5488
8 5469 5471 5497 5479 5468 5470 5496 5478
8 5471 5477 5495 5497 5470 5476 5494 5496
8 5473 5483 5501 5505 5472 5482 5500 5504
8 5475 5493 5495 5477 5474 5492 5494 5476
8 5479 5497 5499 5485 5478 5496 5498 5484
8 5481 5487 5501 5483 5480 5486 5500 5482
8 5485 5499 5501 5487 5484 5498 5500 5486
8 5489 5505 5503 5491 5488 5504 5502 5490
8 5491 5503 5495 5493 5490 5502 5494 5492
8 5495 5503 5499 5497 5494 5502 5498 5496
8 5499 5503 5505 5501 5498 5502 5504 5500
8 1602 1091 5507 565 1781 883 5506 1554
8 565 5507 5517 520 1554 5506 5516 308
8 520 5517 5519 48 308 5516 5518 828
8 48 5519 5515 1361 828 5518 5514 1041
8 1361 5515 5513 586 1041 5514 5512 169
8 586 5513 5511 486 169 5512 5510 109
8 486 5511 5509 487 109 5510 5508 1331
8 487 5509 4982 34 1331 5508 4968 255
8 1091 710 5533 5507 883 881 5532 5506
8 710 18 5535 5533 881 521 5534 5532
8 4982 5509 5521 5016 4968 5508 5520 4970
8 5016 5521 5525 5026 4970 5520 5524 4972
8 5026 5525 5527 5028 4972 5524 5526 4974
8 5028 5527 5529 5032 4974 5526 5528 4976
8 5032 5529 5531 5030 4976 5528 5530 4980
8 5030 5531 5523 5006 4980 5530 5522 4978
8 18 1185 5539 5535 521 285 5538 5534
8 5006 5523 4127 4125 4978 5522 4057 4055
8 4127 5523 5537 4129 4057 5522 5536 4059
8 4129 5537 5541 4131 4059 5536 5540 4061
8 4131 5541 5545 4133 4061 5540 5544 4063
8 1185 891 5543 5539 285 1482 5542 5538
8 488 4073 5551 725 1497 4021 5550 561
8 4133 5545 5547 4137 4063 5544 5546 4067
8 891 967 5553 5543 1482 1188 5552 5542
8 725 5551 5553 967 561 5550 5552 1188
8 4137 5547 5549 4135 4067 5546 5548 4065
8 4135 5549 5551 4073 4065 5548 5550 4021
8 5507 5533 5561 5517 5506 5532 5560 5516
8 5509 5511 5555 5521 5508 5510 5554 5520
8 5511 5513 5557 5555 5510 5512 5556 5554
8 5513 5515 5559 5557 5512 5514 5558 5556
8 5515 5519 5563 5559 5514 5518 5562 5558
8 5517 5561 5563 5519 5516 5560 5562 5518
8 5521 5555 5565 5525 5520 5554 5564 5524
8 5523 5531 5571 5537 5522 5530 5570 5536
8 5525 5565 5567 5527 5524 5564 5566 5526
8 5527 5567 5569 5529 5526 5566 5568 5528
8 5529 5569 5571 5531 5528 5568 5570 5530
8 5533 5535 5573 5561 5532 5534 5572 5560
8 5535 5539 5575 5573 5534 5538 5574 5572
8 5537 5571 5581 5541 5536 5570 5580 5540
8 5539 5543 5579 5575 5538 5542 5578 5574
8 5541 5581 5583 5545 5540 5580 5582 5544
8 5543 5553 5577 5579 5542 5552 5576 5578
8 5545 5583 5585 5547 5544 5582 5584 5546
8 5547 5585 5577 5549 5546 5584 5576 5548
8 5549 5577 5553 5551 5548 5576 5552 5550
8 5555 5557 5587 5565 5554 5556 5586 5564
8 5557 5559 5603 5587 5556 5558 5602 5586
8 5559 5563 5599 5603 5558 5562 5598 5602
8 5561 5573 5599 5563 5560 5572 5598 5562
8 5565 5587 5589 5567 5564 5586 5588 5566
8 5567 5589 5591 5569 5566 5588 5590 5568
8 5569 5591 5581 5571 5568 5590 5580 5570
8 5573 5575 5597 5599 5572 5574 5596 5598
8 5575 5579 5595 5597 5574 5578 5594 5596
8 5577 5585 5595 5579 5576 5584 5594 5578
8 5581 5591 5593 5583 5580 5590 5592 5582
8 5583 5593 5595 5585 5582 5592 5594 5584
8 5587 5603 5601 5589 5586 5602 5600 5588
8 5589 5601 5593 5591 5588 5600 5592 5590
8 5593 5601 5597 5595 5592 5600 5596 5594
8 5597 5601 5603 5599 5596 5600 5602 5598
8 1781 883 5506 1554 1814 1780 1254 1782
8 1554 5506 5516 308 1782 1254 309 1645
8 308 5516 5518 828 1645 309 1040 1646
8 828 5518 5514 1041 1646 1040 1042 1738
8 1041 5514 5512 169 1738 1042 1498 1603
8 169 5512 5510 109 1603 1498 110 1604
8 109 5510 5508 1331 1604 110 292 1632
8 1331 5508 4968 255 1632 292 256 1633
8 883 881 5532 5506 1780 1672 882 1254
8 4968 5508 5520 4970 256 292 707 708
8 4970 5520 5524 4972 708 707 709 1460
8 4972 5524 5526 4974 1460 709 886 368
8 4974 5526 5528 4976 368 886 887 370
8 4976 5528 5530 4980 370 887 899 112
8 881 521 5534 5532 1672 1730 1301 882
8 4980 5530 5522 4978 112 899 900 114
8 521 285 5538 5534 1730 1729 371 1301
8 285 1482 5542 5538 1729 1711 106 371
8 1497 4021 5550 561 1657 55 1130 1600
8 1482 1188 5552 5542 1711 1635 612 106
8 561 5550 5552 1188 1600 1130 612 1635
8 4978 5522 4057 4055 114 900 1472 1470
8 4057 5522 5536 4059 1472 900 1392 1393
8 4059 5536 5540 4061 1393 1392 56 1478
8 4061 5540 5544 4063 1478 56 1341 494
8 4063 5544 5546 4067 494 1341 954 955
8 4021 4065 5548 5550 55 228 1157 1130
8 4067 5546 5548 4065 955 954 1157 228
8 5506 5532 5560 5516 1254 882 1136 309
8 5508 5510 5554 5520 292 110 52 707
8 5510 5512 5556 5554 110 1498 1183 52
8 5512 5514 5558 5556 1498 1042 1182 1183
8 5514 5518 5562 5558 1042 1040 165 1182
8 5516 5560 5562 5518 309 1136 165 1040
8 5520 5554 5564 5524 707 52 53 709
8 5522 5530 5570 5536 900 899 962 1392
8 5524 5564 5566 5526 709 53 358 886
8 5526 5566 5568 5528 886 358 568 887
8 5528 5568 5570 5530 887 568 962 899
8 5532 5534 5572 5560 882 1301 712 1136
8 5534 5538 5574 5572 1301 371 1394 712
8 5538 5542 5578 5574 371 106 181 1394
8 5536 5570 5580 5540 1392 962 280 56
8 5542 5552 5576 5578 106 612 1012 181
8 5540 5580 5582 5544 56 280 672 1341
8 5550 5548 5576 5552 1130 1157 1012 612
8 5544 5582 5584 5546 1341 672 671 954
8 5546 5584 5576 5548 954 671 1012 1157
8 5560 5572 5598 5562 1136 712 1175 165
8 5562 5598 5602 5558 165 1175 884 1182
8 5558 5602 5586 5556 1182 884 1184 1183
8 5556 5586 5564 5554 1183 1184 53 52
8 5572 5574 5596 5598 712 1394 566 1175
8 5570 5568 5590 5580 962 568 567 280
8 5564 5586 5588 5566 53 1184 1092 358
8 5566 5588 5590 5568 358 1092 567 568
8 5574 5578 5594 5596 1394 181 1321 566
8 5576 5584 5594 5578 1012 671 1321 181
8 5580 5590 5592 5582 280 567 704 672
8 5582 5592 5594 5584 672 704 1321 671
8 5586 5602 5600 5588 1184 884 276 1092
8 5588 5600 5592 5590 1092 276 704 567
8 5598 5596 5600 5602 1175 566 276 884
8 5600 5596 5594 5592 276 566 1321 704
8 1726 1564 5408 875 1602 1091 5507 565
8 875 5408 5418 469 565 5507 5517 520
8 469 5418 5420 989 520 5517 5519 48
8 989 5420 5416 311 48 5519 5515 1361
8 311 5416 5414 1304 1361 5515 5513 586
8 1304 5414 5412 1305 586 5513 5511 486
8 1305 5412 5410 1435 486 5511 5509 487
8 1435 5410 4984 1436 487 5509 4982 34
8 1564 23 5434 5408 1091 710 5533 5507
8 23 1508 5436 5434 710 18 5535 5533
8 4984 5410 5424 5018 4982 5509 5521 5016
8 5018 5424 5426 5048 5016 5521 5525 5026
8 5048 5426 5428 5062 5026 5525 5527 5028
8 5062 5428 5430 5064 5028 5527 5529 5032
8 5064 5430 5432 5034 5032 5529 5531 5030
8 5034 5432 5422 5008 5030 5531 5523 5006
8 1508 961 5440 5436 18 1185 5539 5535
8 5008 5422 4209 4185 5006 5523 4127 4125
8 4209 5422 5438 4205 4127 5523 5537 4129
8 4205 5438 5442 4201 4129 5537 5541 4131
8 4201 5442 5444 4197 4131 5541 5545 4133
8 961 892 5448 5440 1185 891 5543 5539
8 4197 5444 5446 4193 4133 5545 5547 4137
8 4193 5446 5454 4139 4137 5547 5549 4135
8 489 4077 5450 1502 488 4073 5551 725
8 4139 5454 5450 4077 4135 5549 5551 4073
8 892 1443 5452 5448 891 967 5553 5543
8 1502 5450 5452 1443 725 5551 5553 967
8 5408 5434 5456 5418 5507 5533 5561 5517
8 5410 5412 5464 5424 5509 5511 5555 5521
8 5412 5414 5462 5464 5511 5513 5557 5555
8 5414 5416 5460 5462 5513 5515 5559 5557
8 5416 5420 5458 5460 5515 5519 5563 5559
8 5418 5456 5458 5420 5517 5561 5563 5519
8 5422 5432 5468 5438 5523 5531 5571 5537
8 5424 5464 5474 5426 5521 5555 5565 5525
8 5426 5474 5476 5428 5525 5565 5567 5527
8 5428 5476 5470 5430 5527 5567 5569 5529
8 5430 5470 5468 5432 5529 5569 5571 5531
8 5434 5436 5466 5456 5533 5535 5573 5561
8 5436 5440 5472 5466 5535 5539 5575 5573
8 5438 5468 5478 5442 5537 5571 5581 5541
8 5442 5478 5484 5444 5541 5581 5583 5545
8 5440 5448 5482 5472 5539 5543 5579 5575
8 5444 5484 5486 5446 5545 5583 5585 5547
8 5446 5486 5480 5454 5547 5585 5577 5549
8 5448 5452 5480 5482 5543 5553 5577 5579
8 5450 5454 5480 5452 5551 5549 5577 5553
8 5464 5462 5492 5474 5555 5557 5587 5565
8 5462 5460 5490 5492 5557 5559 5603 5587
8 5460 5458 5488 5490 5559 5563 5599 5603
8 5456 5466 5488 5458 5561 5573 5599 5563
8 5474 5492 5494 5476 5565 5587 5589 5567
8 5476 5494 5496 5470 5567 5589 5591 5569
8 5470 5496 5478 5468 5569 5591 5581 5571
8 5466 5472 5504 5488 5573 5575 5597 5599
8 5472 5482 5500 5504 5575 5579 5595 5597
8 5478 5496 5498 5484 5581 5591 5593 5583
8 5480 5486 5500 5482 5577 5585 5595 5579
8 5484 5498 5500 5486 5583 5593 5595 5585
8 5492 5490 5502 5494 5587 5603 5601 5589
8 5494 5502 5498 5496 5589 5601 5593 5591
8 5498 5502 5504 5500 5593 5601 5597 5595
8 5502 5490 5488 5504 5601 5603 5599 5597
8 1675 974 5605 733 1712 794 5604 289
8 733 5605 5607 32 289 5604 5606 115
8 32 5607 5609 1219 115 5606 5608 849
8 1219 5609 5611 793 849 5608 5610 522
8 793 5611 5613 406 522 5610 5612 577
8 406 5613 5621 290 577 5612 5620 291
8 290 5621 5623 519 291 5620 5622 1440
8 519 5623 4990 1173 1440 5622 4988 847
8 974 1217 5615 5605 794 1220 5614 5604
8 1217 963 5619 5615 1220 1037 5618 5614
8 963 1142 5617 5619 1037 1405 5616 5618
8 4990 5623 5635 5024 4988 5622 5634 5022
8 5024 5635 5637 5042 5022 5634 5636 5052
8 5042 5637 5639 5044 5052 5636 5638 5054
8 5044 5639 5641 5046 5054 5638 5640 5056
8 5046 5641 5633 5038 5056 5640 5632 5040
8 5038 5633 5625 5012 5040 5632 5624 5014
8 5012 5625 4103 4101 5014 5624 4155 4153
8 4103 5625 5627 4105 4155 5624 5626 4157
8 4105 5627 5629 4107 4157 5626 5628 4159
8 4107 5629 5631 4081 4159 5628 5630 4189
8 1789 401 5617 1142 1752 93 5616 1405
8 401 1176 5643 5617 93 1180 5642 5616
8 1176 1086 5675 5643 1180 1819 5674 5642
8 4081 5631 910 359 4189 5630 50 456
8 910 5631 5645 355 50 5630 5644 421
8 355 5645 5677 1086 421 5644 5676 1819
8 5605 5615 5649 5607 5604 5614 5648 5606
8 5607 5649 5665 5609 5606 5648 5664 5608
8 5609 5665 5667 5611 5608 5664 5666 5610
8 5611 5667 5653 5613 5610 5666 5652 5612
8 5613 5653 5651 5621 5612 5652 5650 5620
8 5615 5619 5647 5649 5614 5618 5646 5648
8 5617 5643 5647 5619 5616 5642 5646 5618
8 5621 5651 5635 5623 5620 5650 5634 5622
8 5625 5633 5661 5627 5624 5632 5660 5626
8 5627 5661 5663 5629 5626 5660 5662 5628
8 5629 5663 5645 5631 5628 5662 5644 5630
8 5633 5641 5659 5661 5632 5640 5658 5660
8 5635 5651 5655 5637 5634 5650 5654 5636
8 5637 5655 5657 5639 5636 5654 5656 5638
8 5639 5657 5659 5641 5638 5656 5658 5640
8 5643 5675 5671 5647 5642 5674 5670 5646
8 5645 5663 5681 5677 5644 5662 5680 5676
8 5647 5671 5665 5649 5646 5670 5664 5648
8 5651 5653 5669 5655 5650 5652 5668 5654
8 5653 5667 5673 5669 5652 5666 5672 5668
8 5655 5669 5683 5657 5654 5668 5682 5656
8 5657 5683 5681 5659 5656 5682 5680 5658
8 5659 5681 5663 5661 5658 5680 5662 5660
8 5665 5671 5673 5667 5664 5670 5672 5666
8 5669 5673 5679 5683 5668 5672 5678 5682
8 5671 5675 5679 5673 5670 5674 5678 5672
8 1086 5677 5679 5675 1819 5676 5678 5674
8 5677 5681 5683 5679 5676 5680 5682 5678
8 1712 794 5604 289 1736 827 5409 879
8 289 5604 5606 115 879 5409 5419 846
8 115 5606 5608 849 846 5419 5421 1093
8 849 5608 5610 522 1093 5421 5417 1442
8 522 5610 5612 577 1442 5417 5415 1438
8 577 5612 5620 291 1438 5415 5413 1441
8 291 5620 5622 1440 1441 5413 5411 964
8 1440 5622 4988 847 964 5411 4986 965
8 794 1220 5614 5604 827 826 5435 5409
8 1220 1037 5618 5614 826 753 5437 5435
8 1037 1405 5616 5618 753 49 5441 5437
8 4988 5622 5634 5022 4986 5411 5425 5020
8 5022 5634 5636 5052 5020 5425 5427 5050
8 5052 5636 5638 5054 5050 5427 5429 5058
8 5054 5638 5640 5056 5058 5429 5431 5060
8 5056 5640 5632 5040 5060 5431 5433 5036
8 5040 5632 5624 5014 5036 5433 5423 5010
8 1793 730 51 1764 1144 4075 5451 97
8 1764 51 1401 1699 97 5451 5453 966
8 5014 5624 4155 4153 5010 5423 4207 4187
8 4155 5624 5626 4157 4207 5423 5439 4203
8 4157 5626 5628 4159 4203 5439 5443 4199
8 4159 5628 5630 4189 4199 5443 5445 4195
8 4189 5630 50 456 4195 5445 5447 4191
8 1405 1752 93 5616 49 562 5449 5441
8 730 1571 412 51 4075 4079 5455 5451
8 456 50 412 1571 4191 5447 5455 4079
8 1699 1401 93 1752 966 5453 5449 562
8 5604 5614 5648 5606 5409 5435 5457 5419
8 5622 5620 5650 5634 5411 5413 5465 5425
8 5624 5632 5660 5626 5423 5433 5469 5439
8 5620 5612 5652 5650 5413 5415 5463 5465
8 5612 5610 5666 5652 5415 5417 5461 5463
8 5610 5608 5664 5666 5417 5421 5459 5461
8 5606 5648 5664 5608 5419 5457 5459 5421
8 5634 5650 5654 5636 5425 5465 5475 5427
8 5636 5654 5656 5638 5427 5475 5477 5429
8 5638 5656 5658 5640 5429 5477 5471 5431
8 5640 5658 5660 5632 5431 5471 5469 5433
8 5614 5618 5646 5648 5435 5437 5467 5457
8 5618 5616 5642 5646 5437 5441 5473 5467
8 5616 93 1180 5642 5441 5449 5483 5473
8 5626 5660 5662 5628 5439 5469 5479 5443
8 5628 5662 5644 5630 5443 5479 5485 5445
8 5630 5644 421 50 5445 5485 5487 5447
8 51 412 754 1401 5451 5455 5481 5453
8 50 421 754 412 5447 5487 5481 5455
8 1401 754 1180 93 5453 5481 5483 5449
8 5650 5652 5668 5654 5465 5463 5493 5475
8 5652 5666 5672 5668 5463 5461 5491 5493
8 5666 5664 5670 5672 5461 5459 5489 5491
8 5648 5646 5670 5664 5457 5467 5489 5459
8 5654 5668 5682 5656 5475 5493 5495 5477
8 5656 5682 5680 5658 5477 5495 5497 5471
8 5658 5680 5662 5660 5471 5497 5479 5469
8 5646 5642 5674 5670 5467 5473 5505 5489
8 5642 1180 1819 5674 5473 5483 5501 5505
8 754 421 1819 1180 5481 5487 5501 5483
8 5662 5680 5676 5644 5479 5497 5499 5485
8 5644 5676 1819 421 5485 5499 5501 5487
8 5670 5674 5678 5672 5489 5505 5503 5491
8 5672 5678 5682 5668 5491 5503 5495 5493
8 5682 5678 5676 5680 5495 5503 5499 5497
8 5676 5678 5674 1819 5499 5503 5505 5501
8 5044 4998 5685 5639 5042 4996 5684 5637
8 5639 5685 5687 5657 5637 5684 5686 5655
8 2173 2175 5685 4998 2065 2067 5684 4996
8 5657 5687 5689 5683 5655 5686 5688 5669
8 5683 5689 5691 5679 5669 5688 5690 5673
8 5679 5691 5697 5675 5673 5690 5696 5671
8 2175 2177 5687 5685 2067 2069 5686 5684
8 2177 2183 5689 5687 2069 2071 5688 5686
8 2183 2179 5691 5689 2071 2073 5690 5688
8 283 1291 5693 1917 1351 1240 5692 1915
8 1917 5693 5695 1925 1915 5692 5694 2005
8 1925 5695 5697 2077 2005 5694 5696 2075
8 2077 5697 5691 2179 2075 5696 5690 2073
8 1142 5617 5693 1291 963 5619 5692 1240
8 5617 5643 5695 5693 5619 5647 5694 5692
8 5643 5675 5697 5695 5647 5671 5696 5694
8 5024 4994 5699 5635 4990 4992 5698 5623
8 5635 5699 5701 5651 5623 5698 5700 5621
8 5651 5701 5703 5653 5621 5700 5702 5613
8 5653 5703 5705 5667 5613 5702 5704 5611
8 5667 5705 5711 5665 5611 5704 5710 5609
8 1991 1993 5699 4994 1893 1895 5698 4992
8 1993 1995 5701 5699 1895 1897 5700 5698
8 1995 1997 5703 5701 1897 1899 5702 5700
8 1218 480 5707 1913 1385 364 5706 1911
8 1913 5707 5709 2003 1911 5706 5708 1909
8 2003 5709 5711 2001 1909 5708 5710 1903
8 2001 5711 5705 1999 1903 5710 5704 1901
8 1999 5705 5703 1997 1901 5704 5702 1899
8 1217 5615 5707 480 974 5605 5706 364
8 5615 5649 5709 5707 5605 5607 5708 5706
8 5709 5649 5665 5711 5708 5607 5609 5710
8 4990 4992 5698 5623 1173 1172 518 519
8 5623 5698 5700 5621 519 518 697 290
8 5621 5700 5702 5613 290 697 578 406
8 5613 5702 5704 5611 406 578 1131 793
8 5611 5704 5710 5609 793 1131 1391 1219
8 1385 364 5706 1911 1732 1760 265 272
8 1893 1895 5698 4992 692 792 518 1172
8 1895 1897 5700 5698 792 698 697 518
8 1897 1899 5702 5700 698 797 578 697
8 1911 5706 5708 1909 272 265 524 1105
8 974 5605 5706 364 1675 733 265 1760
8 1909 5708 5710 1903 1105 524 1391 529
8 1903 5710 5704 1901 529 1391 1131 1145
8 1901 5704 5702 1899 1145 1131 578 797
8 5605 5607 5708 5706 733 32 524 265
8 5708 5607 5609 5710 524 32 1219 1391
8 5042 4996 5684 5637 5024 4994 5699 5635
8 5637 5684 5686 5655 5635 5699 5701 5651
8 2065 2067 5684 4996 1991 1993 5699 4994
8 5655 5686 5688 5669 5651 5701 5703 5653
8 5669 5688 5690 5673 5653 5703 5705 5667
8 5673 5690 5696 5671 5667 5705 5711 5665
8 2067 2069 5686 5684 1993 1995 5701 5699
8 2069 2071 5688 5686 1995 1997 5703 5701
8 1351 1240 5692 1915 1218 480 5707 1913
8 2071 2073 5690 5688 1997 1999 5705 5703
8 1915 5692 5694 2005 1913 5707 5709 2003
8 2005 5694 5696 2075 2003 5709 5711 2001
8 2075 5696 5690 2073 2001 5711 5705 1999
8 963 5619 5692 1240 1217 5615 5707 480
8 5619 5647 5694 5692 5615 5649 5709 5707
8 5647 5671 5696 5694 5649 5665 5711 5709
8 5038 5002 5713 5633 5046 5000 5712 5641
8 5633 5713 5715 5661 5641 5712 5714 5659
8 2229 2191 5713 5002 2227 2189 5712 5000
8 5661 5715 5717 5663 5659 5714 5716 5681
8 2191 2163 5715 5713 2189 2187 5714 5712
8 5663 5717 5719 5645 5681 5716 5718 5677
8 629 925 5719 2135 1552 1174 5718 2181
8 2163 2149 5717 5715 2187 2185 5716 5714
8 2135 5719 5717 2149 2181 5718 5716 2185
8 5645 5719 925 355 5677 5718 1174 1086
8 5044 5639 5685 4998 5046 5641 5712 5000
8 5639 5657 5687 5685 5641 5659 5714 5712
8 4998 5685 2175 2173 5000 5712 2189 2227
8 5657 5683 5689 5687 5659 5681 5716 5714
8 5685 5687 2177 2175 5712 5714 2187 2189
8 5683 5679 5691 5689 5681 5677 5718 5716
8 5679 5675 5697 5691 5677 1086 1174 5718
8 5687 5689 2183 2177 5714 5716 2185 2187
8 283 1917 5693 1291 1655 1120 425 1668
8 1917 1925 5695 5693 1120 46 746 425
8 1925 2077 5697 5695 46 1552 1174 746
8 2077 2179 5691 5697 1552 2181 5718 1174
8 2183 5689 5691 2179 2185 5716 5718 2181
8 1291 5693 5617 1142 1668 425 401 1789
8 5693 5695 5643 5617 425 746 1176 401
8 5695 5697 5675 5643 746 1174 1086 1176
8 2145 2147 5721 4069 2159 2161 5720 4041
8 5663 5629 5721 5717 5661 5627 5720 5715
8 4069 5721 5629 4107 4041 5720 5627 4105
8 2147 2149 5717 5721 2161 2163 5715 5720
8 5012 5625 5722 5004 4101 4103 4039 4037
8 5627 5720 5722 5625 4105 4041 4039 4103
8 5004 5722 2193 2231 4037 4039 2195 2233
8 2193 5722 5720 2161 2195 4039 4041 2159
8 5038 5633 5713 5002 5012 5625 5722 5004
8 5661 5715 5713 5633 5627 5720 5722 5625
8 5002 5713 2191 2229 5004 5722 2193 2231
8 2191 5713 5715 2163 2193 5722 5720 2161
8 2147 5721 5723 2133 2145 4069 4071 2131
8 5629 5631 5723 5721 4107 4081 4071 4069
8 2133 5723 205 1421 2131 4071 211 90
8 5631 910 205 5723 4081 359 211 4071
8 5663 5645 5719 5717 5629 5631 5723 5721
8 5717 5719 2135 2149 5721 5723 2133 2147
8 2135 5719 925 629 2133 5723 205 1421
8 355 925 5719 5645 910 205 5723 5631
CELL_TYPES 4766
12
12
12
12
12
12
12
12
12
12
12
12
12
12
12
12
12
12
12
12
12
12
12
12
12
12
12
12
12
12
12
12
12
12
12
12
12
12
12
12
12
12
12
12
12
12
12
12
12
12
12
12
12
12
12
12
12
12
12
12
12
12
12
12
12
12
12
12
12
12
12
12
12
12
12
12
12
12
12
12
12
12
12
12
12
12
12
12
12
12
12
12
12
12
12
12
12
12
12
12
12
12
12
12
12
12
12
12
12
12
12
12
12
12
12
12
12
12
12
12
12
12
12
12
12
12
12
12
12
12
12
12
12
12
12
12
12
12
12
12
12
12
12
12
12
12
12
12
12
12
12
12
12
12
12
12
12
12
12
12
12
12
12
12
12
12
12
12
12
12
12
12
12
12
12
12
12
12
12
12
12
12
12
12
12
12
12
12
12
12
12
12
12
12
12
12
12
12
12
12
12
12
12
12
12
12
12
12
12
12
12
12
12
12
12
12
12
12
12
12
12
12
12
12
12
12
12
12
12
12
12
12
12
12
12
12
12
12
12
12
12
12
12
12
12
12
12
12
12
12
12
12
12
12
12
12
12
12
12
12
12
12
12
12
12
12
12
12
12
12
12
12
12
12
12
12
12
12
12
12
12
12
12
12
12
12
12
12
12
12
12
12
12
12
12
12
12
12
12
12
12
12
12
12
12
12
12
12
12
12
12
12
12
12
12
12
12
12
12
12
12
12
12
12
12
12
12
12
12
12
12
12
12
12
12
12
12
12
12
12
12
12
12
12
12
12
12
12
12
12
12
12
12
12
12
12
12
12
12
12
12
12
12
12
12
12
12
12
12
12
12
12
12
12
12
12
12
12
12
12
12
12
12
12
12
12
12
12
12
12
12
12
12
12
12
12
12
12
12
12
12
12
12
12
12
12
12
12
12
12
12
12
12
12
12
12
12
12
12
12
12
12
12
12
12
12
12
12
12
12
12
12
12
12
12
12
12
12
12
12
12
12
12
12
12
12
12
12
12
12
12
12
12
12
12
12
12
12
12
12
12
12
12
12
12
12
12
12
12
12
12
12
12
12
12
12
12
12
12
12
12
12
12
12
12
12
12
12
12
12
12
12
12
12
12
12
12
12
12
12
12
12
12
12
12
12
12
12
12
12
12
12
12
12
12
12
12
12
12
12
12
12
12
12
12
12
12
12
12
12
12
12
12
12
12
12
12
12
12
12
12
12
12
12
12
12
12
12
12
12
12
12
12
12
12
12
12
12
12
12
12
12
12
12
12
12
12
12
12
12
12
12
12
12
12
12
12
12
12
12
12
12
12
12
12
12
12
12
12
12
12
12
12
12
12
12
12
12
12
12
12
12
12
12
12
12
12
12
12
12
12
12
12
12
12
12
12
12
12
12
12
12
12
12
12
12
12
12
12
12
12
12
12
12
12
12
12
12
12
12
12
12
12
12
12
12
12
12
12
12
12
12
12
12
12
12
12
12
12
12
12
12
12
12
12
12
12
12
12
12
12
12
12
12
12
12
12
12
12
12
12
12
12
12
12
12
12
12
12
12
12
12
12
12
12
12
12
12
12
12
12
12
12
12
12
12
12
12
12
12
12
12
12
12
12
12
12
12
12
12
12
12
12
12
12
12
12
12
12
12
12
12
12
12
12
12
12
12
12
12
12
12
12
12
12
12
12
12
12
12
12
12
12
12
12
12
12
12
12
12
12
12
12
12
12
12
12
12
12
12
12
12
12
12
12
12
12
12
12
12
12
12
12
12
12
12
12
12
12
12
12
12
12
12
12
12
12
12
12
12
12
12
12
12
12
12
12
12
12
12
12
12
12
12
12
12
12
12
12
12
12
12
12
12
12
12
12
12
12
12
12
12
12
12
12
12
12
12
12
12
12
12
12
12
12
12
12
12
12
12
12
12
12
12
12
12
12
12
12
12
12
12
12
12
12
12
12
12
12
12
12
12
12
12
12
12
12
12
12
12
12
12
12
12
12
12
12
12
12
12
12
12
12
12
12
12
12
12
12
12
12
12
12
12
12
12
12
12
12
12
12
12
12
12
12
12
12
12
12
12
12
12
12
12
12
12
12
12
12
12
12
12
12
12
12
12
12
12
12
12
12
12
12
12
12
12
12
12
12
12
12
12
12
12
12
12
12
12
12
12
12
12
12
12
12
12
12
12
12
12
12
12
12
12
12
12
12
12
12
12
12
12
12
12
12
12
12
12
12
12
12
12
12
12
12
12
12
12
12
12
12
12
12
12
12
12
12
12
12
12
12
12
12
12
12
12
12
12
12
12
12
12
12
12
12
12
12
12
12
12
12
12
12
12
12
12
12
12
12
12
12
12
12
12
12
12
12
12
12
12
12
12
12
12
12
12
12
12
12
12
12
12
12
12
12
12
12
12
12
12
12
12
12
12
12
12
12
12
12
12
12
12
12
12
12
12
12
12
12
12
12
12
12
12
12
12
12
12
12
12
12
12
12
12
12
12
12
12
12
12
12
12
12
12
12
12
12
12
12
12
12
12
12
12
12
12
12
12
12
12
12
12
12
12
12
12
12
12
12
12
12
12
12
12
12
12
12
12
12
12
12
12
12
12
12
12
12
12
12
12
12
12
12
12
12
12
12
12
12
12
12
12
12
12
12
12
12
12
12
12
12
12
12
12
12
12
12
12
12
12
12
12
12
12
12
12
12
12
12
12
12
12
12
12
12
12
12
12
12
12
12
12
12
12
12
12
12
12
12
12
12
12
12
12
12
12
12
12
12
12
12
12
12
12
12
12
12
12
12
12
12
12
12
12
12
12
12
12
12
12
12
12
12
12
12
12
12
12
12
12
12
12
12
12
12
12
12
12
12
12
12
12
12
12
12
12
12
12
12
12
12
12
12
12
12
12
12
12
12
12
12
12
12
12
12
12
12
12
12
12
12
12
12
12
12
12
12
12
12
12
12
12
12
12
12
12
12
12
12
12
12
12
12
12
12
12
12
12
12
12
12
12
12
12
12
12
12
12
12
12
12
12
12
12
12
12
12
12
12
12
12
12
12
12
12
12
12
12
12
12
12
12
12
12
12
12
12
12
12
12
12
12
12
12
12
12
12
12
12
12
12
12
12
12
12
12
12
12
12
12
12
12
12
12
12
12
12
12
12
12
12
12
12
12
12
12
12
12
12
12
12
12
12
12
12
12
12
12
12
12
12
12
12
12
12
12
12
12
12
12
12
12
12
12
12
12
12
12
12
12
12
12
12
12
12
12
12
12
12
12
12
12
12
12
12
12
12
12
12
12
12
12
12
12
12
12
12
12
12
12
12
12
12
12
12
12
12
12
12
12
12
12
12
12
12
12
12
12
12
12
12
12
12
12
12
12
12
12
12
12
12
12
12
12
12
12
12
12
12
12
12
12
12
12
12
12
12
12
12
12
12
12
12
12
12
12
12
12
12
12
12
12
12
12
12
12
12
12
12
12
12
12
12
12
12
12
12
12
12
12
12
12
12
12
12
12
12
12
12
12
12
12
12
12
12
12
12
12
12
12
12
12
12
12
12
12
12
12
12
12
12
12
12
12
12
12
12
12
12
12
12
12
12
12
12
12
12
12
12
12
12
12
12
12
12
12
12
12
12
12
12
12
12
12
12
12
12
12
12
12
12
12
12
12
12
12
12
12
12
12
12
12
12
12
12
12
12
12
12
12
12
12
12
12
12
12
12
12
12
12
12
12
12
12
12
12
12
12
12
12
12
12
12
12
12
12
12
12
12
12
12
12
12
12
12
12
12
12
12
12
12
12
12
12
12
12
12
12
12
12
12
12
12
12
12
12
12
12
12
12
12
12
12
12
12
12
12
12
12
12
12
12
12
12
12
12
12
12
12
12
12
12
12
12
12
12
12
12
12
12
12
12
12
12
12
12
12
12
12
12
12
12
12
12
12
12
12
12
12
12
12
12
12
12
12
12
12
12
12
12
12
12
12
12
12
12
12
12
12
12
12
12
12
12
12
12
12
12
12
12
12
12
12
12
12
12
12
12
12
12
12
12
12
12
12
12
12
12
12
12
12
12
12
12
12
12
12
12
12
12
12
12
12
12
12
12
12
12
12
12
12
12
12
12
12
12
12
12
12
12
12
12
12
12
12
12
12
12
12
12
12
12
12
12
12
12
12
12
12
12
12
12
12
12
12
12
12
12
12
12
12
12
12
12
12
12
12
12
12
12
12
12
12
12
12
12
12
12
12
12
12
12
12
12
12
12
12
12
12
12
12
12
12
12
12
12
12
12
12
12
12
12
12
12
12
12
12
12
12
12
12
12
12
12
12
12
12
12
12
12
12
12
12
12
12
12
12
12
12
12
12
12
12
12
12
12
12
12
12
12
12
12
12
12
12
12
12
12
12
12
12
12
12
12
12
12
12
12
12
12
12
12
12
12
12
12
12
12
12
12
12
12
12
12
12
12
12
12
12
12
12
12
12
12
12
12
12
12
12
12
12
12
12
12
12
12
12
12
12
12
12
12
12
12
12
12
12
12
12
12
12
12
12
12
12
12
12
12
12
12
12
12
12
12
12
12
12
12
12
12
12
12
12
12
12
12
12
12
12
12
12
12
12
12
12
12
12
12
12
12
12
12
12
12
12
12
12
12
12
12
12
12
12
12
12
12
12
12
12
12
12
12
12
12
12
12
12
12
12
12
12
12
12
12
12
12
12
12
12
12
12
12
12
12
12
12
12
12
12
12
12
12
12
12
12
12
12
12
12
12
12
12
12
12
12
12
12
12
12
12
12
12
12
12
12
12
[truncated: 19,424 more chars]
