# Supplementary material for: Hexahedral mesh generation via constrained quadrilateralization
Source: PLoS One. 2017 May 18;12(5):e0177603. doi: 10.1371/journal.pone.0177603 (PMC5436764; doi:10.1371/journal.pone.0177603)
Supplement: S2 File — For visualizing this mesh, please use free Software ParaView (http://www.paraview.org) (VTK) [file pone.0177603.s002.vtk]

# vtk DataFile Version 3.0
Mesquite Mesh
ASCII
DATASET UNSTRUCTURED_GRID
POINTS 614 double
0.894198 0.0853506 0.152325
0.894198 0.11491 0.278805
0.894198 -0.00902063 0.29568
0.894198 -0.0636965 0.234619
0.894198 0.246381 0.181489
0.894198 0.247139 0.276654
0.894198 0.123463 0.383519
0.894198 -0.0162444 0.383519
0.767123 0.130241 0.383519
0.766535 -0.00614065 0.383519
0.894198 0.268346 0.383519
0.765753 0.273693 0.383519
-0.167615 -0.745963 -0.328086
-0.165988 -0.727142 -0.191613
-0.292994 -0.726187 -0.189794
-0.292806 -0.744353 -0.327413
-0.0423116 -0.713414 -0.337661
-0.0390555 -0.694674 -0.204419
-0.0210467 -0.523178 -0.374939
-0.0210467 -0.505119 -0.240906
-0.171114 -0.612001 -0.491579
-0.171794 -0.759903 -0.465501
-0.292584 -0.759726 -0.465532
-0.300883 -0.62411 -0.489441
-0.0489121 -0.740215 -0.46897
-0.0210467 -0.542941 -0.503757
-0.37544 0.52699 0.396209
-0.404345 0.206546 0.383508
-0.236834 0.26508 0.383519
-0.194123 0.44 0.383519
-0.40159 0.481417 0.129028
-0.221679 0.414565 0.0297795
-0.235912 0.339626 -0.0666136
-0.388395 0.373243 -0.018689
-0.522506 0.382141 0.00953879
-0.506364 0.418113 0.195045
0.126873 -0.0486499 -0.590911
0.0838251 -0.204415 -0.563443
-0.0199932 -0.174427 -0.568734
-0.0168254 -0.0485277 -0.590931
0.0982827 -0.184062 -0.447969
0.0937071 -0.290207 -0.43314
0.0838251 -0.311914 -0.544492
-0.0228403 -0.301915 -0.546255
0.268209 -0.204415 -0.563443
0.279937 -0.188389 -0.472399
0.268209 -0.04951 -0.590759
0.27716 -0.0332878 -0.499203
0.0822997 0.105395 -0.618075
-0.0248138 0.081256 -0.613818
0.0822997 0.221822 -0.638603
0.0974103 0.240809 -0.519232
0.0976995 0.12634 -0.499371
-0.0241485 0.221822 -0.638603
-0.0186601 0.243617 -0.504373
0.280158 0.121514 -0.526717
0.268209 0.105395 -0.618075
0.501165 0.188825 -0.144959
0.497205 0.0339877 -0.117217
0.433065 0.0233977 -0.177785
0.437001 0.178223 -0.205116
0.393924 0.21486 0.00262225
0.307576 0.200949 -0.0762511
0.572052 0.197568 -0.0953959
0.568388 0.0428162 -0.0666338
0.486738 0.225986 0.0657342
0.310553 0.309221 -0.0922244
0.398486 0.329021 -0.014112
0.150654 0.347321 0.027429
0.319451 0.359905 0.131265
0.492833 0.342731 0.0484989
0.433877 0.369573 0.199307
-0.653511 -0.0413419 -0.104833
-0.650004 -0.0311194 0.0541326
-0.744491 0.00376432 0.0567793
-0.748508 -0.00769401 -0.106001
-0.26154 0.246216 -0.485987
-0.259841 0.266374 -0.336801
-0.127197 0.264211 -0.354441
-0.138053 0.245114 -0.493955
-0.389782 0.247037 -0.480185
-0.394315 0.268254 -0.322326
-0.248887 0.285339 -0.193272
-0.102789 0.281861 -0.222451
-0.391006 0.293985 -0.166178
-0.164709 -0.522167 0.383519
-0.179747 -0.685698 0.383466
-0.050768 -0.669408 0.383336
-0.021039 -0.465298 0.383519
-0.0510188 -0.674281 0.230955
-0.0210444 -0.470031 0.212749
-0.173352 -0.694804 0.236312
-0.0350542 -0.338307 0.383519
-0.169245 -0.368778 0.383519
0.145544 -0.443794 0.171664
0.118023 -0.443936 0.383519
0.103849 -0.313214 0.383519
0.56247 -0.184822 0.181642
0.460188 -0.194158 0.128285
0.471753 -0.0856099 0.110422
0.572242 -0.0764555 0.162291
0.555836 -0.29228 0.197951
0.45093 -0.302506 0.14139
0.36688 -0.206005 0.0588237
0.379429 -0.0972678 0.0443564
0.357538 -0.314785 0.0689269
0.166487 -0.145042 -0.226558
0.124433 -0.164186 -0.335162
0.300955 -0.172754 -0.383736
0.334181 -0.157885 -0.299473
0.298209 -0.0174929 -0.409952
0.331629 -0.00249345 -0.325267
0.157391 -0.252193 -0.215772
0.118076 -0.270629 -0.322676
0.377074 0.0112358 -0.247253
0.37903 -0.144236 -0.222084
0.223974 -0.127309 -0.126015
0.212953 -0.23515 -0.115022
0.29621 0.434634 0.10654
0.189994 0.471491 0.0662426
0.303918 0.571041 0.106691
0.389373 0.478722 0.158262
0.353431 0.474038 0.383519
0.283661 0.579149 0.383519
0.165855 0.482469 0.383519
0.253315 0.429972 0.383519
0.101139 0.35754 0.383519
0.238276 0.332843 0.383519
0.374097 0.349711 0.383519
-0.946931 0.126855 -0.288798
-0.946931 0.143826 -0.123682
-0.946931 0.286267 -0.139483
-0.946931 0.268928 -0.308187
-0.805052 0.29316 -0.135345
-0.80548 0.270435 -0.306093
-0.946931 -0.0148865 -0.272791
-0.946931 0.00166257 -0.112017
-0.84675 -0.014077 -0.270208
-0.846556 0.002666 -0.107221
-0.946931 0.247023 -0.474059
-0.946931 0.105666 -0.451952
-0.802236 0.247894 -0.474703
-0.946931 -0.0358255 -0.431491
-0.845394 -0.0353352 -0.430806
0.370966 0.226092 0.383519
0.507243 0.246522 0.383519
0.501547 0.382847 0.383519
0.367683 0.0997662 0.383519
0.505934 0.113231 0.383519
0.637623 0.265674 0.383519
0.630731 0.410336 0.383519
0.638148 0.125649 0.383519
0.268414 -0.438245 -0.0118919
0.349171 -0.423208 0.0733427
0.279255 -0.423994 0.221963
0.275107 -0.328775 -0.0156197
0.256433 -0.424898 0.383519
0.241525 -0.2968 0.383519
-0.0181707 0.359407 0.00698709
0.0493115 0.513394 0.0599747
0.0533501 0.543814 0.383519
-0.0361278 0.399863 0.383519
0.098177 0.302285 -0.132051
-0.0670193 0.321897 -0.109034
0.233974 0.289038 -0.184094
0.232621 0.18484 -0.167625
-0.0739398 0.248284 0.383519
0.0788376 0.227932 0.383519
0.22754 0.217589 0.383519
0.170897 0.166549 -0.271362
0.335787 0.152149 -0.353005
0.301703 0.137215 -0.437696
0.125865 0.146878 -0.382915
0.381298 0.165922 -0.27489
0.0882727 0.759878 0.383519
-0.0753734 0.610459 0.383519
0.18946 0.668574 0.383519
-0.0858329 0.582679 0.0801452
0.0863473 0.746514 0.115541
0.191562 0.653711 0.100394
-0.198789 0.690259 0.111006
-0.0146994 0.853431 0.134563
-0.196455 0.688409 0.386625
-0.0208723 0.853252 0.383512
0.272338 0.878291 0.138784
0.361256 0.757306 0.125988
0.269273 0.884262 0.383519
0.351902 0.767423 0.383519
0.184256 1.00744 0.161559
0.176734 1.00509 0.383519
0.648297 0.204344 -0.0570152
0.645382 0.0496623 -0.0273263
0.585192 0.234499 0.114091
0.728446 0.209236 -0.0292827
0.72635 0.0545802 0.000868672
0.686775 0.240523 0.148312
0.591399 0.351352 0.0959072
0.553885 0.379133 0.253479
0.691671 0.35718 0.129001
0.668608 0.385181 0.287791
0.49815 -0.121403 -0.092604
0.4344 -0.132025 -0.152833
0.295788 -0.111296 -0.0352064
0.568701 -0.112534 -0.0423159
0.476087 0.519566 0.383519
0.502167 0.516662 0.211639
0.42399 0.647974 0.383519
0.439825 0.640437 0.160291
-0.564341 0.0572067 -0.609575
-0.687096 0.0741888 -0.612572
-0.644157 0.221822 -0.638603
-0.502735 0.221822 -0.638603
-0.660377 0.247854 -0.474828
-0.522628 0.24758 -0.476531
0.510596 -0.272933 0.383519
0.640211 -0.265541 0.383519
0.63713 -0.138551 0.383519
0.505683 -0.145987 0.383519
0.521816 -0.398556 0.383519
0.648671 -0.39097 0.383519
0.52008 -0.398708 0.291948
0.641865 -0.391066 0.314251
0.370272 -0.156047 0.383519
0.377484 -0.283475 0.383519
0.390484 -0.409812 0.383519
0.399849 -0.409396 0.260707
-0.445809 -0.330451 0.230177
-0.467515 -0.233034 0.22279
-0.46334 -0.249686 0.0674995
-0.444235 -0.351146 0.0771616
-0.454874 -0.29974 0.383519
-0.482298 -0.204417 0.383519
-0.315213 -0.260146 0.383519
-0.336288 -0.127457 0.383519
-0.745462 -0.0458578 -0.428314
-0.749097 -0.0242686 -0.267559
-0.83801 -0.0639539 -0.588214
-0.740236 -0.0774747 -0.585831
-0.816008 0.084168 -0.61433
0.58339 0.69333 0.213329
0.531651 0.833145 0.173318
0.709686 0.88353 0.214133
0.737272 0.727775 0.246192
0.525926 0.840208 0.383519
0.575459 0.700908 0.383519
0.733989 0.737244 0.383519
0.708211 0.890557 0.383519
0.470255 0.974597 0.162527
0.679219 1.03659 0.187314
0.466537 0.97789 0.383519
0.676672 1.04066 0.383519
-0.316898 -0.49936 -0.511439
-0.200956 -0.477404 -0.515312
-0.432119 -0.622741 -0.489684
-0.442143 -0.501532 -0.511057
-0.438356 -0.607649 -0.350166
-0.440448 -0.498907 -0.363178
-0.338306 -0.373502 -0.53363
-0.23057 -0.344635 -0.538721
-0.450035 -0.406771 -0.527766
-0.444425 -0.392333 -0.377584
0.677118 -0.0699715 0.199077
0.670573 -0.177883 0.220146
0.666261 -0.284901 0.23818
0.125835 0.257749 -0.401818
0.00212304 0.261691 -0.375592
-0.439725 -0.549026 0.239288
-0.440613 -0.437123 0.23613
-0.440532 -0.454218 0.0850296
-0.439609 -0.561161 0.0892642
-0.432605 -0.538341 0.383519
-0.442962 -0.407512 0.383519
-0.296584 -0.532924 0.383519
-0.303137 -0.395057 0.383519
-0.0464856 -0.677248 0.0812198
-0.0210465 -0.47791 0.0524636
-0.169651 -0.70109 0.0896988
-0.443571 -0.366716 -0.0750136
-0.462007 -0.263989 -0.0853563
-0.462658 -0.278294 -0.237399
-0.443473 -0.381237 -0.226142
0.767232 -0.262519 0.383519
0.765973 -0.136731 0.383519
0.772285 -0.386445 0.383519
0.766093 -0.386317 0.328809
0.78015 -0.280052 0.262765
0.781673 -0.173313 0.244005
0.668309 -0.391491 0.253184
0.781643 -0.387101 0.278088
0.555416 -0.398923 0.211039
0.153385 -0.360739 -0.20758
0.116302 -0.378783 -0.311561
0.151782 -0.471965 -0.203081
0.117323 -0.489378 -0.301892
0.0693729 -0.476008 -0.124919
0.0500387 -0.493407 -0.25331
0.0933765 -0.397836 -0.418008
0.0959008 -0.507304 -0.403581
0.0376917 -0.512688 -0.378423
0.0817593 -0.0429284 0.383519
0.0751572 0.0930895 0.383519
-0.0752335 0.0964689 0.383519
-0.0609292 -0.0526419 0.383519
0.0919448 -0.180079 0.383519
-0.0459796 -0.198185 0.383519
0.225877 -0.0362126 0.383519
0.223736 0.0923195 0.383519
0.232076 -0.167043 0.383519
-0.946931 -0.0598449 -0.588936
-0.946931 0.0809887 -0.613769
0.0992329 -0.459866 0.0110035
-0.0210467 -0.490102 -0.102017
0.200396 -0.45514 -0.107653
0.206894 -0.34418 -0.108017
0.645256 -0.105586 -0.0028597
0.726068 -0.10059 0.0255119
-0.412272 -0.740367 -0.468944
-0.412885 -0.718794 -0.333816
-0.528698 0.297701 -0.146774
-0.659648 0.343547 0.0324503
-0.665575 0.299713 -0.137408
-0.650596 0.356841 0.207432
0.637137 -0.0084466 0.383519
0.894198 -0.139784 0.317719
0.894198 -0.144579 0.383519
0.894198 -0.26572 0.383519
0.894198 -0.261154 0.327737
0.504642 -0.0171078 0.383519
0.628748 0.545492 0.252304
0.611053 0.557321 0.383519
0.894198 0.760514 0.383519
0.894198 0.919078 0.383519
0.894198 0.745289 0.259061
0.894198 0.911554 0.230348
0.894198 1.07236 0.209305
0.894198 1.07826 0.383519
-0.040585 -0.682962 -0.0632761
-0.165694 -0.712194 -0.0529747
0.760663 0.564475 0.278199
0.75289 0.58127 0.383519
0.894198 0.589915 0.383519
0.894198 0.57002 0.289965
0.0389796 0.2769 -0.252142
0.171495 0.27267 -0.288988
-0.181232 -0.224885 0.383519
-0.200127 -0.0765588 0.383519
-0.294997 -0.711872 -0.0505004
0.0313721 -0.534127 -0.505307
-0.103592 -0.445161 -0.520997
-0.00678635 -0.414369 -0.526427
0.0838251 -0.525514 -0.506827
0.0838251 -0.418236 -0.525746
-0.248089 0.221822 -0.638603
-0.370473 0.221822 -0.638603
-0.280885 0.0646327 -0.610885
-0.436313 0.0174065 -0.602558
-0.529476 0.269642 -0.312232
0.782215 0.388897 0.308924
0.762319 0.425959 0.383519
0.785072 -0.0659291 0.222004
0.894198 -0.171019 0.25354
0.894198 -0.277529 0.27232
-0.224643 0.0830131 0.383519
-0.368118 0.0150308 0.383519
0.284046 -0.21964 -0.0225923
0.367238 -0.0275375 0.383519
0.894198 0.0591937 0.0257186
0.809808 0.0576673 0.0186191
0.810621 0.212339 -0.0116818
0.894198 0.214118 -0.00159705
0.78984 0.244269 0.169555
0.894198 -0.0957301 0.0530366
0.809417 -0.0974641 0.0432224
-0.84382 0.0147283 0.0575406
-0.946931 0.0136608 0.0511781
-0.946931 0.156194 0.0437234
-0.666437 0.270308 -0.307055
-0.946931 0.221822 -0.638603
-0.79341 0.221822 -0.638603
-0.125645 -0.316028 -0.543764
-0.640237 -0.0274645 0.216054
-0.730381 0.00754658 0.220298
-0.837545 0.0214691 0.222228
-0.716371 -0.0033746 0.383519
-0.813241 0.0150647 0.383519
-0.809367 0.178392 0.383519
-0.67533 0.189883 0.383519
-0.654684 0.366619 0.383519
-0.800727 0.330097 0.383518
-0.798904 0.321896 0.209682
-0.801847 0.313015 0.0369531
0.894198 -0.383956 0.383519
0.894198 -0.384372 0.337376
0.894198 -0.384795 0.291234
-0.133085 0.221822 -0.638603
-0.148367 0.078487 -0.613329
-0.946931 0.298986 0.0321669
-0.946931 0.30698 0.206939
-0.946931 0.164204 0.213043
-0.946931 0.311249 0.383516
-0.946931 0.168242 0.383518
-0.137951 -0.186211 -0.566653
-0.14687 -0.0558091 -0.589647
-0.299232 -0.694668 0.235407
-0.297599 -0.701459 0.0912248
-0.418127 -0.660878 0.234065
-0.419214 -0.666058 0.0862859
-0.417191 -0.679826 -0.0572154
-0.439129 -0.575361 -0.0598615
-0.252426 -0.211161 -0.562255
-0.275042 -0.0768811 -0.585931
0.792642 0.360776 0.149454
0.894198 0.362807 0.16096
0.894198 0.391104 0.321511
-0.307074 -0.684678 0.383519
-0.412497 -0.665584 0.383519
0.893483 0.41399 0.384233
-0.439002 -0.591756 -0.206131
-0.440433 -0.484423 -0.215895
-0.414665 -0.698123 -0.197239
-0.440465 -0.469514 -0.0661392
0.44924 -0.409339 0.15198
-0.362585 -0.25304 -0.554873
-0.463766 -0.294253 -0.388884
0.644484 1.19189 0.194083
0.894198 1.22977 0.200761
0.894198 1.23221 0.383519
0.641329 1.19274 0.383519
-0.946931 0.0211506 0.216689
-0.946931 0.0252347 0.383519
0.404364 1.12091 0.181566
0.397637 1.11935 0.383519
-0.653734 -0.0783481 -0.420456
-0.654101 -0.0574561 -0.263217
-0.479756 -0.298384 -0.546877
-0.641632 -0.1158 -0.579072
-0.399129 -0.126644 -0.577157
-0.509918 0.433501 0.386805
-0.547843 0.2105 0.383515
-0.617771 -0.043938 0.383519
-0.509461 -0.204611 -0.401575
-0.511053 -0.237876 -0.557545
-0.581408 -0.156331 -0.571924
-0.571698 -0.13386 -0.412451
-0.572934 -0.112263 -0.256635
-0.505879 -0.188941 -0.24765
-0.504825 -0.1737 -0.0946335
-0.505463 -0.161545 0.0590669
-0.571834 -0.0967555 -0.101483
-0.570624 -0.0864147 0.0542239
-0.508895 -0.150116 0.215941
-0.518399 -0.137561 0.383519
-0.56728 -0.0815979 0.21231
-0.565321 -0.0831289 0.383519
-0.1436216346 0.1000559348 -0.4709936461
-0.01743225629 0.1084309506 -0.4831766639
-0.1363173699 -0.03875343202 -0.4484696363
-0.007952761226 -0.02990658032 -0.4615996496
-0.1265642725 -0.1719047479 -0.4267523266
-0.01031437604 -0.1640287007 -0.4384839088
-0.1286664971 0.1208874777 -0.3305517353
0.004266578073 0.1295078753 -0.3538295556
-0.02487811652 -0.3472733778 0.1995552986
0.1431606043 -0.3231500692 0.1520926469
-0.08814202242 -0.4207969797 -0.3876566927
0.005799424609 -0.4001511086 -0.4008765424
-0.1132478304 -0.2997653225 -0.4065312364
-0.007609696632 -0.286085067 -0.419373175
-0.07472935972 -0.4008405673 -0.2534970015
0.02528194282 -0.3820320331 -0.2767426637
-0.03937128764 -0.3631850817 0.03312096062
0.09329291491 -0.3448573757 -0.01721680172
-0.05817336853 -0.3816122086 -0.1153727446
0.05380926582 -0.3635608972 -0.1509676228
-0.1039108895 0.1439403092 -0.1901682755
0.03993344468 0.1501633262 -0.2248518457
-0.07378539552 0.1780095311 -0.0460839997
0.08914621964 0.1765267023 -0.09068876787
-0.04938095638 0.22025853 0.1235934748
0.1468346978 0.2113889971 0.07502375052
-0.03195438474 -0.2163726918 0.1890199605
0.1415103918 -0.2000122367 0.1376129745
-0.05026135072 0.06742171148 0.1606685315
0.1426505831 0.0681801137 0.1035377822
-0.04135320247 -0.07837425503 0.17770214
0.1412061826 -0.07128355078 0.1231555407
-0.1198764822 -0.01894070108 -0.3082360447
0.01240305009 -0.01012642375 -0.3328459137
-0.09618541605 0.004079387633 -0.1656767134
0.04517802045 0.01134597858 -0.2027969736
-0.06894423531 0.03299955326 -0.01455364544
0.08964233038 0.03650810298 -0.06517147245
-0.09679423859 -0.2807925245 -0.2699789058
0.01414703919 -0.2675198811 -0.2936243743
-0.1095928713 -0.1532329125 -0.2878651582
0.01130651695 -0.1458100498 -0.3107374178
-0.08627528174 -0.1315560749 -0.1462221732
0.04467000872 -0.1249180626 -0.1818860001
-0.05978227158 -0.1066173163 0.004593761708
0.08927444397 -0.1015035358 -0.04573806748
-0.07507251152 -0.2602922762 -0.1302368032
0.0461970224 -0.247700387 -0.166625203
-0.05028282618 -0.2386443039 0.0189355609
0.08947397345 -0.2266302393 -0.03211801949
-0.8191314093 0.1626945456 0.04565047487
-0.8224207018 0.1474248558 -0.1220674886
-0.6911611731 0.1629869825 0.04305168993
-0.6972483895 0.1416754078 -0.122651318
-0.5622358944 0.1493508732 0.03544564878
-0.5694489244 0.1202168885 -0.1255521128
-0.1637944996 -0.538707429 0.07385827968
-0.1652243872 -0.5525828478 -0.07454075989
-0.2991601428 -0.5589885257 0.08337466981
-0.2998527726 -0.5730445038 -0.06397334646
-0.1736734811 -0.4010888292 0.05990023406
-0.1825567177 -0.4190764309 -0.09068792669
-0.3057176965 -0.4308822773 0.07448127003
-0.3094621422 -0.4477825823 -0.07610211999
-0.1864636843 -0.2683594331 0.04734870025
-0.1994210346 -0.2893458986 -0.105341919
-0.3169901904 -0.3062352692 0.06434882121
-0.322344722 -0.3253257982 -0.08844774741
-0.2038402103 -0.1330078968 0.0339726762
-0.2181512511 -0.1573920443 -0.1206618529
-0.3394513407 -0.1801074947 0.05287220748
-0.3452574668 -0.2011640526 -0.1016501831
-0.225493345 0.009767404107 0.01705092161
-0.240376203 -0.01969779383 -0.1383868967
-0.376874487 -0.04781428619 0.04005501589
-0.3831675312 -0.07213209445 -0.1159511081
-0.2417277689 0.1673712255 -0.01004900307
-0.257452897 0.1289585697 -0.161334101
-0.421774652 0.1135728993 0.0249547466
-0.4297942419 0.08166654178 -0.1325166793
-0.4138467515 0.1511713698 0.1912384587
-0.373139186 -0.01902102335 0.2040460949
-0.2331727203 0.2171602545 0.1557056952
-0.2173709043 0.04531870716 0.1865018483
-0.5498910681 0.1736192411 0.2048907682
-0.6818322835 0.1763448677 0.2118501657
-0.8145155594 0.1720082958 0.2145485528
-0.1678802674 -0.3843095059 0.2185756128
-0.1783018389 -0.2464579802 0.210254703
-0.3034096057 -0.4135416317 0.2283072169
-0.3141148871 -0.284779476 0.22175473
-0.1633548488 -0.5277511723 0.2270199045
-0.2986456381 -0.5463725529 0.2330978305
-0.1954392357 -0.1054536759 0.2006131551
-0.3366716988 -0.1557205206 0.2136008999
-0.8212177598 0.1067349409 -0.4521286677
-0.8231382489 0.1282970677 -0.2880525625
-0.6955878082 0.09797451651 -0.4502818265
-0.698684045 0.1200049812 -0.2871211398
-0.570406836 0.07624912428 -0.447239597
-0.5722345467 0.09757439464 -0.2867832704
-0.2805809424 0.08380912033 -0.4595219844
-0.2722336335 0.1045181019 -0.3104286914
-0.4389801128 0.03650541908 -0.4444340545
-0.4366397965 0.05759540242 -0.2885377491
-0.3019979761 -0.6062278599 -0.3495338784
-0.3010509629 -0.5889270872 -0.2080777209
-0.170009702 -0.5876096487 -0.3554526784
-0.1677099032 -0.568709927 -0.2169325286
-0.3166736786 -0.4817798407 -0.3680388754
-0.3135156655 -0.4647608923 -0.2232936983
-0.1985922447 -0.4569872477 -0.3755066472
-0.191498619 -0.4377224328 -0.2348727239
-0.3334473743 -0.3592292884 -0.3857686708
-0.328220332 -0.3430316586 -0.2378691986
-0.2225822198 -0.3275895733 -0.3951671191
-0.2121973888 -0.3091288349 -0.2516430063
-0.3579516955 -0.2370467093 -0.4030705565
-0.3520062661 -0.2199239827 -0.2528104454
-0.2437830103 -0.1967731932 -0.4149814659
-0.2323926083 -0.1785046506 -0.2689290412
-0.3961916374 -0.1111307421 -0.4214489256
-0.3902505131 -0.09286474132 -0.2688499879
-0.2662909511 -0.06198399584 -0.4358868124
-0.2551128978 -0.04276184368 -0.2879558126
0.2807759602 -0.3030117536 0.2139392839
0.4040522061 -0.2903494835 0.2559716224
0.2815005165 -0.1814812375 0.2037354799
0.4063958241 -0.1702409164 0.247175377
0.2944518111 0.2226528699 0.1574715353
0.4201538961 0.2301280344 0.2106968909
0.2833155774 -0.05582247794 0.1909624048
0.409542161 -0.0460641296 0.2351589205
0.2866821196 0.08122787391 0.1752727906
0.4140801004 0.08978721746 0.2209648947
0.3859637316 0.05808461149 0.02271412073
0.4816742981 0.06827875062 0.08025313904
0.1806134233 0.008252629701 -0.2549599165
0.2326015884 0.02698033491 -0.1496928262
0.1223994004 -0.02969685161 -0.4766881877
0.1434719105 -0.01068560751 -0.3644870698
0.2987600334 0.04463954323 -0.05263166623
0.6456151719 -0.2721042498 0.3090816387
0.7684674157 -0.2662055101 0.32276725
0.6482989191 -0.1531847698 0.2993772497
0.7701387893 -0.1471165073 0.3124926696
0.6590478384 0.2473761313 0.2684855598
0.7762306672 0.2502501247 0.2803668726
0.6516298172 -0.02954579196 0.2857484591
0.7720457391 -0.02261131589 0.2971144061
0.6561289654 0.1065592307 0.2684943792
0.7753563573 0.1114147801 0.2777217959
0.6845537235 0.08282039131 0.1498848789
0.7886001407 0.08643447385 0.1637754916
0.5246858129 -0.2802141106 0.287064549
0.527563829 -0.1609603968 0.2779693111
0.5408995124 0.2397556242 0.2461295551
0.5312704728 -0.03730269762 0.2655099409
0.5818940658 0.07655012216 0.1220541166
0.5362390626 0.09879997424 0.2503389078
CELLS 357 3213
8 95 96 463 94 88 92 462 90
8 96 303 481 463 92 304 480 462
8 53 49 455 54 394 395 454 79
8 49 39 457 455 395 402 456 454
8 39 38 459 457 402 401 458 456
8 38 43 467 459 401 379 466 458
8 54 455 461 265 79 454 460 78
8 265 461 475 342 78 460 474 83
8 303 299 485 481 304 302 484 480
8 332 242 245 330 333 241 246 331
8 299 300 483 485 302 301 482 484
8 43 349 465 467 379 348 464 466
8 342 475 477 162 83 474 476 163
8 162 477 479 68 163 476 478 158
8 300 167 479 483 301 166 478 482
8 242 239 244 245 241 240 243 246
8 167 126 68 479 166 161 158 478
8 126 124 119 68 161 160 159 158
8 124 123 120 119 160 176 179 159
8 123 206 207 120 176 187 185 179
8 94 463 471 310 90 462 470 275
8 310 471 473 294 275 470 472 311
8 294 473 469 295 311 472 468 19
8 295 469 465 298 19 468 464 18
8 298 465 349 347 18 464 348 25
8 244 239 207 206 243 240 185 187
8 455 457 487 461 454 456 486 460
8 457 459 495 487 456 458 494 486
8 459 467 493 495 458 466 492 494
8 461 487 489 475 460 486 488 474
8 463 481 503 471 462 480 502 470
8 465 469 493 467 464 468 492 466
8 469 473 501 493 468 472 500 492
8 471 503 501 473 470 502 500 472
8 475 489 491 477 474 488 490 476
8 477 491 483 479 476 490 482 478
8 481 485 499 503 480 484 498 502
8 483 491 499 485 482 490 498 484
8 487 495 497 489 486 494 496 488
8 489 497 499 491 488 496 498 490
8 493 501 497 495 492 500 496 494
8 497 501 503 499 496 500 502 498
8 136 138 505 130 374 373 504 375
8 130 505 133 131 375 504 390 396
8 138 75 507 505 373 74 506 504
8 75 72 509 507 74 73 508 506
8 505 507 320 133 504 506 319 390
8 336 311 511 337 274 275 510 276
8 337 511 513 346 276 510 512 404
8 311 472 515 511 275 470 514 510
8 472 500 519 515 470 502 518 514
8 500 496 523 519 502 498 522 518
8 496 488 527 523 498 490 526 522
8 488 474 531 527 490 476 530 526
8 346 513 408 407 404 512 269 406
8 408 513 517 420 269 512 516 268
8 420 517 521 277 268 516 520 229
8 277 521 525 278 229 520 524 228
8 278 525 529 446 228 524 528 447
8 83 82 531 474 163 32 530 476
8 82 84 533 531 32 33 532 530
8 84 318 509 533 33 34 508 532
8 320 507 509 318 319 506 508 34
8 72 448 533 509 73 449 532 508
8 446 529 533 448 447 528 532 449
8 511 515 517 513 510 514 516 512
8 515 519 521 517 514 518 520 516
8 519 523 525 521 518 522 524 520
8 523 527 529 525 522 526 528 524
8 527 531 533 529 526 530 532 528
8 490 526 537 482 476 530 536 478
8 526 528 535 537 530 532 534 536
8 447 450 535 528 449 452 534 532
8 451 363 535 450 453 27 534 452
8 482 537 362 301 478 536 28 166
8 362 537 535 363 28 536 534 27
8 26 29 31 30 182 175 177 180
8 29 161 158 31 175 160 159 177
8 331 246 250 335 333 241 248 334
8 335 250 427 426 334 248 424 425
8 427 250 249 431 424 248 247 430
8 182 183 174 175 180 181 178 177
8 183 189 186 174 181 188 184 178
8 175 174 176 160 177 178 179 159
8 174 186 187 176 178 184 185 179
8 187 186 249 243 185 184 247 240
8 246 243 249 250 241 240 247 248
8 431 249 186 189 430 247 184 188
8 74 506 539 381 73 508 538 380
8 381 539 386 383 380 538 438 439
8 386 539 321 387 438 538 35 437
8 321 539 506 319 35 538 508 34
8 452 534 538 380 453 27 438 439
8 538 534 30 35 438 27 26 437
8 534 536 31 30 27 28 29 26
8 31 536 478 158 29 28 166 161
8 449 532 508 73 452 534 538 380
8 163 32 530 476 158 31 536 478
8 32 33 532 530 31 30 534 536
8 33 34 508 532 30 35 538 534
8 383 386 539 381 384 385 540 382
8 381 539 506 74 382 540 504 373
8 387 321 539 386 388 389 540 385
8 321 319 506 539 389 390 504 540
8 373 382 540 504 374 428 398 375
8 384 385 540 382 429 400 398 428
8 388 389 540 385 399 397 398 400
8 389 390 504 540 397 396 375 398
8 304 344 542 480 92 93 541 462
8 480 542 518 502 462 541 514 470
8 344 232 544 542 93 273 543 541
8 230 226 544 232 271 267 543 273
8 542 544 520 518 541 543 516 514
8 226 229 520 544 267 268 516 543
8 404 512 546 403 276 510 545 91
8 516 543 546 512 514 541 545 510
8 273 272 546 543 93 85 545 541
8 403 546 272 414 91 545 85 86
8 87 88 90 89 86 85 545 91
8 92 462 90 88 93 541 545 85
8 89 90 275 274 91 545 510 276
8 275 90 462 470 510 545 541 514
8 404 403 546 512 406 405 266 269
8 512 546 543 516 269 266 267 268
8 414 272 546 403 415 270 266 405
8 272 273 543 546 270 271 267 266
8 520 524 548 544 518 522 547 542
8 528 535 548 524 526 537 547 522
8 544 548 233 232 542 547 345 344
8 233 548 535 363 345 547 537 362
8 304 302 484 480 344 345 547 542
8 301 482 484 302 362 537 547 345
8 480 484 498 502 542 547 522 518
8 482 490 498 484 537 526 522 547
8 520 544 548 524 229 226 227 228
8 524 548 535 528 228 227 450 447
8 232 233 548 544 230 231 227 226
8 233 363 535 548 231 451 450 227
8 132 134 550 129 139 141 549 140
8 129 550 137 135 140 549 143 142
8 134 376 552 550 141 212 551 549
8 550 552 235 137 549 551 234 143
8 376 356 554 552 212 213 553 551
8 552 554 433 235 551 553 432 234
8 78 460 556 77 79 454 555 76
8 460 486 578 556 454 456 577 555
8 486 494 574 578 456 458 573 577
8 494 492 570 574 458 466 569 573
8 492 468 566 570 466 464 565 569
8 77 556 558 81 76 555 557 80
8 81 558 554 356 80 557 553 213
8 554 558 444 433 553 557 443 432
8 444 558 576 445 443 557 575 440
8 17 13 562 19 16 12 561 18
8 13 14 560 562 12 15 559 561
8 419 417 560 14 317 255 559 15
8 417 418 564 560 255 256 563 559
8 418 280 568 564 256 260 567 563
8 280 279 572 568 260 423 571 567
8 445 576 572 279 440 575 571 423
8 19 562 566 468 18 561 565 464
8 556 578 576 558 555 577 575 557
8 560 564 566 562 559 563 565 561
8 564 568 570 566 563 567 569 565
8 568 572 574 570 567 571 573 569
8 572 576 578 574 571 575 577 573
8 142 140 549 143 308 309 238 236
8 139 141 549 140 377 378 238 309
8 79 454 555 76 394 395 354 352
8 454 456 577 555 395 402 410 354
8 76 555 557 80 352 354 355 353
8 80 557 553 213 353 355 208 211
8 456 458 573 577 402 401 409 410
8 213 553 551 212 211 208 209 210
8 212 551 549 141 210 209 238 378
8 458 466 569 573 401 379 258 409
8 549 551 234 143 238 209 237 236
8 551 553 432 234 209 208 435 237
8 466 464 565 569 379 348 252 258
8 553 557 443 432 208 355 442 435
8 443 557 575 440 442 355 436 441
8 317 255 559 15 316 253 23 22
8 15 559 561 12 22 23 20 21
8 255 256 563 559 253 254 251 23
8 256 260 567 563 254 259 257 251
8 12 561 18 16 21 20 25 24
8 260 423 571 567 259 434 422 257
8 440 575 571 423 441 436 422 434
8 18 561 565 464 25 20 252 348
8 559 563 565 561 23 251 252 20
8 563 567 569 565 251 257 258 252
8 555 577 575 557 354 410 436 355
8 567 571 573 569 257 422 409 258
8 571 575 577 573 422 436 410 409
8 135 137 550 129 136 138 505 130
8 129 550 134 132 130 505 133 131
8 137 235 552 550 138 75 507 505
8 550 552 376 134 505 507 320 133
8 235 433 554 552 75 72 509 507
8 433 444 558 554 72 448 533 509
8 552 554 356 376 507 509 318 320
8 17 19 562 13 336 311 511 337
8 13 562 560 14 337 511 513 346
8 14 560 417 419 346 513 408 407
8 417 560 564 418 408 513 517 420
8 418 564 568 280 420 517 521 277
8 280 568 572 279 277 521 525 278
8 279 572 576 445 278 525 529 446
8 78 77 556 460 83 82 531 474
8 460 556 578 486 474 531 527 488
8 486 578 574 494 488 527 523 496
8 494 574 570 492 496 523 519 500
8 492 570 566 468 500 519 515 472
8 77 81 558 556 82 84 533 531
8 356 554 558 81 318 509 533 84
8 468 566 562 19 472 515 511 311
8 445 576 558 444 446 529 533 448
8 558 576 578 556 533 529 527 531
8 576 572 574 578 529 525 523 527
8 562 566 564 560 511 515 517 513
8 572 568 570 574 525 521 519 523
8 568 564 566 570 521 517 515 519
8 203 99 590 64 200 104 589 58
8 64 590 65 63 58 589 61 57
8 224 223 580 225 156 157 579 154
8 70 65 584 71 67 61 583 69
8 223 222 582 580 157 307 581 579
8 225 580 102 421 154 579 105 153
8 222 365 586 582 307 305 585 581
8 365 147 588 586 305 306 587 585
8 147 144 584 588 306 168 583 587
8 144 128 71 584 168 127 69 583
8 580 582 98 102 579 581 103 105
8 582 586 99 98 581 585 104 103
8 120 121 122 123 119 118 125 124
8 122 121 71 128 125 118 69 127
8 65 590 588 584 61 589 587 583
8 586 588 590 99 585 587 589 104
8 115 116 592 114 109 106 591 111
8 114 592 165 173 111 591 169 170
8 164 165 477 162 343 169 475 342
8 165 592 491 477 169 591 489 475
8 592 116 499 491 591 106 497 489
8 116 117 503 499 106 112 501 497
8 310 471 313 312 294 473 290 292
8 117 313 471 503 112 290 473 501
8 264 172 461 265 51 52 455 54
8 171 110 594 172 55 47 593 52
8 108 107 594 110 45 40 593 47
8 172 594 487 461 52 593 457 455
8 594 107 495 487 593 40 459 457
8 295 469 291 293 298 465 296 297
8 107 113 493 495 40 41 467 459
8 469 493 113 291 465 467 41 296
8 45 40 593 47 44 37 36 46
8 47 593 52 55 46 36 48 56
8 51 52 455 54 50 48 49 53
8 298 465 296 297 347 349 351 350
8 465 467 41 296 349 43 42 351
8 467 459 40 41 43 38 37 42
8 52 593 457 455 48 36 39 49
8 459 457 593 40 38 39 36 37
8 107 106 497 495 113 112 501 493
8 293 295 294 292 291 469 473 290
8 501 493 113 112 473 469 291 290
8 108 110 594 107 109 111 591 106
8 171 172 594 110 170 169 591 111
8 265 461 172 264 342 475 169 343
8 461 487 594 172 475 489 591 169
8 487 495 107 594 489 497 106 591
8 307 581 481 303 305 585 485 299
8 103 364 481 581 104 202 485 585
8 117 503 481 364 116 499 485 202
8 114 59 595 592 115 201 202 116
8 300 483 587 306 299 485 585 305
8 58 589 595 59 200 104 202 201
8 587 483 595 589 585 485 202 104
8 592 595 483 491 116 202 485 499
8 66 62 479 68 164 165 477 162
8 59 595 62 60 114 592 165 173
8 595 483 479 62 592 491 477 165
8 60 62 595 59 57 61 589 58
8 66 68 479 62 67 69 583 61
8 124 126 68 119 125 127 69 118
8 126 167 479 68 127 168 583 69
8 62 479 483 595 61 583 587 589
8 300 483 479 167 306 587 583 168
8 96 463 579 157 95 94 154 156
8 313 155 463 471 312 152 94 310
8 579 463 155 105 154 94 152 153
8 303 481 581 307 96 463 579 157
8 117 364 481 503 313 155 463 471
8 581 481 364 103 579 463 155 105
8 372 359 607 367 315 261 606 194
8 367 607 370 368 194 606 195 193
8 411 370 601 357 198 195 600 199
8 242 338 339 245 239 328 329 244
8 338 357 358 339 328 199 150 329
8 283 281 597 284 219 215 596 221
8 281 282 599 597 215 216 598 596
8 282 9 603 599 216 322 602 598
8 9 8 605 603 322 151 604 602
8 8 11 601 605 151 149 600 604
8 358 357 601 11 150 199 600 149
8 284 597 285 288 221 596 263 287
8 597 599 286 285 596 598 262 263
8 599 603 359 286 598 602 261 262
8 370 607 605 601 195 606 604 600
8 603 605 607 359 602 604 606 261
8 63 65 590 64 190 192 612 191
8 64 590 99 203 191 612 100 314
8 224 225 580 223 218 220 608 214
8 223 580 582 222 214 608 609 217
8 222 582 586 365 217 609 611 327
8 365 586 588 147 327 611 613 148
8 147 588 584 144 148 613 610 145
8 144 584 71 128 145 610 197 146
8 70 71 584 65 196 197 610 192
8 421 102 580 225 289 101 608 220
8 102 98 582 580 101 97 609 608
8 98 99 586 582 97 100 611 609
8 123 122 121 120 206 204 205 207
8 122 128 71 121 204 146 197 205
8 584 588 590 65 610 613 612 192
8 99 590 588 586 100 612 613 611
8 193 194 606 195 190 191 612 192
8 315 261 606 194 314 100 612 191
8 198 195 600 199 196 192 610 197
8 287 221 596 263 289 220 608 101
8 219 215 596 221 218 214 608 220
8 215 216 598 596 214 217 609 608
8 216 322 602 598 217 327 611 609
8 322 151 604 602 327 148 613 611
8 151 149 600 604 148 145 610 613
8 149 150 199 600 145 146 197 610
8 596 598 262 263 608 609 97 101
8 598 602 261 262 609 611 100 97
8 239 328 329 244 207 205 204 206
8 329 328 199 150 204 205 197 146
8 195 606 604 600 192 612 613 610
8 606 261 602 604 612 100 611 613
8 371 3 0 366 372 359 607 367
8 366 0 4 369 367 607 370 368
8 412 4 5 413 411 370 601 357
8 332 341 340 330 242 338 339 245
8 391 325 326 392 283 281 597 284
8 325 324 323 326 281 282 599 597
8 324 7 2 323 282 9 603 599
8 7 6 1 2 9 8 605 603
8 6 10 5 1 8 11 601 605
8 10 416 413 5 11 358 357 601
8 340 341 413 416 339 338 357 358
8 392 326 361 393 284 597 285 288
8 326 323 360 361 597 599 286 285
8 323 2 3 360 599 603 359 286
8 4 0 1 5 370 607 605 601
8 2 1 0 3 603 605 607 359
CELL_TYPES 357
12
12
12
12
12
12
12
12
12
12
12
12
12
12
12
12
12
12
12
12
12
12
12
12
12
12
12
12
12
12
12
12
12
12
12
12
12
12
12
12
12
12
12
12
12
12
12
12
12
12
12
12
12
12
12
12
12
12
12
12
12
12
12
12
12
12
12
12
12
12
12
12
12
12
12
12
12
12
12
12
12
12
12
12
12
12
12
12
12
12
12
12
12
12
12
12
12
12
12
12
12
12
12
12
12
12
12
12
12
12
12
12
12
12
12
12
12
12
12
12
12
12
12
12
12
12
12
12
12
12
12
12
12
12
12
12
12
12
12
12
12
12
12
12
12
12
12
12
12
12
12
12
12
12
12
12
12
12
12
12
12
12
12
12
12
12
12
12
12
12
12
12
12
12
12
12
12
12
12
12
12
12
12
12
12
12
12
12
12
12
12
12
12
12
12
12
12
12
12
12
12
12
12
12
12
12
12
12
12
12
12
12
12
12
12
12
12
12
12
12
12
12
12
12
12
12
12
12
12
12
12
12
12
12
12
12
12
12
12
12
12
12
12
12
12
12
12
12
12
12
12
12
12
12
12
12
12
12
12
12
12
12
12
12
12
12
12
12
12
12
12
12
12
12
12
12
12
12
12
12
12
12
12
12
12
12
12
12
12
12
12
12
12
12
12
12
12
12
12
12
12
12
12
12
12
12
12
12
12
12
12
12
12
12
12
12
12
12
12
12
12
12
12
12
12
12
12
12
12
12
12
12
12
12
12
12
12
12
12
12
12
12
12
12
12
12
12
12
12
12
12
12
12
12
12
12
12
POINT_DATA 614
SCALARS fixed int
LOOKUP_TABLE default
1
1
1
1
1
1
1
1
1
1
1
1
1
1
1
1
1
1
1
1
1
1
1
1
1
1
1
1
1
1
1
1
1
1
1
1
1
1
1
1
1
1
1
1
1
1
1
1
1
1
1
1
1
1
1
1
1
1
1
1
1
1
1
1
1
1
1
1
1
1
1
1
1
1
1
1
1
1
1
1
1
1
1
1
1
1
1
1
1
1
1
1
1
1
1
1
1
1
1
1
1
1
1
1
1
1
1
1
1
1
1
1
1
1
1
1
1
1
1
1
1
1
1
1
1
1
1
1
1
1
1
1
1
1
1
1
1
1
1
1
1
1
1
1
1
1
1
1
1
1
1
1
1
1
1
1
1
1
1
1
1
1
1
1
1
1
1
1
1
1
1
1
1
1
1
1
1
1
1
1
1
1
1
1
1
1
1
1
1
1
1
1
1
1
1
1
1
1
1
1
1
1
1
1
1
1
1
1
1
1
1
1
1
1
1
1
1
1
1
1
1
1
1
1
1
1
1
1
1
1
1
1
1
1
1
1
1
1
1
1
1
1
1
1
1
1
1
1
1
1
1
1
1
1
1
1
1
1
1
1
1
1
1
1
1
1
1
1
1
1
1
1
1
1
1
1
1
1
1
1
1
1
1
1
1
1
1
1
1
1
1
1
1
1
1
1
1
1
1
1
1
1
1
1
1
1
1
1
1
1
1
1
1
1
1
1
1
1
1
1
1
1
1
1
1
1
1
1
1
1
1
1
1
1
1
1
1
1
1
1
1
1
1
1
1
1
1
1
1
1
1
1
1
1
1
1
1
1
1
1
1
1
1
1
1
1
1
1
1
1
1
1
1
1
1
1
1
1
1
1
1
1
1
1
1
1
1
1
1
1
1
1
1
1
1
1
1
1
1
1
1
1
1
1
1
1
1
1
1
1
1
1
1
1
1
1
1
1
1
1
1
1
1
1
1
1
1
1
1
1
1
1
1
1
1
1
1
1
1
1
1
1
1
1
1
1
1
1
1
1
1
1
1
1
0
0
0
0
0
0
0
0
0
0
0
0
0
0
0
0
0
0
0
0
0
0
0
0
0
0
0
0
0
0
0
0
0
0
0
0
0
0
0
0
0
0
0
0
0
0
0
0
0
0
0
0
0
0
0
0
0
0
0
0
0
0
0
0
0
0
0
0
0
0
0
0
0
0
0
0
0
0
0
0
0
0
0
0
0
0
0
0
0
0
0
0
0
0
0
0
0
0
0
0
0
0
0
0
0
0
0
0
0
0
0
0
0
0
0
0
0
0
0
0
0
0
0
0
0
0
0
0
0
0
0
0
0
0
0
0
0
0
0
0
0
0
0
0
0
0
0
0
0
0
0
0
0
0
0
0
0
0
0
0
