# Supplementary material for: Hexahedral mesh generation via constrained quadrilateralization
Source: PLoS One. 2017 May 18;12(5):e0177603. doi: 10.1371/journal.pone.0177603 (PMC5436764; doi:10.1371/journal.pone.0177603)
Supplement: S3 File — For visualizing this mesh, please use free Software ParaView (http://www.paraview.org) (VTK) [file pone.0177603.s003.vtk]

# vtk DataFile Version 3.0
Hex Mesh
ASCII
DATASET UNSTRUCTURED_GRID
POINTS 21654 double
0.48986  0.83821  0.275966
0.35898  0.853563  0.580371
0.389202  0.639218  0.568371
0.405124  0.43638  0.518815
0.421562  0.436626  0.517578
0.297783  0.577072  0.515657
0.404032  0.441753  0.634129
0.66078  0.434759  0.326284
0.352809  0.591214  0.326234
0.297784  0.375009  0.569893
0.341846  0.326274  0.276814
0.31085  0.373278  0.374772
0.387827  0.38881  0.281128
0.311227  0.420093  0.341674
0.297783  0.420104  0.3415
0.297783  0.420055  0.325117
0.351875  0.451649  0.438866
0.650946  0.559675  0.461545
0.38637  0.42028  0.391528
0.313142  0.838249  0.563904
0.440714  0.373705  0.452763
0.356361  0.591096  0.293954
0.297783  0.341753  0.259734
0.297783  0.357398  0.259642
0.370543  0.420015  0.295682
0.312979  0.487855  0.641374
0.297783  0.488592  0.640822
0.389485  0.467593  0.537242
0.37373  0.608626  0.597241
0.358493  0.442088  0.668356
0.327077  0.622119  0.29244
0.358811  0.326499  0.227086
0.54475  0.699688  0.519142
0.39925  0.357583  0.36294
0.297783  0.529031  0.259212
0.327682  0.377477  0.604128
0.36114  0.559955  0.244128
0.495483  0.470375  0.672419
0.49554  0.470375  0.686462
0.510791  0.470375  0.686362
0.404231  0.685163  0.686223
0.38656  0.342586  0.486324
0.402088  0.342631  0.484079
0.313107  0.404386  0.728141
0.373754  0.516187  0.699848
0.389005  0.516041  0.714404
0.38899  0.516202  0.700113
0.622597  0.38874  0.475204
0.61239  0.388804  0.483475
0.363103  0.62234  0.358861
0.313026  0.470367  0.614059
0.330453  0.745543  0.209997
0.346812  0.745506  0.209997
0.389225  0.483491  0.519299
0.297783  0.731136  0.683287
0.358074  0.342014  0.261072
0.34347  0.822927  0.595106
0.389237  0.699808  0.421317
0.33028  0.497983  0.209997
0.341516  0.529927  0.485906
0.457033  0.499005  0.472552
0.457004  0.483433  0.472534
0.646575  0.326054  0.445327
0.639659  0.326054  0.456131
0.328275  0.746353  0.54786
0.442071  0.358535  0.491724
0.362229  0.482607  0.375008
0.455948  0.341662  0.209997
0.457225  0.357258  0.209997
0.358607  0.561687  0.533777
0.374059  0.561863  0.534524
0.389597  0.70037  0.552295
0.326142  0.482395  0.309014
0.297787  0.401799  0.7144
0.297803  0.388967  0.715984
0.328339  0.413656  0.709683
0.41956  0.562645  0.644633
0.362042  0.420234  0.391312
0.37435  0.420254  0.391439
0.373846  0.420043  0.53795
0.373932  0.419156  0.555696
0.388913  0.66992  0.613481
0.488401  0.74625  0.544562
0.313027  0.469366  0.743126
0.40432  0.428845  0.70521
0.404505  0.434498  0.725437
0.461257  0.807417  0.501391
0.404245  0.547144  0.68626
0.31283  0.428718  0.63797
0.337329  0.513675  0.357961
0.337316  0.498107  0.358055
0.49194  0.652714  0.275109
0.343372  0.684955  0.532564
0.44541  0.575375  0.276368
0.313577  0.699351  0.242935
0.395911  0.776264  0.209997
0.412401  0.776253  0.209997
0.32421  0.482535  0.357798
0.325305  0.807512  0.438896
0.370934  0.513442  0.295355
0.337071  0.545009  0.405943
0.479415  0.698989  0.209998
0.477506  0.714478  0.227535
0.330471  0.714692  0.209997
0.330471  0.699256  0.209997
0.328134  0.731009  0.713573
0.436143  0.528898  0.294609
0.324773  0.622286  0.341116
0.46522  0.470375  0.714807
0.449948  0.470375  0.700673
0.449992  0.470375  0.714826
0.336991  0.761318  0.390386
0.373766  0.562404  0.714275
0.373729  0.577863  0.699813
0.337926  0.776746  0.422579
0.297783  0.792216  0.453591
0.297783  0.807557  0.453889
0.297783  0.80758  0.469672
0.324663  0.792135  0.42258
0.338084  0.807489  0.42321
0.373111  0.746106  0.501584
0.341498  0.451209  0.2934
0.388923  0.669881  0.671351
0.365625  0.745983  0.438019
0.36757  0.746001  0.453695
0.438586  0.731006  0.539993
0.358456  0.402936  0.572643
0.34329  0.57812  0.625259
0.343284  0.593443  0.625131
0.44494  0.745472  0.276805
0.482255  0.436803  0.543234
0.404674  0.294856  0.228951
0.312946  0.326317  0.226631
0.314023  0.497975  0.209997
0.38619  0.405092  0.485667
0.687441  0.59027  0.38043
0.674642  0.574824  0.380612
0.358606  0.822804  0.502989
0.696436  0.590141  0.347712
0.41956  0.502691  0.561036
0.435546  0.502598  0.561036
0.312617  0.684874  0.500154
0.389001  0.715688  0.714411
0.364501  0.714972  0.343451
0.343382  0.654419  0.728446
0.313787  0.420202  0.209997
0.564285  0.652333  0.213188
0.477591  0.652578  0.227523
0.342957  0.528984  0.276758
0.326531  0.341888  0.293025
0.631955  0.482183  0.533774
0.646974  0.48199  0.523513
0.715016  0.698733  0.378989
0.343392  0.531444  0.596012
0.343355  0.531812  0.611073
0.713727  0.54348  0.363174
0.312954  0.444638  0.657117
0.373702  0.700515  0.612077
0.650794  0.404224  0.482356
0.650913  0.419807  0.482222
0.359866  0.838088  0.260093
0.32822  0.326583  0.209997
0.343467  0.326649  0.209997
0.387424  0.668926  0.406083
0.326239  0.714906  0.308882
0.399576  0.606933  0.361806
0.398429  0.822856  0.392799
0.338559  0.669047  0.437505
0.401121  0.514134  0.419964
0.412933  0.514204  0.41848
0.311765  0.310533  0.309288
0.420018  0.376501  0.571109
0.537401  0.683473  0.238636
0.533201  0.683527  0.251951
0.52218  0.683497  0.238967
0.324005  0.388991  0.407454
0.41302  0.607271  0.418589
0.374047  0.515197  0.551837
0.366075  0.807438  0.43928
0.343577  0.418654  0.726348
0.452813  0.501167  0.541024
0.567699  0.590321  0.24164
0.574286  0.590273  0.22927
0.56679  0.561073  0.543269
0.343279  0.838249  0.625103
0.353591  0.730655  0.453733
0.375173  0.838189  0.550904
0.389008  0.792274  0.598601
0.389149  0.792249  0.583738
0.373392  0.544475  0.278884
0.471626  0.700332  0.542969
0.384384  0.326299  0.296884
0.34515  0.528954  0.243574
0.356448  0.700028  0.485182
0.407872  0.513307  0.266205
0.483713  0.359199  0.525776
0.469383  0.359245  0.522169
0.482399  0.360078  0.54182
0.367397  0.342195  0.455708
0.367535  0.326457  0.456099
0.373874  0.515861  0.743126
0.389035  0.515972  0.728743
0.389081  0.515973  0.743126
0.388578  0.368907  0.605689
0.403833  0.369042  0.605547
0.511849  0.375077  0.545337
0.5351  0.577082  0.546249
0.365331  0.607239  0.437298
0.661035  0.419744  0.490972
0.388997  0.471071  0.671087
0.373764  0.485529  0.685134
0.696784  0.760815  0.463353
0.581188  0.60586  0.27129
0.386063  0.294856  0.376711
0.323881  0.513822  0.389921
0.461342  0.606154  0.228909
0.41956  0.470375  0.630798
0.419414  0.454291  0.61898
0.41956  0.470375  0.616525
0.48027  0.294856  0.587651
0.404159  0.454098  0.618948
0.682471  0.574962  0.460159
0.695577  0.574883  0.465757
0.448812  0.669181  0.463535
0.457788  0.669161  0.473151
0.354545  0.668554  0.310265
0.386576  0.482663  0.375967
0.541337  0.374734  0.561036
0.541337  0.390697  0.561036
0.329904  0.544503  0.226593
0.313834  0.54453  0.226464
0.41882  0.310971  0.481265
0.542204  0.51441  0.519208
0.552733  0.514053  0.506047
0.310916  0.730553  0.389449
0.389362  0.31499  0.650501
0.464869  0.424552  0.629217
0.480097  0.424688  0.629382
0.601664  0.59027  0.266633
0.472735  0.822892  0.543324
0.488688  0.669831  0.561034
0.328246  0.715725  0.547665
0.328258  0.731041  0.547751
0.547353  0.683504  0.252108
0.360253  0.358101  0.209997
0.495562  0.456097  0.632388
0.510833  0.470375  0.630692
0.510756  0.470375  0.644535
0.513692  0.405184  0.503427
0.512789  0.389761  0.516989
0.526532  0.405101  0.50571
0.389023  0.500197  0.585215
0.376425  0.42039  0.422453
0.388947  0.420426  0.421685
0.646122  0.838081  0.265158
0.418733  0.469736  0.561227
0.50224  0.623254  0.530202
0.517448  0.62312  0.53184
0.358715  0.482924  0.552519
0.405261  0.500184  0.537522
0.404281  0.531593  0.72888
0.540528  0.669415  0.560201
0.389321  0.357566  0.346468
0.372663  0.514576  0.502068
0.372643  0.498894  0.502368
0.419437  0.454429  0.683779
0.41956  0.470375  0.686574
0.573443  0.434566  0.229118
0.404652  0.326402  0.436407
0.420161  0.349238  0.572863
0.311016  0.46696  0.357653
0.495474  0.294856  0.589052
0.408611  0.342239  0.450445
0.404554  0.342125  0.436007
0.43899  0.792231  0.540233
0.455803  0.792265  0.541565
0.417672  0.807561  0.434408
0.313092  0.341995  0.226619
0.313194  0.807373  0.259629
0.369171  0.420555  0.470658
0.596275  0.434631  0.250139
0.610026  0.419044  0.256589
0.601328  0.419118  0.266509
0.610136  0.434627  0.256637
0.357224  0.373235  0.277953
0.441705  0.466749  0.316931
0.297783  0.466774  0.275714
0.349958  0.560546  0.40599
0.419825  0.435502  0.288044
0.428789  0.482308  0.309213
0.385173  0.419998  0.29752
0.312414  0.544596  0.292116
0.507203  0.388036  0.225253
0.375437  0.513375  0.262164
0.36366  0.467225  0.422471
0.653037  0.559579  0.432395
0.65304  0.544072  0.432405
0.354785  0.436118  0.471248
0.404908  0.388836  0.333691
0.404982  0.404458  0.333587
0.327792  0.31077  0.209997
0.532159  0.403657  0.251948
0.329119  0.389031  0.226699
0.297783  0.435569  0.242917
0.324383  0.389039  0.423742
0.310987  0.404515  0.358154
0.344006  0.373366  0.243752
0.343747  0.357736  0.243733
0.370999  0.560054  0.295254
0.356339  0.560066  0.293978
0.337798  0.310543  0.342279
0.350222  0.466943  0.358728
0.596344  0.791852  0.250184
0.394655  0.43623  0.451817
0.338869  0.388817  0.326281
0.325217  0.388813  0.325799
0.354517  0.591153  0.310157
0.343237  0.373277  0.260496
0.342631  0.326314  0.260263
0.325951  0.388799  0.309424
0.297783  0.497917  0.242843
0.458194  0.71533  0.473498
0.310949  0.74591  0.373466
0.337956  0.420084  0.342391
0.354806  0.482999  0.470524
0.340313  0.497952  0.30953
0.434452  0.404477  0.328613
0.312879  0.375264  0.571096
0.313217  0.560065  0.259353
0.358167  0.575536  0.277575
0.328642  0.528986  0.259714
0.357653  0.294856  0.226904
0.342949  0.3107  0.226778
0.342453  0.294856  0.226712
0.344194  0.575521  0.260187
0.328682  0.575549  0.259667
0.678447  0.729708  0.334831
0.678438  0.745188  0.334825
0.691385  0.745174  0.331091
0.387402  0.357576  0.361677
0.297783  0.388719  0.226506
0.336977  0.653339  0.373745
0.383972  0.684541  0.468223
0.361114  0.544442  0.244139
0.42731  0.419958  0.209997
0.410866  0.420111  0.209997
0.32695  0.466793  0.292731
0.460331  0.450791  0.228985
0.32603  0.420031  0.309296
0.327949  0.326333  0.243348
0.483579  0.3276  0.525866
0.355635  0.373203  0.294449
0.359784  0.559982  0.260973
0.337411  0.653277  0.35771
0.489096  0.373924  0.494896
0.343414  0.326483  0.226835
0.442096  0.310707  0.277191
0.441631  0.294856  0.276418
0.31119  0.357557  0.342074
0.340419  0.668563  0.309385
0.374707  0.761316  0.39147
0.397624  0.294856  0.377527
0.38701  0.294856  0.360741
0.398727  0.294856  0.362196
0.589905  0.54361  0.23349
0.386436  0.388925  0.376678
0.340287  0.482385  0.309593
0.368867  0.853563  0.309196
0.371457  0.853563  0.29286
0.338826  0.373184  0.326314
0.328242  0.404459  0.259966
0.389197  0.310615  0.423498
0.356304  0.529001  0.294037
0.34672  0.544479  0.209997
0.346745  0.559976  0.209997
0.326197  0.544616  0.308802
0.311826  0.357509  0.309225
0.311849  0.37315  0.309155
0.357851  0.451196  0.277841
0.373653  0.31065  0.244589
0.372978  0.310622  0.261502
0.611681  0.745617  0.498828
0.297783  0.341755  0.243167
0.375022  0.435953  0.406809
0.656289  0.776205  0.295272
0.665033  0.776177  0.307675
0.342832  0.310639  0.243468
0.388994  0.500994  0.685758
0.32814  0.388852  0.259995
0.359761  0.544463  0.260988
0.404215  0.545317  0.434352
0.404227  0.560833  0.434336
0.374105  0.373279  0.262358
0.389932  0.373247  0.264013
0.40378  0.419954  0.28385
0.344843  0.451263  0.243677
0.377215  0.513625  0.344306
0.386395  0.357596  0.376893
0.398091  0.357599  0.377561
0.407925  0.528846  0.266173
0.409658  0.714863  0.318876
0.364436  0.591284  0.343067
0.326206  0.560148  0.308768
0.372679  0.404432  0.279239
0.374598  0.404469  0.262381
0.392544  0.466855  0.33079
0.313524  0.513464  0.242956
0.297783  0.807442  0.357866
0.328153  0.487419  0.656162
0.328151  0.486933  0.670432
0.521407  0.450439  0.238956
0.541337  0.294856  0.561036
0.541337  0.294856  0.57638
0.526119  0.31559  0.578954
0.368533  0.544581  0.311387
0.3553  0.326267  0.293946
0.328336  0.312822  0.55683
0.510878  0.315335  0.638936
0.510896  0.317211  0.626665
0.404467  0.357835  0.435711
0.434385  0.342099  0.441996
0.297783  0.341832  0.209997
0.312997  0.326443  0.209997
0.297783  0.326176  0.209997
0.324701  0.482481  0.341562
0.313181  0.342136  0.209997
0.700258  0.326086  0.399821
0.31308  0.43561  0.25956
0.297783  0.435562  0.259367
0.297783  0.419946  0.259405
0.4766  0.637142  0.245433
0.460939  0.637194  0.248546
0.297783  0.451173  0.242895
0.4094  0.326232  0.392577
0.325104  0.310594  0.441009
0.324539  0.310577  0.424627
0.43379  0.561015  0.441046
0.404258  0.389752  0.500424
0.297783  0.404434  0.325218
0.354815  0.498627  0.470262
0.339569  0.342121  0.456737
0.394679  0.420595  0.451929
0.408212  0.420646  0.449465
0.375566  0.591372  0.359623
0.387743  0.591399  0.360589
0.441272  0.357536  0.251308
0.337923  0.294856  0.42516
0.324634  0.294856  0.424912
0.485855  0.374265  0.510014
0.650089  0.466481  0.502285
0.376857  0.373205  0.34503
0.357888  0.310962  0.505362
0.412828  0.545557  0.463818
0.311366  0.373427  0.440226
0.405063  0.420074  0.333478
0.374528  0.34209  0.244982
0.428335  0.483218  0.42898
0.428325  0.498806  0.428962
0.311185  0.310585  0.42436
0.297783  0.310614  0.423975
0.351122  0.404464  0.343064
0.351159  0.420084  0.34298
0.37903  0.357559  0.329322
0.340478  0.404861  0.472095
0.326215  0.404848  0.472345
0.458799  0.311031  0.498879
0.458754  0.294856  0.498788
0.374235  0.317236  0.675321
0.387745  0.294856  0.487619
0.38971  0.294856  0.503124
0.434789  0.294856  0.664807
0.434769  0.294856  0.648934
0.41968  0.294856  0.648756
0.673638  0.497284  0.498197
0.674176  0.512829  0.497598
0.376755  0.341907  0.344914
0.389262  0.341913  0.346392
0.376697  0.326244  0.344674
0.339651  0.32639  0.457014
0.480413  0.470375  0.630601
0.495785  0.470375  0.616736
0.374316  0.341943  0.392107
0.362021  0.341937  0.391957
0.382461  0.529039  0.313051
0.404251  0.577808  0.700457
0.324004  0.404638  0.40729
0.376428  0.498455  0.421782
0.375052  0.498371  0.406312
0.344208  0.838114  0.259627
0.519587  0.608027  0.546276
0.343261  0.669985  0.639854
0.31137  0.529658  0.437786
0.382014  0.404417  0.313566
0.297783  0.822848  0.406492
0.311083  0.807495  0.406506
0.297783  0.807487  0.40616
0.375102  0.451182  0.262298
0.657385  0.45075  0.42019
0.362259  0.513756  0.374814
0.387221  0.498415  0.40603
0.328447  0.337743  0.669754
0.389557  0.669746  0.552253
0.391993  0.310661  0.438839
0.362682  0.31057  0.408449
0.36203  0.310555  0.392177
0.388825  0.377009  0.588073
0.297783  0.563161  0.608089
0.404252  0.500792  0.700293
0.41956  0.501046  0.700669
0.401134  0.52969  0.419911
0.350289  0.529231  0.358362
0.349691  0.529303  0.374322
0.373736  0.516627  0.627891
0.388963  0.516632  0.628729
0.413687  0.466985  0.349789
0.422128  0.46712  0.365102
0.312328  0.43561  0.292452
0.398057  0.404657  0.391711
0.399083  0.404725  0.406235
0.413322  0.37325  0.350598
0.392902  0.451161  0.246256
0.396268  0.606671  0.315238
0.388923  0.451692  0.42142
0.349905  0.482731  0.406572
0.349916  0.498319  0.406428
0.362197  0.606995  0.390282
0.396242  0.544588  0.31525
0.344139  0.528963  0.260234
0.311355  0.420397  0.439599
0.3894  0.404988  0.537164
0.349585  0.544928  0.390173
0.374276  0.31056  0.392336
0.386236  0.310564  0.392488
0.337283  0.466941  0.358267
0.37426  0.320141  0.688111
0.3742  0.822743  0.503092
0.372593  0.374057  0.503781
0.329956  0.435867  0.209997
0.601422  0.729914  0.266542
0.593137  0.729961  0.276144
0.604641  0.729915  0.282377
0.420504  0.653586  0.391343
0.353809  0.341911  0.310573
0.365703  0.341907  0.327785
0.329631  0.451313  0.226651
0.338425  0.420384  0.439497
0.674618  0.667831  0.380071
0.408773  0.326501  0.45087
0.312579  0.310544  0.259813
0.313588  0.420105  0.226543
0.297783  0.419976  0.226473
0.373742  0.547094  0.597758
0.373732  0.562537  0.597563
0.297783  0.373085  0.292544
0.31225  0.388767  0.292646
0.297783  0.388722  0.292447
0.364275  0.451301  0.343587
0.336822  0.435787  0.374683
0.312379  0.482375  0.292281
0.405356  0.544689  0.332843
0.459147  0.575429  0.296647
0.449967  0.57552  0.306061
0.41976  0.320658  0.612313
0.386416  0.373264  0.376795
0.339825  0.341897  0.309872
0.340945  0.341914  0.293465
0.337592  0.404689  0.423524
0.394821  0.373639  0.452394
0.342801  0.389493  0.521564
0.373468  0.424362  0.628883
0.341985  0.341944  0.276984
0.327195  0.341909  0.276542
0.358638  0.311259  0.521676
0.358877  0.294856  0.521271
0.510725  0.470375  0.658426
0.51074  0.470375  0.672346
0.510775  0.454596  0.684196
0.434718  0.435662  0.32834
0.342658  0.310905  0.505952
0.297783  0.310602  0.39137
0.328598  0.342313  0.209997
0.356308  0.358143  0.488454
0.356414  0.342447  0.488699
0.358031  0.420324  0.521108
0.3281  0.419081  0.555684
0.41956  0.470375  0.658574
0.41956  0.470375  0.672411
0.343407  0.450424  0.554679
0.358816  0.388713  0.713705
0.358833  0.386955  0.699119
0.297783  0.357732  0.407536
0.297783  0.357754  0.423895
0.297783  0.357573  0.341994
0.358577  0.50075  0.613072
0.373719  0.639183  0.699728
0.350706  0.4672  0.422697
0.351879  0.467265  0.438673
0.341493  0.482996  0.48695
0.61828  0.560089  0.509837
0.618606  0.575606  0.509635
0.328141  0.685298  0.609005
0.33913  0.52911  0.32562
0.312801  0.430438  0.657036
0.342887  0.35867  0.522013
0.327778  0.358499  0.522306
0.674403  0.310465  0.396601
0.388999  0.434481  0.691513
0.389987  0.328538  0.537122
0.41956  0.68518  0.686727
0.480221  0.441791  0.6689
0.480275  0.438901  0.680284
0.313055  0.294856  0.571741
0.41956  0.53174  0.714841
0.41956  0.547088  0.71485
0.328169  0.608662  0.593921
0.686198  0.528122  0.36573
0.69962  0.528041  0.364715
0.686182  0.543657  0.365569
0.327918  0.352716  0.592331
0.485955  0.46819  0.51058
0.310932  0.684258  0.373145
0.297783  0.684284  0.372904
0.313016  0.500589  0.743126
0.349563  0.513818  0.390363
0.312581  0.483018  0.502953
0.41956  0.470375  0.728955
0.41956  0.470375  0.743126
0.465194  0.294856  0.586231
0.465054  0.294856  0.602271
0.556295  0.373921  0.531393
0.373419  0.389685  0.520484
0.328137  0.532029  0.699221
0.383671  0.405002  0.469505
0.342424  0.342624  0.505689
0.373413  0.560001  0.278863
0.374252  0.311325  0.520732
0.643841  0.699182  0.489765
0.654179  0.714564  0.478471
0.654105  0.699112  0.47856
0.643217  0.699107  0.471618
0.328021  0.389437  0.55493
0.358246  0.388427  0.588402
0.328001  0.389126  0.571581
0.312954  0.327501  0.540183
0.312119  0.294856  0.473591
0.311668  0.389144  0.45635
0.327901  0.388287  0.588122
0.327389  0.373191  0.276565
0.450044  0.324282  0.702621
0.510961  0.388078  0.728587
0.510951  0.388062  0.713882
0.37404  0.337487  0.668926
0.389468  0.337491  0.66881
0.35858  0.498897  0.535401
0.358566  0.482988  0.536087
0.41956  0.761721  0.561036
0.389791  0.623637  0.535241
0.541337  0.430287  0.707589
0.541337  0.434235  0.726223
0.358469  0.562799  0.65577
0.373683  0.562716  0.656434
0.373881  0.334016  0.651765
0.389214  0.335102  0.642971
0.373735  0.334994  0.643194
0.404171  0.457162  0.657603
0.343591  0.388699  0.713796
0.359084  0.294856  0.617879
0.343777  0.294856  0.618648
0.713932  0.388232  0.365467
0.700907  0.37271  0.383075
0.297783  0.531764  0.743126
0.358493  0.359483  0.538366
0.358416  0.374609  0.53807
0.373188  0.377844  0.604225
0.373903  0.428626  0.705004
0.465326  0.401007  0.71235
0.480549  0.400848  0.712303
0.312818  0.357518  0.259762
0.373694  0.442039  0.668343
0.359066  0.294856  0.633874
0.640228  0.54424  0.455413
0.324129  0.310542  0.358665
0.324175  0.294856  0.358556
0.337178  0.294856  0.358591
0.389492  0.294856  0.680608
0.343702  0.315489  0.663775
0.343791  0.317264  0.675958
0.311542  0.420054  0.325308
0.343344  0.294856  0.521969
0.34367  0.294856  0.538
0.328234  0.294856  0.538579
0.389208  0.451566  0.726782
0.358676  0.730896  0.743126
0.358676  0.746219  0.743126
0.343382  0.74627  0.728449
0.352409  0.294856  0.441615
0.365866  0.294856  0.441413
0.327726  0.404862  0.521628
0.314102  0.761004  0.209997
0.313005  0.546854  0.578674
0.388998  0.484863  0.699551
0.313001  0.439546  0.680335
0.343327  0.562635  0.61043
0.339424  0.420436  0.455666
0.311672  0.48294  0.454645
0.358581  0.500252  0.713905
0.342987  0.376557  0.58829
0.342989  0.364835  0.589686
0.313016  0.547033  0.743126
0.297783  0.547157  0.743126
0.297783  0.562576  0.743126
0.465173  0.340301  0.706678
0.465136  0.331829  0.725102
0.45002  0.340336  0.706714
0.575693  0.452276  0.541487
0.578911  0.452567  0.555064
0.38895  0.853563  0.684801
0.373714  0.838266  0.68476
0.37371  0.853563  0.6846
0.373655  0.853563  0.669966
0.373663  0.731131  0.64153
0.311871  0.388783  0.309079
0.343273  0.360392  0.555691
0.313004  0.472169  0.628241
0.404573  0.433176  0.575095
0.312994  0.487103  0.626784
0.349518  0.34191  0.375573
0.336771  0.341911  0.375306
0.343324  0.456374  0.631184
0.3743  0.294856  0.633317
0.389481  0.294856  0.632932
0.373813  0.546948  0.582598
0.41956  0.516482  0.658523
0.41956  0.516423  0.6725
0.391862  0.715234  0.43647
0.421755  0.68505  0.538935
0.343253  0.669976  0.654726
0.313013  0.48587  0.612147
0.343373  0.516347  0.611606
0.388936  0.577946  0.671459
0.353516  0.699896  0.453484
0.394629  0.467482  0.451606
0.38899  0.578054  0.584008
0.343367  0.562441  0.595302
0.358443  0.433891  0.610657
0.404195  0.792331  0.628904
0.343581  0.421908  0.743126
0.343576  0.406149  0.743126
0.3889  0.608672  0.642615
0.387305  0.792005  0.485583
0.388985  0.516417  0.685856
0.389567  0.499563  0.536474
0.32816  0.517035  0.625782
0.328185  0.516516  0.610859
0.37376  0.454316  0.682822
0.434965  0.43474  0.725577
0.435151  0.43801  0.743126
0.419923  0.437957  0.743126
0.482462  0.469287  0.543895
0.375376  0.373364  0.245127
0.404246  0.654474  0.700447
0.34234  0.358293  0.505443
0.312925  0.654809  0.668563
0.404293  0.608392  0.728893
0.343454  0.807616  0.595084
0.358557  0.531556  0.714116
0.326337  0.70003  0.469096
0.326354  0.715404  0.469189
0.297783  0.430501  0.707134
0.34338  0.70052  0.594726
0.328183  0.70056  0.593831
0.373693  0.562624  0.612488
0.373706  0.547229  0.612662
0.313078  0.451572  0.726775
0.328145  0.458189  0.656901
0.312992  0.413482  0.591655
0.371414  0.700004  0.485003
0.371458  0.715364  0.485108
0.358452  0.593418  0.655575
0.312472  0.294856  0.25977
0.358612  0.577729  0.580875
0.38463  0.357577  0.297489
0.343322  0.516712  0.684923
0.405989  0.807281  0.501463
0.389  0.485515  0.685461
0.475193  0.372889  0.264208
0.35855  0.562449  0.596326
0.487332  0.623683  0.544409
0.389003  0.593113  0.714454
0.526187  0.397925  0.606689
0.327085  0.66853  0.292483
0.328216  0.546736  0.579472
0.328209  0.562262  0.579136
0.312644  0.294856  0.506249
0.312404  0.294856  0.489934
0.362302  0.575917  0.374584
0.349722  0.575909  0.374144
0.358536  0.472042  0.656965
0.38371  0.389381  0.469641
0.328133  0.516932  0.684704
0.328128  0.517278  0.670076
0.32387  0.326252  0.391607
0.419228  0.428136  0.665468
0.328198  0.51602  0.728475
0.353369  0.591862  0.453353
0.297783  0.608394  0.546348
0.386805  0.326798  0.486623
0.623312  0.760992  0.490739
0.358612  0.432498  0.57458
0.373809  0.389769  0.537529
0.297783  0.607385  0.436829
0.312965  0.532597  0.624605
0.465507  0.454055  0.743126
0.404208  0.608628  0.657841
0.396142  0.699122  0.209997
0.404269  0.501385  0.643866
0.540702  0.684749  0.560183
0.358491  0.3896  0.55492
0.312788  0.576991  0.516158
0.373715  0.453856  0.618562
0.373692  0.547338  0.627391
0.38892  0.547355  0.628411
0.327721  0.389439  0.521743
0.297783  0.608569  0.561745
0.687177  0.605824  0.395606
0.700584  0.60576  0.396564
0.685311  0.60587  0.410855
0.687184  0.621333  0.395449
0.388289  0.530364  0.501292
0.355324  0.310712  0.473207
0.358467  0.685178  0.684744
0.355403  0.341931  0.294226
0.3251  0.310542  0.325667
0.297783  0.310477  0.243319
0.297783  0.294856  0.243406
0.297783  0.484482  0.728313
0.297783  0.500645  0.728462
0.297783  0.445997  0.657092
0.373411  0.405024  0.520518
0.343516  0.451416  0.726652
0.343432  0.466631  0.553304
0.358162  0.498833  0.519027
0.358857  0.421849  0.743126
0.343552  0.434289  0.725335
0.343571  0.437697  0.743126
0.389008  0.500389  0.714243
0.328161  0.486036  0.684673
0.388899  0.654614  0.64255
0.373658  0.65461  0.656166
0.358506  0.45762  0.657053
0.358526  0.456498  0.669856
0.358655  0.484267  0.728197
0.373743  0.438911  0.679726
0.343236  0.451055  0.537582
0.391447  0.483001  0.436285
0.391452  0.498595  0.436182
0.389407  0.562494  0.552576
0.373891  0.375294  0.554622
0.398249  0.405059  0.467481
0.394712  0.404955  0.452055
0.373776  0.515965  0.598452
0.388965  0.516243  0.599659
0.401667  0.483352  0.483245
0.358051  0.37423  0.521276
0.41956  0.562769  0.630711
0.404201  0.5474  0.629527
0.297783  0.545613  0.484871
0.328139  0.608651  0.713603
0.328141  0.593339  0.713638
0.32822  0.592974  0.56331
0.354853  0.560963  0.46943
0.312078  0.310532  0.292821
0.325546  0.43606  0.455593
0.328212  0.654577  0.57847
0.357384  0.294856  0.260094
0.312572  0.373136  0.276235
0.297784  0.473135  0.627279
0.297789  0.458517  0.629515
0.312987  0.473224  0.642352
0.297783  0.474312  0.641824
0.297784  0.460037  0.643238
0.327441  0.310581  0.259826
0.358698  0.530899  0.566231
0.328119  0.54778  0.639905
0.381525  0.294856  0.311111
0.39522  0.294856  0.313351
0.399161  0.294856  0.297474
0.313  0.562372  0.578339
0.297783  0.562564  0.577578
0.323882  0.326237  0.375163
0.373202  0.761432  0.501765
0.297783  0.404354  0.292364
0.405369  0.513588  0.332961
0.396218  0.513492  0.315351
0.313051  0.357565  0.243199
0.357577  0.310614  0.260562
0.404936  0.700068  0.50007
0.402201  0.699976  0.482946
0.391473  0.436146  0.436628
0.35868  0.577624  0.743126
0.328248  0.608419  0.743126
0.343387  0.608476  0.728468
0.343469  0.608374  0.743126
0.32817  0.531956  0.610287
0.328109  0.624151  0.624171
0.328135  0.62409  0.609056
0.365284  0.560742  0.437443
0.328136  0.608769  0.609126
0.328138  0.593439  0.609232
0.328154  0.502277  0.641146
0.312954  0.792328  0.623972
0.328088  0.623501  0.531959
0.342374  0.592278  0.501014
0.342384  0.607748  0.500915
0.343326  0.822921  0.699066
0.297783  0.54829  0.668879
0.297783  0.563545  0.668625
0.358479  0.746426  0.625859
0.469236  0.421203  0.522821
0.374059  0.562112  0.55091
0.388963  0.7005  0.598745
0.297783  0.31052  0.309576
0.328095  0.638901  0.531916
0.3586  0.546112  0.534039
0.343299  0.562791  0.625434
0.343312  0.547458  0.625672
0.373777  0.515974  0.714223
0.36275  0.653457  0.406055
0.297783  0.529365  0.373229
0.404246  0.700432  0.700432
0.343372  0.484879  0.698975
0.343394  0.468673  0.698072
0.41956  0.5787  0.588978
0.41956  0.579021  0.575037
0.354423  0.497942  0.310363
0.324686  0.466896  0.341659
0.388995  0.838275  0.69953
0.404191  0.639348  0.600704
0.404187  0.624062  0.600727
0.424561  0.853562  0.420138
0.42169  0.853562  0.406917
0.328169  0.624004  0.593847
0.41956  0.623721  0.729004
0.41956  0.623668  0.743126
0.297783  0.502832  0.624989
0.297783  0.487746  0.625903
0.312928  0.654339  0.531322
0.313028  0.777037  0.578293
0.38891  0.685216  0.656954
0.32811  0.608849  0.624238
0.343557  0.404489  0.26048
0.344428  0.404563  0.243741
0.373699  0.593273  0.685314
0.389748  0.715507  0.518132
0.311132  0.607224  0.421202
0.404196  0.623988  0.643618
0.410829  0.699868  0.405542
0.42195  0.699947  0.404787
0.424775  0.699988  0.41759
0.388936  0.807682  0.670917
0.3576  0.700106  0.501173
0.41956  0.654532  0.68673
0.502392  0.699908  0.515151
0.399147  0.34198  0.406992
0.421982  0.326202  0.405539
0.404211  0.501009  0.601343
0.41956  0.501667  0.60274
0.41956  0.501433  0.616493
0.343327  0.517109  0.641172
0.568949  0.653592  0.542872
0.373758  0.501302  0.628322
0.328174  0.501797  0.626464
0.297783  0.639119  0.743126
0.389046  0.593051  0.728789
0.41956  0.685056  0.714898
0.404246  0.685113  0.70044
0.41956  0.685124  0.700806
0.389002  0.608453  0.714445
0.503694  0.761429  0.530453
0.389118  0.684923  0.743126
0.373814  0.685001  0.728658
0.373898  0.684937  0.743126
0.342346  0.530047  0.501901
0.327428  0.545656  0.50135
0.297783  0.563589  0.653563
0.297783  0.578739  0.653368
0.441055  0.807412  0.519031
0.343326  0.531858  0.699411
0.540091  0.638748  0.560237
0.540326  0.654081  0.560221
0.405843  0.715627  0.536963
0.501245  0.342385  0.499818
0.501199  0.358147  0.499845
0.499231  0.358539  0.514069
0.312984  0.547223  0.728406
0.343467  0.449989  0.710393
0.343434  0.467735  0.712501
0.312961  0.562817  0.713587
0.297783  0.56305  0.713442
0.312947  0.562995  0.698781
0.404339  0.700221  0.743126
0.328112  0.608749  0.698813
0.405804  0.700313  0.536914
0.374291  0.715591  0.534242
0.356179  0.436119  0.487559
0.388909  0.654617  0.613492
0.501277  0.531605  0.545461
0.404212  0.777089  0.657497
0.373676  0.608645  0.670781
0.343622  0.822919  0.579941
0.343578  0.807605  0.579896
0.343712  0.80759  0.56458
0.328694  0.357795  0.226711
0.328434  0.342132  0.226707
0.328084  0.639445  0.669051
0.388943  0.639211  0.685734
0.328268  0.342736  0.743126
0.313022  0.342826  0.743126
0.297783  0.684853  0.484091
0.358542  0.593241  0.596015
0.343462  0.562278  0.743126
0.328245  0.562356  0.743126
0.312566  0.294856  0.24324
0.297783  0.50233  0.68482
0.297783  0.517548  0.684481
0.343314  0.593359  0.610098
0.68549  0.729768  0.409902
0.672796  0.729762  0.408138
0.358534  0.669769  0.713964
0.373691  0.639234  0.685241
0.37369  0.654545  0.685229
0.358513  0.715821  0.610903
0.358482  0.5475  0.655909
0.373697  0.547402  0.656534
0.297783  0.547407  0.728352
0.327446  0.607771  0.500606
0.312936  0.807605  0.654096
0.343306  0.578014  0.699208
0.343301  0.593343  0.699153
0.404218  0.761675  0.600561
0.358508  0.577924  0.699502
0.358658  0.685151  0.580511
0.328111  0.547833  0.654803
0.388999  0.685054  0.714422
0.358445  0.639345  0.640686
0.388959  0.56254  0.685828
0.373739  0.547112  0.699875
0.388966  0.547181  0.685854
0.343277  0.807631  0.640014
0.297783  0.838224  0.639285
0.522438  0.838191  0.546541
0.388915  0.593319  0.657058
0.41956  0.822864  0.743126
0.41956  0.822968  0.728781
0.41956  0.807517  0.743126
0.297783  0.578618  0.683451
0.358456  0.6087  0.670191
0.373816  0.730948  0.728651
0.389035  0.53148  0.728783
0.358684  0.639003  0.743126
0.358685  0.62368  0.743126
0.3739  0.638988  0.743126
0.389117  0.63898  0.743126
0.341536  0.576623  0.485255
0.341545  0.592127  0.485129
0.358667  0.546802  0.743126
0.495393  0.294856  0.650887
0.343262  0.731117  0.669565
0.312991  0.516173  0.728459
0.354186  0.420033  0.310695
0.373746  0.531683  0.699887
0.373771  0.531527  0.714281
0.297783  0.43534  0.725892
0.297783  0.776958  0.683477
0.358732  0.684936  0.533273
0.343274  0.731088  0.684325
0.343277  0.746387  0.684335
0.368191  0.420028  0.311867
0.297783  0.700281  0.743126
0.312973  0.700359  0.728259
0.297783  0.700369  0.728175
0.404242  0.823015  0.685537
0.359094  0.792225  0.549808
0.376581  0.638085  0.421438
0.312938  0.76175  0.63879
0.389254  0.70043  0.568374
0.312019  0.745781  0.308585
0.373814  0.700315  0.728657
0.328172  0.700346  0.728348
0.328234  0.700274  0.743126
0.297783  0.547645  0.713564
0.328102  0.761738  0.639334
0.312991  0.746471  0.593292
0.314095  0.575549  0.209997
0.297783  0.63931  0.561647
0.297783  0.639181  0.546244
0.373668  0.578031  0.627129
0.506507  0.746292  0.561004
0.358467  0.654575  0.684756
0.358494  0.654523  0.699373
0.404212  0.792396  0.657349
0.343303  0.761661  0.699066
0.328112  0.746353  0.698789
0.324551  0.746009  0.421906
0.373984  0.792262  0.582044
0.404336  0.623661  0.743126
0.373557  0.353528  0.591938
0.457179  0.76153  0.521511
0.472991  0.761511  0.524966
0.404209  0.365553  0.589123
0.389595  0.822857  0.568332
0.31108  0.730466  0.35721
0.40426  0.853563  0.699502
0.545127  0.730469  0.519134
0.700668  0.729741  0.395444
0.32822  0.669739  0.547525
0.343415  0.853563  0.728439
0.328173  0.65465  0.593784
0.389959  0.761463  0.518486
0.328098  0.807618  0.654436
0.328106  0.807624  0.639535
0.388995  0.853563  0.699348
0.343455  0.715585  0.743126
0.343454  0.730901  0.743126
0.297783  0.792293  0.653633
0.297783  0.807585  0.653805
0.328237  0.807625  0.594424
0.328317  0.80762  0.579217
0.395345  0.761352  0.45215
0.312947  0.79225  0.698665
0.35853  0.822936  0.699244
0.312945  0.822896  0.683964
0.312936  0.822913  0.654224
0.343542  0.792295  0.579824
0.358721  0.5619  0.549789
0.358727  0.577398  0.549588
0.34987  0.761281  0.374785
0.312433  0.822796  0.292626
0.558472  0.483384  0.531011
0.557649  0.467868  0.531173
0.559951  0.468245  0.544485
0.572833  0.467559  0.528417
0.344138  0.791855  0.260248
0.698767  0.698825  0.411959
0.698731  0.68334  0.41208
0.312979  0.654728  0.592997
0.373713  0.807653  0.684983
0.358493  0.807632  0.684652
0.445583  0.853563  0.496374
0.373825  0.792286  0.597124
0.427719  0.699949  0.459914
0.358678  0.792208  0.743126
0.388902  0.593349  0.642652
0.328163  0.777031  0.609347
0.388864  0.652961  0.2808
0.313118  0.822931  0.532891
0.297783  0.822946  0.532485
0.440218  0.73088  0.518388
0.592481  0.637804  0.522466
0.592256  0.62236  0.522553
0.388903  0.700533  0.642521
0.404196  0.807671  0.642921
0.359062  0.838168  0.503526
0.373732  0.792307  0.611997
0.41956  0.623823  0.700798
0.41956  0.639154  0.700804
0.358656  0.807606  0.595938
0.297783  0.807569  0.668766
0.297783  0.792272  0.668622
0.389  0.639105  0.714433
0.389003  0.591704  0.420815
0.389046  0.684991  0.728773
0.386369  0.592173  0.48417
0.374261  0.700266  0.53418
0.389703  0.700176  0.518055
0.385672  0.714804  0.297394
0.388821  0.714744  0.280971
0.358462  0.838258  0.669852
0.391727  0.838087  0.519793
0.375589  0.838137  0.519441
0.373759  0.68519  0.597119
0.441805  0.838031  0.519589
0.350049  0.838207  0.391781
0.362936  0.76133  0.406859
0.375422  0.761337  0.406956
0.358778  0.715601  0.533387
0.41956  0.654478  0.700807
0.343447  0.70048  0.579426
0.374502  0.792201  0.550926
0.359852  0.838192  0.534557
0.313069  0.792316  0.547768
0.385702  0.65303  0.297182
0.311397  0.838224  0.423371
0.344407  0.853563  0.519075
0.359702  0.838178  0.519055
0.360288  0.853563  0.519445
0.360334  0.853563  0.534678
0.328111  0.669644  0.531909
0.360151  0.404567  0.244316
0.343284  0.685271  0.624909
0.343286  0.700564  0.624923
0.343334  0.838242  0.699055
0.326466  0.326227  0.292937
0.358676  0.715765  0.580563
0.358666  0.70046  0.580532
0.373753  0.669885  0.597119
0.374298  0.746281  0.550678
0.381273  0.69987  0.452643
0.389303  0.792024  0.502002
0.373516  0.792075  0.502273
0.37412  0.761626  0.566593
0.38933  0.761626  0.56847
0.358454  0.715811  0.670094
0.541337  0.340824  0.62463
0.526328  0.341656  0.625344
0.297783  0.592764  0.531001
0.297783  0.608221  0.530887
0.297783  0.608056  0.515374
0.328236  0.700404  0.547599
0.297783  0.654538  0.546238
0.3276  0.326277  0.259939
0.36254  0.822829  0.391859
0.358552  0.639259  0.595815
0.357524  0.653994  0.501034
0.312481  0.79224  0.485545
0.506274  0.715647  0.561
0.313001  0.593047  0.562555
0.359695  0.853563  0.504193
0.297783  0.730572  0.389159
0.414766  0.699373  0.303866
0.401941  0.623048  0.482641
0.313029  0.792301  0.532308
0.388804  0.544457  0.280735
0.297783  0.51395  0.405641
0.312595  0.607822  0.500224
0.297783  0.607901  0.49979
0.310923  0.745949  0.38957
0.392062  0.853563  0.504486
0.339694  0.746053  0.453867
0.367765  0.776715  0.454197
0.328498  0.822909  0.533332
0.328135  0.822906  0.698913
0.358649  0.669838  0.580502
0.624288  0.838112  0.490265
0.621761  0.838096  0.507874
0.622467  0.853563  0.507887
0.634583  0.853563  0.498932
0.40788  0.745511  0.266418
0.369261  0.576501  0.468938
0.367208  0.576369  0.453098
0.297783  0.76152  0.453138
0.297783  0.761566  0.46891
0.374754  0.715078  0.375603
0.386766  0.715098  0.376292
0.337018  0.776708  0.390558
0.338646  0.730641  0.437873
0.375579  0.60687  0.359642
0.374647  0.606941  0.375098
0.312415  0.761563  0.485049
0.297783  0.76161  0.484618
0.34042  0.699455  0.309465
0.314116  0.652943  0.209997
0.327094  0.326245  0.276463
0.311516  0.79217  0.438179
0.356351  0.575585  0.293961
0.393304  0.791719  0.246124
0.328693  0.730223  0.259764
0.373815  0.35766  0.262287
0.358192  0.822665  0.277112
0.373449  0.822624  0.278261
0.313858  0.745626  0.226495
0.311754  0.294856  0.309184
0.326404  0.310551  0.292761
0.311033  0.776751  0.405976
0.362401  0.684221  0.374812
0.297783  0.341779  0.226586
0.297783  0.606593  0.242782
0.439066  0.310724  0.251537
0.438166  0.294856  0.252032
0.385703  0.63756  0.297137
0.362168  0.575994  0.390306
0.659143  0.745335  0.448034
0.324615  0.776764  0.422309
0.324578  0.761389  0.422087
0.312832  0.560091  0.275743
0.338168  0.653217  0.34164
0.642416  0.341424  0.319027
0.342984  0.807293  0.276688
0.390587  0.838167  0.552382
0.324795  0.699565  0.341261
0.327272  0.294856  0.259641
0.327463  0.294856  0.243181
0.605117  0.559124  0.23923
0.582413  0.559209  0.245217
0.297783  0.761311  0.373337
0.404437  0.544443  0.283469
0.343959  0.853563  0.503822
0.297783  0.5915  0.372928
0.312291  0.294856  0.276256
0.327927  0.683941  0.276146
0.327927  0.668486  0.276125
0.375098  0.560579  0.406002
0.421713  0.669745  0.538907
0.41956  0.669973  0.561036
0.373353  0.776409  0.27904
0.37546  0.77637  0.262206
0.32929  0.513449  0.243201
0.297783  0.700061  0.45268
0.327  0.497931  0.292625
0.330398  0.776378  0.209997
0.297783  0.730382  0.308275
0.401777  0.822736  0.348139
0.297783  0.451438  0.373915
0.297783  0.451379  0.357612
0.337223  0.420122  0.358609
0.409297  0.310552  0.392739
0.420497  0.310514  0.392774
0.312418  0.326198  0.276348
0.297783  0.326126  0.276404
0.312944  0.388784  0.25968
0.395796  0.513316  0.209997
0.351324  0.513609  0.342445
0.341545  0.466786  0.293342
0.297783  0.482347  0.259277
0.297783  0.482348  0.242859
0.297783  0.529079  0.29194
0.328561  0.48235  0.259794
0.341585  0.482356  0.293286
0.385591  0.776429  0.297433
0.336912  0.68428  0.389839
0.323961  0.684297  0.389517
0.326598  0.357536  0.293054
0.395359  0.341936  0.315731
0.40881  0.341941  0.319114
0.404677  0.341929  0.333756
0.311999  0.544638  0.308425
0.338161  0.637751  0.341613
0.420359  0.559969  0.287638
0.346837  0.683777  0.209997
0.31217  0.792217  0.46983
0.561532  0.574832  0.2536
0.342812  0.466777  0.276914
0.343356  0.434407  0.555779
0.325429  0.591235  0.324951
0.392579  0.807295  0.330969
0.33954  0.653707  0.453302
0.339525  0.638275  0.453292
0.311757  0.746124  0.453361
0.311776  0.761485  0.453541
0.325088  0.746047  0.437817
0.297783  0.529698  0.437526
0.297783  0.529609  0.421529
0.325416  0.560201  0.325004
0.371071  0.451814  0.486624
0.356191  0.451738  0.487319
0.32628  0.622969  0.468988
0.329387  0.637482  0.243151
0.421292  0.545459  0.445571
0.433775  0.545511  0.440986
0.433714  0.529988  0.440965
0.440415  0.545556  0.452339
0.325415  0.822871  0.439343
0.338463  0.373433  0.440081
0.311115  0.529571  0.421765
0.377029  0.497832  0.245023
0.674449  0.683336  0.394178
0.662214  0.683356  0.393315
0.449924  0.559992  0.306053
0.297783  0.576899  0.50006
0.297783  0.310479  0.259952
0.373455  0.622018  0.27887
0.391495  0.420508  0.436757
0.373462  0.435961  0.520514
0.477685  0.436623  0.488539
0.343414  0.562228  0.580021
0.435187  0.433801  0.575808
0.45045  0.433932  0.576313
0.343408  0.515822  0.596612
0.311099  0.451592  0.422861
0.343288  0.546008  0.533453
0.363708  0.545111  0.421828
0.297783  0.591779  0.420999
0.381229  0.684478  0.452541
0.381189  0.669076  0.452457
0.328251  0.499481  0.581611
0.297783  0.593575  0.59249
0.297783  0.578205  0.592639
0.381084  0.622799  0.452321
0.346074  0.590972  0.226791
0.36228  0.606423  0.227103
0.311069  0.66876  0.356983
0.297783  0.668784  0.356764
0.297783  0.668852  0.372877
0.502169  0.638218  0.500091
0.311182  0.326225  0.342194
0.666336  0.838044  0.484876
0.405358  0.591271  0.332799
0.31202  0.653137  0.308342
0.389804  0.637787  0.34568
0.349632  0.60699  0.390001
0.349996  0.607067  0.405861
0.311083  0.745874  0.357311
0.407303  0.435521  0.266393
0.453958  0.547691  0.541115
0.404397  0.638193  0.434523
0.379584  0.529106  0.32871
0.392647  0.52912  0.330518
0.312885  0.373156  0.259722
0.297783  0.373043  0.259565
0.536553  0.807347  0.238667
0.541364  0.807318  0.225092
0.356242  0.514345  0.486089
0.297783  0.451232  0.308555
0.362315  0.591427  0.374569
0.374631  0.591445  0.375081
0.327717  0.310614  0.243282
0.34175  0.822725  0.292911
0.363031  0.528936  0.209997
0.467644  0.375322  0.539305
0.409736  0.822909  0.393031
0.341133  0.373194  0.293597
0.326664  0.373172  0.293044
0.312849  0.65305  0.275718
0.61387  0.465845  0.273682
0.297783  0.341916  0.34213
0.297783  0.341956  0.358522
0.389518  0.853563  0.344574
0.53747  0.652465  0.238649
0.542165  0.652419  0.225106
0.364513  0.822758  0.343341
0.377275  0.822742  0.344463
0.391676  0.838025  0.262608
0.363939  0.715185  0.422057
0.328704  0.637515  0.259663
0.687162  0.559268  0.396148
0.297783  0.699514  0.308178
0.356515  0.838111  0.292992
0.373898  0.746211  0.743126
0.366333  0.637688  0.327321
0.312846  0.622101  0.275708
0.45904  0.637445  0.296689
0.373429  0.575519  0.278852
0.392569  0.822682  0.330595
0.405121  0.82268  0.333398
0.412529  0.760829  0.209997
0.429189  0.745392  0.209997
0.396223  0.730277  0.31577
0.354662  0.838127  0.309389
0.408027  0.668337  0.266244
0.410151  0.668268  0.247728
0.354536  0.730298  0.310453
0.356364  0.73025  0.294201
0.664956  0.683459  0.435574
0.64756  0.66806  0.443582
0.647622  0.683519  0.443515
0.410886  0.822557  0.228733
0.410957  0.807438  0.364734
0.420616  0.807568  0.379718
0.4206  0.792198  0.379564
0.341723  0.6221  0.293061
0.409695  0.668577  0.31862
0.346109  0.652889  0.226799
0.375669  0.83806  0.261019
0.359721  0.807224  0.260809
0.359761  0.822646  0.260533
0.356384  0.668499  0.294048
0.404436  0.699305  0.283722
0.349911  0.807464  0.391306
0.362449  0.792079  0.391457
0.362491  0.807457  0.391651
0.362517  0.807439  0.375647
0.47655  0.668101  0.245427
0.312053  0.838187  0.309103
0.404323  0.822534  0.283062
0.374842  0.838191  0.392396
0.297783  0.853563  0.358901
0.311224  0.853563  0.358562
0.297783  0.853563  0.375087
0.339227  0.807379  0.325868
0.311354  0.82282  0.341836
0.325602  0.853563  0.325114
0.324967  0.853563  0.341736
0.343281  0.761689  0.684344
0.386742  0.776721  0.391964
0.339183  0.622212  0.325486
0.374374  0.746226  0.534415
0.297783  0.853563  0.391205
0.31106  0.838216  0.391029
0.313912  0.451336  0.209997
0.313855  0.435774  0.209997
0.362481  0.77667  0.375445
0.349888  0.776675  0.37491
0.362427  0.715068  0.374991
0.340406  0.761144  0.309639
0.326231  0.76117  0.309046
0.394793  0.776285  0.228168
0.297783  0.776696  0.37352
0.311686  0.838192  0.325552
0.340418  0.714888  0.309511
0.381546  0.761347  0.453324
0.399514  0.776786  0.406863
0.297783  0.792047  0.292408
0.569909  0.745884  0.542785
0.389098  0.638104  0.420935
0.401302  0.638136  0.42007
0.391644  0.638169  0.43597
0.382508  0.822651  0.312626
0.342578  0.746176  0.501289
0.390069  0.746224  0.535527
0.396201  0.745682  0.31583
0.38982  0.316583  0.573091
0.441373  0.822702  0.519282
0.343363  0.807624  0.610154
0.364141  0.776718  0.422805
0.355495  0.7921  0.470531
0.401601  0.746035  0.420976
0.38932  0.730604  0.421597
0.401551  0.730646  0.420802
0.389216  0.654519  0.568356
0.358622  0.776993  0.595943
0.455989  0.853563  0.542096
0.439858  0.853563  0.541068
0.386738  0.684256  0.376078
0.427799  0.715329  0.460056
0.698576  0.605808  0.413002
0.712553  0.605743  0.415434
0.389618  0.807337  0.502371
0.378169  0.838062  0.22717
0.358183  0.714776  0.277738
0.356373  0.714825  0.294165
0.382521  0.684001  0.313233
0.351007  0.745972  0.422326
0.351054  0.761353  0.422521
0.337837  0.745988  0.422158
0.338682  0.74602  0.438036
0.339748  0.761417  0.454074
0.385692  0.82261  0.296539
0.41956  0.669973  0.602774
0.435329  0.837953  0.294845
0.444149  0.837958  0.276747
0.444079  0.853563  0.275827
0.438733  0.359239  0.51574
0.400337  0.575573  0.299659
0.391376  0.791742  0.263787
0.377287  0.637765  0.344253
0.378776  0.838065  0.209997
0.696857  0.791688  0.463299
0.696855  0.807131  0.463264
0.34042  0.684014  0.309422
0.338184  0.699553  0.341781
0.502072  0.607893  0.530162
0.486929  0.608026  0.527668
0.477348  0.528486  0.227514
0.363203  0.853563  0.35893
0.427037  0.69914  0.24962
0.445039  0.730047  0.276732
0.445121  0.714617  0.276669
0.392687  0.668634  0.330726
0.377276  0.606423  0.244954
0.392552  0.838089  0.329894
0.405044  0.838087  0.332799
0.363105  0.55993  0.209997
0.329815  0.497937  0.226617
0.312433  0.730325  0.292201
0.658403  0.652338  0.354426
0.658414  0.636847  0.354467
0.363235  0.699186  0.209997
0.363227  0.683741  0.209997
0.409881  0.838004  0.247129
0.428216  0.668178  0.229583
0.373622  0.838067  0.277588
0.619424  0.838111  0.246414
0.410157  0.63733  0.247689
0.429216  0.668141  0.209997
0.429192  0.652668  0.209997
0.573785  0.791863  0.229218
0.525639  0.760918  0.224757
0.521561  0.776438  0.239041
0.444067  0.745419  0.251023
0.401974  0.730408  0.348073
0.389833  0.714988  0.346108
0.344191  0.745612  0.260314
0.344173  0.76103  0.260317
0.329868  0.791837  0.226625
0.404474  0.310593  0.333032
0.391829  0.310591  0.330187
0.385586  0.791819  0.297303
0.310972  0.357587  0.358482
0.399641  0.761266  0.362843
0.411053  0.761286  0.364405
0.350416  0.730436  0.358604
0.542478  0.714609  0.264484
0.385694  0.683937  0.297286
0.39609  0.745421  0.209997
0.396129  0.729995  0.209997
0.377134  0.776336  0.245013
0.370996  0.807244  0.295142
0.361237  0.853563  0.243041
0.421106  0.853563  0.285155
0.409634  0.730273  0.318962
0.409602  0.745674  0.319044
0.345988  0.528959  0.22681
0.32616  0.497964  0.308951
0.422695  0.591214  0.322389
0.328193  0.454307  0.617738
0.328129  0.438983  0.622376
0.346842  0.699221  0.209997
0.341731  0.699408  0.293188
0.363074  0.544434  0.209997
0.645695  0.325819  0.264932
0.341733  0.683964  0.293152
0.685881  0.434703  0.317915
0.52924  0.576502  0.518912
0.388827  0.559985  0.280714
0.364704  0.838188  0.424581
0.712607  0.6368  0.414855
0.39267  0.622239  0.330511
0.405348  0.622265  0.332913
0.412648  0.668177  0.209997
0.412629  0.652708  0.209997
0.329787  0.822681  0.226573
0.329853  0.513465  0.226608
0.672594  0.636729  0.321148
0.685277  0.63668  0.316486
0.665135  0.652237  0.307789
0.672558  0.652238  0.321079
0.327128  0.838159  0.292422
0.341039  0.357561  0.293563
0.342126  0.357592  0.277074
0.513198  0.683448  0.210091
0.396261  0.684008  0.315551
0.645441  0.481413  0.302164
0.364446  0.606785  0.343076
0.477584  0.621598  0.227524
0.493696  0.621548  0.226169
0.352845  0.668611  0.326351
0.346042  0.559976  0.226797
0.385684  0.575571  0.297058
0.3785  0.760892  0.227587
0.495502  0.442059  0.634818
0.404494  0.622004  0.283483
0.324331  0.761265  0.357771
0.691733  0.590126  0.331905
0.685751  0.496882  0.317505
0.699251  0.496813  0.312887
0.410719  0.638129  0.405025
0.41956  0.746421  0.561036
0.41956  0.731123  0.561036
0.636071  0.310375  0.291552
0.573748  0.853563  0.229097
0.409717  0.560141  0.318282
0.337172  0.684337  0.405793
0.386594  0.668875  0.391042
0.425061  0.760904  0.270224
0.6651  0.667743  0.307736
0.66507  0.683246  0.307687
0.672496  0.683241  0.320961
0.405355  0.575755  0.332785
0.558306  0.605843  0.226554
0.427062  0.683691  0.249593
0.460998  0.435187  0.209997
0.460532  0.419611  0.209997
0.45908  0.79207  0.474352
0.552465  0.714467  0.239495
0.567484  0.714444  0.241658
0.561283  0.714509  0.253635
0.481451  0.420332  0.559462
0.404199  0.532092  0.615333
0.375194  0.638019  0.406037
0.374664  0.622423  0.375134
0.371102  0.483125  0.486159
0.523656  0.700213  0.560803
0.527769  0.668896  0.505839
0.44538  0.637365  0.276423
0.445411  0.621885  0.276406
0.557851  0.653893  0.558761
0.569159  0.668979  0.542844
0.558072  0.669247  0.558743
0.389425  0.577242  0.518072
0.405552  0.577427  0.518222
0.604899  0.698813  0.239165
0.60638  0.637674  0.516429
0.619754  0.653006  0.508892
0.606573  0.653118  0.516331
0.404207  0.623955  0.65783
0.41956  0.623953  0.658651
0.327929  0.730936  0.516506
0.409669  0.653456  0.377412
0.467895  0.684532  0.481805
0.478751  0.684495  0.489215
0.44187  0.389804  0.491625
0.441956  0.374188  0.491651
0.577832  0.326483  0.555179
0.59097  0.326431  0.537194
0.664986  0.745219  0.307616
0.443954  0.760845  0.251056
0.373903  0.348757  0.573643
0.512219  0.374526  0.530971
0.581052  0.496877  0.216412
0.518434  0.761036  0.253181
0.656237  0.745242  0.295222
0.667976  0.745213  0.288385
0.387209  0.404699  0.406766
0.685229  0.652193  0.316397
0.400287  0.528971  0.29974
0.648915  0.652316  0.329926
0.648935  0.636817  0.329957
0.406109  0.746152  0.518594
0.461294  0.714492  0.228939
0.552659  0.63692  0.239498
0.598741  0.668528  0.505885
0.674631  0.590339  0.380514
0.673325  0.590304  0.3663
0.410101  0.71461  0.247798
0.416697  0.622788  0.432288
0.593325  0.497067  0.276147
0.342255  0.420442  0.504702
0.643577  0.683194  0.245052
0.63224  0.544369  0.483092
0.404248  0.608494  0.700453
0.656793  0.496916  0.295856
0.645443  0.496976  0.302137
0.656803  0.481356  0.295898
0.646777  0.496909  0.284284
0.705557  0.558983  0.328439
0.705591  0.543443  0.328652
0.534895  0.807433  0.532609
0.538299  0.807464  0.546257
0.535168  0.822799  0.532671
0.505122  0.621601  0.255495
0.43373  0.436553  0.473801
0.441693  0.452384  0.491995
0.441712  0.436694  0.491864
0.646703  0.54357  0.284202
0.635561  0.559118  0.273778
0.625386  0.559174  0.281994
0.635587  0.543576  0.273799
0.387216  0.389037  0.406926
0.673484  0.388194  0.367497
0.581133  0.51246  0.216449
0.597748  0.512421  0.22127
0.593113  0.745466  0.276166
0.580938  0.745517  0.271197
0.678968  0.45032  0.336398
0.683388  0.450359  0.351244
0.542172  0.636914  0.225113
0.537488  0.63696  0.23865
0.658354  0.544072  0.44959
0.647266  0.544147  0.444291
0.647239  0.528636  0.444327
0.547248  0.636869  0.211328
0.542175  0.621405  0.225117
0.558301  0.621361  0.226558
0.530133  0.636915  0.210432
0.530107  0.605895  0.210443
0.525983  0.621451  0.224736
0.530119  0.621407  0.210441
0.513137  0.621457  0.210098
0.409731  0.761367  0.378322
0.420687  0.83793  0.483325
0.420518  0.638129  0.391194
0.468661  0.73007  0.288607
0.468779  0.714625  0.288529
0.422788  0.730856  0.518482
0.657827  0.35686  0.276509
0.491653  0.699152  0.27507
0.410126  0.699171  0.247775
0.428206  0.699094  0.229605
0.541717  0.776406  0.225104
0.54698  0.776379  0.211269
0.55181  0.434715  0.239401
0.53652  0.43477  0.238594
0.674423  0.636881  0.394428
0.662192  0.636923  0.393473
0.491776  0.683682  0.275059
0.504077  0.683646  0.270381
0.678557  0.652244  0.335079
0.672525  0.667742  0.321017
0.685185  0.667701  0.316316
0.678529  0.667746  0.335007
0.689364  0.574885  0.445302
0.695332  0.559336  0.466258
0.702415  0.559271  0.450893
0.643422  0.745445  0.47136
0.373903  0.822879  0.743126
0.373901  0.807539  0.743126
0.358647  0.776835  0.517898
0.660452  0.667778  0.325517
0.660433  0.683273  0.325477
0.343303  0.777026  0.625075
0.358952  0.761603  0.549585
0.426564  0.791679  0.249681
0.461882  0.48188  0.209997
0.605115  0.574665  0.239218
0.522047  0.714493  0.23897
0.537283  0.714484  0.238643
0.581218  0.652294  0.21646
0.572783  0.71495  0.515191
0.47855  0.807351  0.281984
0.478327  0.822774  0.282145
0.490291  0.807406  0.275735
0.43532  0.82253  0.29532
0.444372  0.807112  0.277076
0.444236  0.822518  0.277019
0.441424  0.74555  0.317323
0.696393  0.605665  0.34756
0.710392  0.605598  0.345107
0.39845  0.745934  0.377317
0.652097  0.791718  0.45985
0.489397  0.822732  0.259446
0.49011  0.822818  0.275861
0.532229  0.80741  0.252028
0.528487  0.807511  0.265198
0.528314  0.822902  0.265203
0.479224  0.760853  0.209998
0.479054  0.776309  0.209998
0.506732  0.729985  0.240351
0.662346  0.605907  0.380606
0.662164  0.605941  0.393631
0.476488  0.745471  0.263783
0.670436  0.776125  0.351918
0.670412  0.760656  0.351878
0.567293  0.760956  0.241641
0.582056  0.76093  0.245196
0.574954  0.760993  0.256543
0.687468  0.807056  0.379512
0.67467  0.807048  0.379929
0.687447  0.791589  0.379468
0.615471  0.698867  0.28988
0.625346  0.698839  0.298396
0.613818  0.636809  0.273634
0.41956  0.838253  0.561036
0.41956  0.853563  0.561036
0.405588  0.838138  0.555132
0.586002  0.77659  0.538868
0.673265  0.683293  0.365825
0.65837  0.683306  0.354353
0.459822  0.684694  0.500411
0.488137  0.715593  0.544523
0.352003  0.638163  0.437481
0.71474  0.652265  0.396712
0.700836  0.652263  0.379638
0.674475  0.760654  0.393984
0.413468  0.73066  0.464571
0.624148  0.653186  0.538355
0.624362  0.668619  0.538225
0.409643  0.622533  0.377172
0.420591  0.622584  0.377996
0.350833  0.638082  0.42169
0.687858  0.372843  0.448728
0.693702  0.372806  0.432896
0.373585  0.499017  0.519076
0.373559  0.48322  0.51949
0.698358  0.729665  0.311088
0.340569  0.622936  0.469139
0.404845  0.715727  0.555295
0.41956  0.715828  0.561036
0.40419  0.68524  0.615049
0.404192  0.700537  0.615039
0.664689  0.606209  0.486813
0.653567  0.714722  0.518255
0.665878  0.714658  0.506812
0.487752  0.669617  0.54447
0.47141  0.669698  0.542926
0.343684  0.313036  0.556268
0.365909  0.792079  0.438842
0.552225  0.760972  0.239497
0.557991  0.760917  0.226538
0.388947  0.654601  0.59876
0.669614  0.698877  0.422061
0.683309  0.528088  0.350595
0.67063  0.528158  0.35267
0.705001  0.76065  0.327085
0.70501  0.745157  0.327101
0.698552  0.667658  0.311395
0.705176  0.667664  0.327428
0.41956  0.608728  0.630695
0.489923  0.622854  0.495143
0.502087  0.6228  0.500037
0.374424  0.822872  0.566603
0.404522  0.80753  0.571105
0.398358  0.637954  0.376514
0.409661  0.638  0.377291
0.443174  0.730746  0.492965
0.443061  0.715401  0.492832
0.460251  0.730759  0.50071
0.57757  0.607066  0.527188
0.577285  0.591612  0.52727
0.59505  0.326281  0.507669
0.417546  0.637767  0.336086
0.640886  0.745382  0.4544
0.633066  0.760888  0.464544
0.404641  0.8382  0.570706
0.606163  0.622218  0.516538
0.598264  0.622197  0.506139
0.493684  0.683507  0.226162
0.312948  0.715717  0.531497
0.422104  0.74592  0.366037
0.402552  0.761345  0.483567
0.479268  0.730597  0.489577
0.600304  0.822735  0.505249
0.44499  0.838021  0.494971
0.388988  0.761677  0.598712
0.605055  0.621246  0.239223
0.696166  0.760653  0.346709
0.625557  0.791768  0.298584
0.388949  0.746416  0.685643
0.417494  0.745729  0.336829
0.297783  0.639048  0.530781
0.358368  0.700189  0.517246
0.377049  0.792086  0.42295
0.3896  0.792104  0.422508
0.645076  0.838071  0.488864
0.644841  0.853563  0.470778
0.64571  0.853563  0.488807
0.655704  0.853563  0.47763
0.611804  0.761044  0.498759
0.603358  0.761058  0.489459
0.614155  0.761004  0.482232
0.387509  0.71518  0.406425
0.398342  0.838197  0.392985
0.386793  0.822831  0.392513
0.440332  0.746201  0.518477
0.47663  0.730012  0.263719
0.414812  0.653046  0.303633
0.372773  0.607776  0.501112
0.460697  0.838025  0.269968
0.404229  0.807135  0.283516
0.414508  0.791784  0.304147
0.375599  0.80746  0.407696
0.387777  0.807475  0.407634
0.489093  0.853563  0.545208
0.399368  0.715221  0.406169
0.410866  0.715281  0.40568
0.385368  0.822693  0.470808
0.41956  0.792329  0.561036
0.41956  0.807635  0.561036
0.47521  0.761402  0.506906
0.479503  0.745936  0.489717
0.69934  0.745178  0.362736
0.713412  0.745177  0.361028
0.422639  0.622209  0.322504
0.486708  0.577824  0.544327
0.40601  0.761545  0.537181
0.42202  0.761586  0.539186
0.405332  0.73034  0.333556
0.401977  0.715002  0.347969
0.423179  0.838152  0.449193
0.423597  0.807346  0.519258
0.325766  0.853563  0.440629
0.33965  0.853563  0.441119
0.364522  0.838151  0.342926
0.42211  0.776883  0.539267
0.41956  0.639037  0.729007
0.644719  0.326203  0.524967
0.41378  0.807592  0.42073
0.341654  0.700061  0.4851
0.479725  0.761274  0.489796
0.389123  0.807533  0.743126
0.389124  0.822875  0.743126
0.401147  0.545227  0.419874
0.388974  0.5607  0.420833
0.401156  0.560746  0.419857
0.399104  0.560663  0.405357
0.404252  0.761732  0.700317
0.327506  0.700181  0.500606
0.342479  0.700138  0.50094
0.297783  0.822947  0.547918
0.313099  0.807625  0.548018
0.297783  0.807643  0.547568
0.388921  0.57799  0.657097
0.404225  0.777098  0.671731
0.474823  0.730725  0.506735
0.488836  0.730677  0.511553
0.38898  0.746384  0.598734
0.389089  0.746358  0.583795
0.358466  0.777023  0.670068
0.358463  0.761717  0.670084
0.388919  0.70052  0.613469
0.429171  0.637783  0.339838
0.424933  0.63788  0.352314
0.687413  0.652304  0.37989
0.687191  0.636838  0.395305
0.687199  0.652337  0.395175
0.674431  0.652373  0.394333
0.687209  0.667831  0.39506
0.312941  0.792319  0.639004
0.358577  0.838245  0.713841
0.358602  0.776917  0.728536
0.389119  0.746198  0.743126
0.373821  0.761594  0.728639
0.373899  0.761537  0.743126
0.312968  0.746481  0.608498
0.297783  0.822893  0.654002
0.389064  0.807592  0.728673
0.373732  0.807615  0.61191
0.37372  0.822928  0.611769
0.343351  0.777019  0.610081
0.442027  0.530565  0.492209
0.441919  0.515015  0.492217
0.389487  0.608052  0.517944
0.405639  0.608154  0.518153
0.443465  0.76141  0.493259
0.443306  0.746083  0.493107
0.460599  0.761429  0.500941
0.388944  0.562608  0.671496
0.458426  0.74604  0.473863
0.419382  0.807262  0.481656
0.412853  0.561063  0.463795
0.439157  0.807522  0.540334
0.389051  0.685172  0.583765
0.327671  0.838223  0.487269
0.365571  0.730606  0.437844
0.373848  0.822913  0.596921
0.389873  0.792191  0.552606
0.47278  0.838209  0.543468
0.571938  0.853563  0.542576
0.566643  0.853563  0.530289
0.581481  0.853563  0.526785
0.580729  0.838124  0.526596
0.457346  0.776848  0.5216
0.535503  0.838169  0.532829
0.503571  0.792047  0.51544
0.456768  0.715549  0.521291
0.422409  0.807463  0.539482
0.371678  0.761395  0.485608
0.44062  0.776823  0.518694
0.48075  0.366394  0.59015
0.598539  0.576002  0.534542
0.41956  0.547083  0.728981
0.41956  0.547079  0.743126
0.41956  0.562406  0.743126
0.404285  0.54699  0.72889
0.343285  0.578112  0.684523
0.574572  0.389662  0.541758
0.683662  0.791679  0.457937
0.48769  0.607695  0.51111
0.70925  0.807112  0.430546
0.703847  0.80712  0.447309
0.388765  0.730754  0.501172
0.389801  0.730832  0.518227
0.469294  0.621877  0.288341
0.480307  0.621797  0.28115
0.408565  0.6845  0.449326
0.343379  0.853563  0.713745
0.328176  0.853563  0.713708
0.343344  0.853563  0.699039
0.41956  0.731182  0.672605
0.433948  0.561206  0.473807
0.343315  0.517025  0.670394
0.343317  0.51718  0.655817
0.374094  0.59277  0.534252
0.389003  0.501534  0.657445
0.499279  0.436737  0.514324
0.358478  0.593336  0.684869
0.38895  0.59323  0.685779
0.41956  0.516391  0.700689
0.404255  0.531696  0.700443
0.41956  0.531739  0.70071
0.523781  0.715537  0.560814
0.540993  0.715419  0.560204
0.515366  0.699725  0.503775
0.527942  0.68428  0.505849
0.599941  0.637859  0.533985
0.614797  0.637705  0.527223
0.50309  0.592907  0.545567
0.358721  0.484669  0.743126
0.514909  0.668959  0.503674
0.504486  0.715515  0.545703
0.694757  0.574817  0.429566
0.681813  0.590413  0.42599
0.633638  0.714622  0.481795
0.419465  0.413502  0.592702
0.389004  0.546995  0.714476
0.471851  0.730976  0.543018
0.373659  0.593371  0.641707
0.312984  0.623703  0.546903
0.504796  0.593307  0.561004
0.373932  0.53117  0.567392
0.373824  0.531369  0.582898
0.373673  0.715827  0.626864
0.405462  0.562578  0.536978
0.343148  0.746225  0.517105
0.343432  0.561803  0.548935
0.373686  0.577999  0.670873
0.343318  0.669952  0.609859
0.343321  0.685252  0.609866
0.328139  0.670004  0.608992
0.373818  0.608566  0.582043
0.373952  0.608477  0.566508
0.489805  0.807418  0.511955
0.343361  0.57786  0.595092
0.343497  0.685038  0.548315
0.343433  0.577323  0.548704
0.34345  0.592957  0.564171
0.327863  0.654167  0.516216
0.386346  0.373306  0.39196
0.388967  0.531936  0.671579
0.388942  0.547332  0.657203
0.434495  0.443282  0.645731
0.37115  0.530032  0.485437
0.41956  0.516911  0.616587
0.373695  0.562671  0.670937
0.358461  0.593389  0.670245
0.328102  0.65428  0.5319
0.591946  0.653519  0.551739
0.520236  0.65405  0.546308
0.523174  0.654254  0.560812
0.651885  0.745388  0.460131
0.477131  0.590718  0.263585
0.480311  0.590784  0.281105
0.369208  0.514293  0.469517
0.409624  0.513914  0.377074
0.312826  0.715653  0.515923
0.297783  0.715717  0.515442
0.343041  0.684866  0.516733
0.34306  0.700217  0.516791
0.670449  0.667793  0.352002
0.339456  0.529719  0.453982
0.659092  0.729887  0.448105
0.363697  0.529562  0.421928
0.350741  0.529544  0.422069
0.530792  0.715145  0.519092
0.528405  0.715055  0.505915
0.399922  0.43557  0.300096
0.552858  0.653748  0.54517
0.541144  0.699608  0.5066
0.54093  0.684213  0.506581
0.553861  0.68415  0.505906
0.620288  0.714767  0.508566
0.50509  0.608573  0.561005
0.460104  0.715413  0.500592
0.422522  0.730743  0.498129
0.388566  0.66936  0.500825
0.372882  0.669363  0.501105
0.40449  0.546072  0.500025
0.411545  0.637273  0.228863
0.429168  0.637188  0.209997
0.566073  0.622384  0.504026
0.387372  0.638042  0.405912
0.492024  0.621722  0.275176
0.401343  0.653577  0.420164
0.37844  0.482948  0.437411
0.37642  0.482865  0.421903
0.424961  0.684206  0.352672
0.413368  0.715313  0.41942
0.424831  0.715403  0.417736
0.41969  0.369113  0.698494
0.442951  0.700047  0.492718
0.425377  0.652857  0.269913
0.698536  0.590285  0.413262
0.625149  0.776306  0.281877
0.420133  0.745557  0.288172
0.713451  0.72969  0.361073
0.502973  0.715144  0.500349
0.515606  0.715097  0.503819
0.666173  0.791611  0.338527
0.687253  0.72974  0.394736
0.685478  0.714302  0.409973
0.687248  0.714271  0.394797
0.685434  0.683354  0.410153
0.682078  0.6834  0.425039
0.682111  0.698874  0.424938
0.687786  0.729983  0.479219
0.639135  0.714798  0.529238
0.623486  0.668273  0.474455
0.526415  0.358298  0.518781
0.541337  0.342791  0.561036
0.541337  0.326813  0.561036
0.608236  0.668761  0.545912
0.368496  0.513491  0.311476
0.354449  0.513499  0.310307
0.311688  0.357776  0.456736
0.311707  0.342069  0.456885
0.632174  0.575348  0.465574
0.632101  0.559851  0.465641
0.42863  0.451146  0.309363
0.449974  0.428726  0.597506
0.45015  0.450863  0.591388
0.450903  0.452794  0.558383
0.516864  0.356959  0.253366
0.691509  0.667706  0.33136
0.362658  0.31055  0.359531
0.32826  0.448958  0.589007
0.328232  0.451314  0.604034
0.511035  0.370578  0.605626
0.60592  0.606749  0.516662
0.698495  0.683165  0.311302
0.712211  0.52809  0.417551
0.708161  0.528132  0.434445
0.66231  0.51277  0.380748
0.588284  0.419125  0.260782
0.383639  0.436238  0.469279
0.354507  0.575641  0.310166
0.606651  0.342064  0.531105
0.420559  0.607108  0.377807
0.629197  0.668472  0.518813
0.638896  0.668497  0.529432
0.650919  0.497544  0.501562
0.606583  0.591564  0.546557
0.391289  0.482253  0.263868
0.587246  0.451752  0.524336
0.404248  0.468162  0.588253
0.49558  0.31708  0.675441
0.510703  0.294856  0.68214
0.34317  0.389187  0.571804
0.404346  0.622748  0.434453
0.349646  0.622471  0.390004
0.386416  0.482744  0.39105
0.407999  0.559903  0.26613
0.398291  0.529415  0.376346
0.399578  0.513766  0.361882
0.399574  0.529322  0.361824
0.421922  0.531321  0.518244
0.421815  0.515724  0.51831
0.409688  0.684016  0.318705
0.6356  0.544444  0.531593
0.454422  0.405631  0.518818
0.41956  0.470375  0.603042
0.41956  0.470375  0.58878
0.364397  0.529167  0.343188
0.452534  0.390408  0.537225
0.355221  0.310579  0.293484
0.369743  0.310593  0.294484
0.378527  0.591769  0.43681
0.574079  0.729891  0.229292
0.41956  0.715618  0.729001
0.41956  0.71552  0.743126
0.41956  0.73084  0.743126
0.40171  0.389575  0.483556
0.405146  0.451983  0.537591
0.373938  0.515408  0.567829
0.389138  0.515942  0.569342
0.37257  0.451778  0.503264
0.389122  0.792194  0.743126
0.358194  0.545903  0.517874
0.41956  0.533657  0.574992
0.41956  0.533074  0.588892
0.388845  0.400616  0.589734
0.373538  0.400488  0.589803
0.470476  0.578626  0.561036
0.434891  0.45253  0.727318
0.53096  0.500152  0.546375
0.404256  0.516403  0.686229
0.374024  0.450666  0.555065
0.373682  0.42789  0.596715
0.373623  0.43391  0.610703
0.373761  0.451088  0.604973
0.4042  0.578348  0.586293
0.433864  0.607423  0.44129
0.416629  0.607331  0.432215
0.428467  0.607388  0.429294
0.404625  0.516744  0.555728
0.389313  0.46741  0.554777
0.41956  0.485721  0.743126
0.404277  0.484958  0.728612
0.388982  0.547084  0.700164
0.373967  0.449724  0.57262
0.538012  0.562105  0.56033
0.373763  0.48625  0.671114
0.343317  0.457822  0.656965
0.37378  0.485178  0.614703
0.480253  0.470375  0.658487
0.373467  0.374346  0.520553
0.68743  0.466002  0.381816
0.687423  0.450452  0.381961
0.68622  0.450403  0.366487
0.640202  0.52873  0.455434
0.650624  0.513115  0.461976
0.620055  0.683894  0.508705
0.629341  0.683914  0.518712
0.63239  0.683809  0.499891
0.511015  0.33393  0.578277
0.4956  0.434647  0.692061
0.577605  0.389915  0.555309
0.465178  0.454447  0.619208
0.465374  0.470375  0.61654
0.465236  0.470375  0.630568
0.450105  0.470375  0.616483
0.450294  0.470375  0.58869
0.358674  0.562234  0.743126
0.480459  0.429022  0.598136
0.465711  0.470375  0.588743
0.465084  0.43463  0.611431
0.465283  0.452491  0.60593
0.465536  0.470375  0.602734
0.56844  0.622791  0.54295
0.638302  0.497678  0.512312
0.555276  0.561697  0.559047
0.551294  0.5768  0.545305
0.555947  0.577076  0.558964
0.480307  0.470375  0.686533
0.45824  0.468205  0.499643
0.438361  0.45266  0.517202
0.586325  0.326399  0.524734
0.571355  0.326484  0.528862
0.571329  0.342246  0.528813
0.488636  0.715328  0.511486
0.437209  0.516916  0.53979
0.528344  0.484006  0.5325
0.527024  0.467926  0.518888
0.472389  0.468221  0.505655
0.495907  0.389874  0.589675
0.495942  0.378147  0.589304
0.448965  0.326484  0.463654
0.441222  0.326417  0.453409
0.495454  0.33137  0.725116
0.343902  0.294856  0.681701
0.328596  0.294856  0.682285
0.481353  0.452877  0.560149
0.612589  0.498008  0.483394
0.601766  0.498112  0.490472
0.58431  0.622598  0.539253
0.498849  0.484355  0.529775
0.512843  0.46851  0.531569
0.632778  0.745561  0.4996
0.6232  0.74556  0.490812
0.687202  0.637111  0.480075
0.374628  0.294856  0.584845
0.374832  0.294856  0.568574
0.373349  0.311016  0.504424
0.510788  0.439444  0.623581
0.404244  0.485158  0.699995
0.374461  0.294856  0.601094
0.511863  0.436918  0.546405
0.511823  0.421176  0.546143
0.297783  0.326179  0.309419
0.574778  0.310725  0.541748
0.488577  0.357127  0.243034
0.419408  0.456836  0.657867
0.709206  0.745288  0.430596
0.677082  0.65249  0.43977
0.677134  0.667974  0.43963
0.510889  0.429566  0.598521
0.511028  0.354507  0.592844
0.595689  0.420947  0.550317
0.40474  0.34909  0.572981
0.622519  0.373082  0.475313
0.64097  0.373022  0.47421
0.297783  0.482894  0.566154
0.358387  0.389643  0.53799
0.477124  0.497381  0.227534
0.495786  0.400619  0.712296
0.495762  0.387342  0.699149
0.495731  0.378106  0.699566
0.510669  0.294856  0.620824
0.51091  0.320343  0.613965
0.510697  0.294856  0.605488
0.404553  0.417646  0.573934
0.510982  0.400365  0.712425
0.511071  0.417759  0.726589
0.404218  0.420828  0.500523
0.388574  0.377985  0.604138
0.343287  0.343926  0.539199
0.590777  0.373674  0.537263
0.595333  0.373792  0.550482
0.404309  0.483557  0.500528
0.405216  0.483845  0.518946
0.389043  0.341178  0.5948
0.4507  0.390216  0.572135
0.38925  0.317423  0.625707
0.510765  0.442274  0.634959
0.510795  0.45623  0.632453
0.373712  0.53198  0.627597
0.388939  0.531994  0.628539
0.401348  0.326252  0.348208
0.374352  0.294856  0.61725
0.38956  0.294856  0.6168
0.435261  0.41808  0.574406
0.297783  0.32615  0.292935
0.312149  0.34185  0.292819
0.297783  0.341797  0.292789
0.312472  0.341852  0.276327
0.495602  0.364479  0.712637
0.495558  0.360312  0.727815
0.480467  0.315651  0.63847
0.495531  0.352628  0.710066
0.450006  0.294856  0.696411
0.465229  0.294856  0.712126
0.343127  0.374471  0.538393
0.343107  0.389547  0.538254
0.297783  0.357773  0.473146
0.495939  0.335026  0.642166
0.408533  0.373328  0.228954
0.35941  0.45121  0.261165
0.510952  0.38856  0.604692
0.495757  0.388306  0.604663
0.465146  0.294856  0.696595
0.510997  0.402062  0.591503
0.48018  0.294856  0.603369
0.595549  0.342181  0.550422
0.373152  0.368756  0.605828
0.480542  0.337404  0.668506
0.297783  0.404639  0.390739
0.297783  0.389005  0.390897
0.434934  0.315737  0.637933
0.408973  0.310724  0.451523
0.389154  0.32634  0.423024
0.345318  0.420237  0.226886
0.6504  0.466505  0.462331
0.640265  0.466612  0.455408
0.389713  0.327597  0.519756
0.434782  0.294856  0.632992
0.421434  0.420957  0.497481
0.435046  0.335327  0.642537
0.435076  0.334184  0.651143
0.399865  0.294856  0.470444
0.434929  0.317174  0.67503
0.526151  0.470375  0.616864
0.526235  0.470375  0.602991
0.511105  0.434561  0.578612
0.642352  0.388063  0.318925
0.645359  0.38803  0.302176
0.634448  0.388044  0.308238
0.472378  0.405501  0.505093
0.472345  0.421125  0.50522
0.457415  0.358131  0.472833
0.497961  0.390126  0.528801
0.497944  0.405617  0.528996
0.526298  0.326725  0.518943
0.48365  0.421196  0.526327
0.485822  0.421108  0.510239
0.541337  0.422593  0.561036
0.541337  0.438526  0.561036
0.526578  0.294856  0.533131
0.540105  0.294856  0.520155
0.541347  0.294856  0.533365
0.511819  0.294856  0.531589
0.497496  0.294856  0.528949
0.526063  0.340847  0.5958
0.568067  0.34214  0.516308
0.671435  0.372994  0.500584
0.376685  0.451214  0.245092
0.685598  0.543515  0.317122
0.421906  0.357622  0.405042
0.424712  0.357676  0.417689
0.370237  0.294856  0.473224
0.385022  0.294856  0.472203
0.38165  0.310705  0.455679
0.419766  0.294856  0.696223
0.460628  0.513081  0.248567
0.622784  0.420012  0.475057
0.620159  0.420055  0.49309
0.612568  0.420087  0.483377
0.644557  0.341884  0.525206
0.403836  0.378143  0.604065
0.419196  0.369187  0.605407
0.54216  0.437402  0.546475
0.541337  0.330462  0.578367
0.497125  0.375224  0.543778
0.480475  0.451137  0.711566
0.582032  0.389139  0.512593
0.602609  0.48259  0.518276
0.616235  0.48241  0.511078
0.623923  0.482321  0.522096
0.370434  0.404419  0.295723
0.355851  0.404428  0.294442
0.338111  0.544713  0.341706
0.3381  0.529168  0.341766
0.412874  0.576547  0.463792
0.662358  0.636895  0.380513
0.699735  0.388216  0.366202
0.648945  0.388698  0.503319
0.658556  0.388682  0.513698
0.442882  0.294856  0.492307
0.606785  0.326356  0.531025
0.699755  0.326058  0.366308
0.71392  0.326039  0.365531
0.674619  0.683311  0.380003
0.392206  0.388824  0.33122
0.651816  0.528636  0.500727
0.558482  0.294856  0.545229
0.556624  0.294856  0.532145
0.571684  0.294856  0.529458
0.558127  0.326687  0.544837
0.559667  0.326621  0.558566
0.699482  0.341504  0.313415
0.685922  0.325985  0.318066
0.699381  0.325958  0.313421
0.386459  0.404577  0.376551
0.662255  0.450513  0.380946
0.662282  0.466086  0.380879
0.660699  0.435288  0.469869
0.660838  0.450847  0.469691
0.651062  0.435379  0.482066
0.440442  0.561056  0.452409
0.672799  0.559123  0.321549
0.678772  0.559139  0.335644
0.666318  0.559206  0.338924
0.428743  0.373497  0.429769
0.357526  0.404447  0.277958
0.364416  0.560247  0.343098
0.364407  0.544712  0.343136
0.672565  0.497353  0.476337
0.684365  0.497212  0.48415
0.685906  0.37255  0.317965
0.475201  0.419559  0.245633
0.65752  0.326091  0.451079
0.646603  0.341674  0.445243
0.706068  0.341548  0.330118
0.442287  0.576966  0.492268
0.714735  0.574621  0.397985
0.639437  0.528777  0.511449
0.649432  0.528655  0.52163
0.650187  0.544236  0.521051
0.714274  0.326064  0.401654
0.715071  0.32605  0.383562
0.599167  0.71482  0.505717
0.57874  0.637725  0.500667
0.578871  0.653159  0.500595
0.516761  0.576972  0.531745
0.670435  0.683281  0.351949
0.568692  0.590363  0.2676
0.555841  0.590403  0.265309
0.651364  0.513086  0.501148
0.385605  0.51343  0.297177
0.686005  0.683266  0.364468
0.683029  0.683252  0.349509
0.678505  0.683243  0.334944
0.683045  0.667757  0.349583
0.696258  0.667719  0.347059
0.696242  0.683219  0.34696
0.698661  0.652348  0.41238
0.710899  0.326017  0.347689
0.657618  0.667949  0.419324
0.660585  0.68338  0.406699
0.703589  0.714412  0.447888
0.68157  0.512818  0.461738
0.631458  0.451129  0.483854
0.621964  0.591006  0.491782
0.459068  0.561589  0.499965
0.622163  0.575795  0.539318
0.661719  0.512936  0.510835
0.628189  0.43561  0.503056
0.640185  0.435483  0.493165
0.645098  0.435494  0.524725
0.652568  0.326047  0.433296
0.668823  0.326065  0.424755
0.657008  0.32604  0.421172
0.661082  0.49716  0.367689
0.658449  0.497115  0.354737
0.700901  0.574668  0.380584
0.662421  0.497438  0.489494
0.557283  0.623176  0.558798
0.536094  0.623182  0.546245
0.539816  0.623414  0.56025
0.626554  0.544506  0.520522
0.676615  0.559438  0.440991
0.664587  0.559514  0.436582
0.676511  0.543913  0.44124
0.681628  0.543849  0.426675
0.5776  0.374074  0.555351
0.681696  0.559373  0.426438
0.694669  0.559288  0.429906
0.676711  0.57496  0.440745
0.624602  0.49785  0.521717
0.617441  0.497958  0.541813
0.618708  0.513524  0.541191
0.589216  0.560896  0.552576
0.662307  0.528503  0.51028
0.394911  0.357956  0.452634
0.44213  0.546069  0.49221
0.442216  0.561532  0.492231
0.420509  0.622663  0.391046
0.404998  0.71541  0.500169
0.398127  0.38894  0.377297
0.59316  0.714449  0.276151
0.604657  0.698899  0.282403
0.604652  0.714408  0.282376
0.401935  0.591355  0.347259
0.445284  0.668291  0.276496
0.445338  0.652834  0.27645
0.425354  0.668318  0.269955
0.417592  0.591305  0.335816
0.429293  0.591342  0.339475
0.379425  0.451257  0.329062
0.392489  0.451265  0.330876
0.644028  0.49678  0.245374
0.644046  0.512347  0.245351
0.311587  0.482446  0.324958
0.564091  0.51251  0.213197
0.444393  0.621768  0.250846
0.394872  0.544339  0.22814
0.393555  0.590896  0.246112
0.377223  0.55992  0.244959
0.375533  0.529256  0.359733
0.425152  0.4982  0.352203
0.362096  0.482678  0.390788
0.40943  0.341924  0.3924
0.398049  0.357629  0.392189
0.412729  0.483277  0.464051
0.65754  0.372913  0.450977
0.668735  0.38849  0.457144
0.378509  0.389172  0.438294
0.520321  0.54722  0.560866
0.612476  0.404456  0.48341
0.385052  0.404402  0.297567
0.467633  0.360128  0.539391
0.398231  0.4515  0.376753
0.312952  0.341915  0.243224
0.328143  0.326427  0.226693
0.312842  0.326249  0.243243
0.343795  0.435654  0.260421
0.541919  0.792078  0.264555
0.393291  0.497786  0.246185
0.392816  0.38901  0.228229
0.40914  0.38891  0.228959
0.297783  0.38926  0.48894
0.297783  0.373529  0.489221
0.357815  0.326332  0.260875
0.420464  0.373307  0.391989
0.646564  0.372428  0.284168
0.656711  0.372467  0.295892
0.645342  0.372481  0.302174
0.656736  0.388009  0.295906
0.558203  0.405696  0.544766
0.55635  0.389646  0.531385
0.342752  0.451206  0.27696
0.326917  0.451211  0.292789
0.477949  0.342422  0.488744
0.472485  0.358626  0.50499
0.477809  0.358203  0.488711
0.628927  0.37336  0.535466
0.700268  0.34164  0.399871
0.714343  0.341647  0.401732
0.680377  0.357305  0.463814
0.611763  0.310485  0.484039
0.601031  0.310512  0.490866
0.672381  0.419481  0.410266
0.466877  0.420995  0.481095
0.377876  0.451272  0.227614
0.378801  0.451359  0.209997
0.365649  0.326248  0.327486
0.358508  0.326396  0.244066
0.526666  0.359293  0.546384
0.643544  0.403334  0.245006
0.387439  0.373233  0.361625
0.393476  0.544367  0.246129
0.360687  0.451249  0.244259
0.422312  0.420037  0.323118
0.671311  0.357347  0.478062
0.682837  0.357337  0.486218
0.448205  0.530071  0.46293
0.45717  0.530088  0.472557
0.662173  0.559424  0.393837
0.297783  0.435718  0.341387
0.311237  0.435706  0.341566
0.48585  0.310988  0.510076
0.404394  0.373533  0.435476
0.404337  0.38922  0.435282
0.327018  0.513488  0.292579
0.341663  0.529017  0.293147
0.297783  0.357413  0.27616
0.297783  0.373057  0.276062
0.325863  0.35753  0.309487
0.504449  0.372563  0.240586
0.376212  0.373493  0.22763
0.360326  0.373521  0.2272
0.660366  0.341744  0.47036
0.649817  0.34172  0.463113
0.650672  0.34178  0.482546
0.360806  0.466795  0.244235
0.421717  0.529763  0.403731
0.443737  0.373126  0.277099
0.444034  0.388695  0.276976
0.687472  0.559224  0.38076
0.686125  0.574715  0.365266
0.687456  0.574749  0.38059
0.404591  0.326271  0.333542
0.391913  0.326268  0.330801
0.708418  0.559198  0.433303
0.538895  0.310645  0.50657
0.526271  0.310676  0.505653
0.526446  0.31105  0.532871
0.511931  0.311202  0.531504
0.512582  0.310904  0.517292
0.458439  0.374267  0.498948
0.454533  0.374745  0.518463
0.472443  0.374287  0.504973
0.414857  0.606606  0.303454
0.489145  0.420958  0.4948
0.4406  0.389437  0.452602
0.448344  0.389532  0.463043
0.420463  0.420385  0.391423
0.476339  0.450767  0.263754
0.479629  0.450806  0.281304
0.328519  0.466789  0.259827
0.673002  0.465839  0.322065
0.665587  0.465814  0.308553
0.653747  0.465863  0.313777
0.529104  0.450254  0.210384
0.528771  0.434634  0.210392
0.377193  0.544406  0.24497
0.343845  0.342204  0.226873
0.534708  0.356816  0.238613
0.546711  0.79198  0.252146
0.560019  0.34095  0.212655
0.559165  0.325508  0.212625
0.67428  0.403852  0.396161
0.311803  0.341859  0.30928
0.64889  0.667811  0.329899
0.64888  0.683301  0.329868
0.666126  0.683274  0.338418
0.491515  0.497479  0.275155
0.49188  0.621599  0.242564
0.635459  0.605712  0.273704
0.635495  0.590187  0.273732
0.625332  0.590238  0.281971
0.63553  0.574655  0.273756
0.623391  0.590202  0.264582
0.343961  0.466785  0.260351
0.369277  0.591991  0.468866
0.329655  0.404766  0.209997
0.345654  0.404838  0.209997
0.411352  0.528769  0.228866
0.328405  0.435642  0.259897
0.375541  0.559955  0.262101
0.587089  0.325684  0.232758
0.445183  0.699182  0.276609
0.445234  0.68374  0.27655
0.436063  0.683856  0.294847
0.507039  0.59053  0.240315
0.493664  0.590534  0.22616
0.394911  0.559848  0.228134
0.411453  0.559798  0.228853
0.444892  0.637187  0.229807
0.444885  0.621701  0.229803
0.552625  0.559296  0.23945
0.567667  0.559248  0.241624
0.509829  0.652496  0.225164
0.327819  0.310671  0.226669
0.409589  0.466798  0.318647
0.405277  0.466873  0.33318
0.412198  0.497726  0.209997
0.428729  0.497633  0.209997
0.377663  0.435739  0.227625
0.345901  0.420377  0.209997
0.426976  0.435471  0.229647
0.405282  0.499653  0.518806
0.71471  0.543556  0.398758
0.71466  0.52803  0.399209
0.392621  0.498005  0.33064
0.405358  0.498027  0.333028
0.629382  0.574582  0.235737
0.657542  0.698734  0.276081
0.404319  0.497808  0.283591
0.404252  0.48225  0.28364
0.646778  0.481346  0.284306
0.635961  0.481406  0.291554
0.417622  0.482484  0.336166
0.634497  0.450327  0.308269
0.699351  0.481273  0.313116
0.645401  0.419151  0.302188
0.660895  0.404181  0.491136
0.43426  0.669188  0.441695
0.427541  0.669157  0.45968
0.440948  0.669191  0.453006
0.545884  0.838173  0.211458
0.312666  0.326214  0.259817
0.604361  0.325804  0.282206
0.600713  0.325805  0.266192
0.46747  0.328728  0.539446
0.482169  0.328653  0.542124
0.635787  0.60575  0.291411
0.625466  0.605795  0.298514
0.491409  0.497352  0.242555
0.646586  0.590177  0.284098
0.622867  0.43562  0.475028
0.554098  0.326483  0.518615
0.552021  0.326369  0.506033
0.417742  0.561267  0.479659
0.426764  0.404407  0.209997
0.443306  0.404223  0.209997
0.442587  0.388649  0.209997
0.615453  0.729872  0.289865
0.615452  0.745368  0.289886
0.679081  0.34152  0.336727
0.683504  0.341548  0.351673
0.325819  0.341881  0.309465
0.633456  0.496849  0.255218
0.692215  0.341538  0.333546
0.677784  0.543507  0.302635
0.710957  0.357127  0.347828
0.325362  0.482433  0.325304
0.39932  0.388901  0.362732
0.410797  0.388923  0.364184
0.613953  0.512388  0.227738
0.351878  0.4204  0.439236
0.681085  0.543438  0.282144
0.658065  0.527957  0.276644
0.692118  0.450286  0.333271
0.705973  0.450251  0.32993
0.644047  0.527909  0.245316
0.644024  0.543465  0.245288
0.428834  0.497878  0.309147
0.670108  0.496776  0.268796
0.582355  0.52811  0.245222
0.57527  0.528167  0.256535
0.564276  0.71435  0.213228
0.547255  0.71438  0.211344
0.547202  0.55925  0.211328
0.297783  0.326112  0.259838
0.297783  0.326111  0.243239
0.31236  0.310534  0.276333
0.297783  0.310488  0.276542
0.645836  0.698749  0.264889
0.546993  0.465991  0.252083
0.542363  0.466079  0.264505
0.327295  0.357557  0.27657
0.660271  0.326036  0.408041
0.312113  0.326195  0.292842
0.312524  0.357498  0.276286
0.399668  0.807315  0.468674
0.414364  0.80733  0.466001
0.700845  0.636754  0.379793
0.683141  0.605729  0.34997
0.683172  0.590211  0.350084
0.678691  0.590192  0.335439
0.668147  0.667708  0.288567
0.681295  0.49678  0.282429
0.668729  0.481295  0.289372
0.681324  0.481226  0.282534
0.677974  0.481312  0.303021
0.312305  0.420004  0.292515
0.297783  0.419977  0.292291
0.54183  0.326976  0.546571
0.625059  0.356882  0.281805
0.547168  0.497132  0.252072
0.696842  0.357101  0.349722
0.696856  0.341568  0.349738
0.657621  0.512336  0.256391
0.623262  0.434631  0.264547
0.633336  0.450132  0.255142
0.610302  0.465783  0.256703
0.593348  0.559251  0.276212
0.398267  0.482705  0.37655
0.409608  0.482757  0.377206
0.399552  0.48262  0.362028
0.343153  0.326379  0.243602
0.312745  0.341871  0.259796
0.297783  0.341769  0.276275
0.328928  0.357981  0.209997
0.328023  0.373233  0.260015
0.346102  0.435906  0.209997
0.629408  0.512364  0.235748
0.49067  0.497417  0.259001
0.345134  0.791824  0.243569
0.312017  0.776609  0.308762
0.330462  0.668363  0.209997
0.330468  0.683813  0.209997
0.329975  0.683837  0.226594
0.312022  0.714928  0.308462
0.297783  0.714951  0.308218
0.329328  0.776457  0.24325
0.313564  0.745664  0.242991
0.313833  0.776475  0.226522
0.297783  0.792046  0.275985
0.297783  0.807451  0.276152
0.312023  0.807412  0.308973
0.297783  0.77659  0.242963
0.297783  0.466766  0.242876
0.352703  0.48242  0.326551
0.386124  0.294856  0.39257
0.397693  0.294856  0.392699
0.329026  0.435685  0.243309
0.312991  0.318809  0.614634
0.336742  0.341933  0.391652
0.323834  0.357624  0.391401
0.358601  0.320206  0.61343
0.310871  0.451415  0.374077
0.297783  0.32613  0.226622
0.3132  0.791964  0.259589
0.394689  0.791703  0.228127
0.368552  0.791892  0.311613
0.325477  0.807403  0.325497
0.325465  0.792007  0.325464
0.311322  0.761247  0.341222
0.388955  0.777051  0.685538
0.313152  0.331677  0.725629
0.328113  0.324112  0.599352
0.313327  0.339862  0.707621
0.313387  0.323702  0.703874
0.328018  0.435386  0.538169
0.343198  0.435331  0.538224
0.313004  0.316047  0.627872
0.35895  0.340539  0.706619
0.390701  0.294856  0.518845
0.312546  0.389339  0.505361
0.480667  0.33516  0.6423
0.297783  0.294856  0.588935
0.297783  0.294856  0.572378
0.386305  0.54568  0.48443
0.379146  0.294856  0.440862
0.399126  0.326241  0.362926
0.388987  0.389111  0.422002
0.297783  0.357527  0.325575
0.499213  0.342791  0.514121
0.312718  0.310566  0.243249
0.395441  0.310725  0.454073
0.369885  0.310745  0.472512
0.384534  0.310782  0.47131
0.395202  0.326511  0.453399
0.313113  0.389909  0.728989
0.343242  0.404104  0.555371
0.327871  0.376387  0.58809
0.343302  0.532296  0.670221
0.328006  0.340094  0.595815
0.326882  0.514292  0.486147
0.312318  0.514317  0.485933
0.328707  0.652985  0.259672
0.313518  0.807349  0.243101
0.313572  0.62204  0.242903
0.428741  0.699365  0.309404
0.311102  0.792062  0.357762
0.373818  0.74627  0.728646
0.389056  0.776928  0.728725
0.327066  0.761138  0.292705
0.373815  0.71563  0.728654
0.358777  0.333944  0.652208
0.297783  0.316382  0.613922
0.297783  0.314087  0.627599
0.313238  0.294856  0.698065
0.343391  0.31706  0.62698
0.38909  0.449211  0.590313
0.343129  0.340502  0.595652
0.358821  0.403949  0.727605
0.358847  0.40607  0.743126
0.324937  0.529634  0.437961
0.337632  0.529538  0.422059
0.342996  0.638742  0.516693
0.358433  0.838257  0.655151
0.297783  0.294856  0.683627
0.343304  0.320005  0.613928
0.328119  0.319655  0.614405
0.358503  0.456188  0.631385
0.374019  0.466964  0.554045
0.408946  0.373444  0.209997
0.408004  0.357837  0.209997
0.357651  0.420038  0.277927
0.342596  0.420041  0.277049
0.362199  0.544432  0.227114
0.362229  0.559937  0.227108
0.444019  0.497611  0.250913
0.378478  0.544388  0.227552
0.361518  0.43578  0.227186
0.346019  0.54447  0.226803
0.297783  0.357443  0.292658
0.336724  0.388938  0.39129
0.297783  0.435999  0.422959
0.310865  0.435805  0.374226
0.312218  0.373136  0.292711
0.351195  0.435695  0.342887
0.392061  0.357564  0.331239
0.297783  0.357482  0.309127
0.312184  0.357497  0.292771
0.362794  0.482428  0.209997
0.343686  0.420076  0.260453
0.313336  0.373285  0.226588
0.313602  0.389028  0.209997
0.313343  0.357791  0.209997
0.313483  0.37342  0.209997
0.324573  0.373198  0.342226
0.373152  0.466742  0.279076
0.356158  0.466776  0.294235
0.312279  0.404389  0.29258
0.324011  0.373331  0.407608
0.297783  0.420011  0.308709
0.311912  0.420023  0.308923
0.381919  0.388806  0.313604
0.297783  0.373124  0.309002
0.297783  0.40439  0.308796
0.311892  0.404407  0.309001
0.375734  0.38896  0.245146
0.466641  0.310519  0.29026
0.4569  0.310557  0.298722
0.362664  0.466921  0.209997
0.346394  0.466945  0.209997
0.362498  0.451411  0.209997
0.312997  0.404402  0.259638
0.297783  0.40432  0.259449
0.36256  0.404654  0.407282
0.363665  0.40472  0.4231
0.363658  0.420361  0.422938
0.350702  0.4047  0.423386
0.369809  0.326283  0.29508
0.371745  0.326306  0.278637
0.340175  0.435635  0.3098
0.340126  0.420035  0.309868
0.297783  0.46683  0.308486
0.297783  0.482417  0.308422
0.444468  0.497564  0.229833
0.460911  0.497474  0.228934
0.311945  0.451232  0.308772
0.468113  0.373018  0.289161
0.370794  0.466762  0.295514
0.370724  0.451187  0.295572
0.325992  0.40442  0.309364
0.341304  0.404427  0.293559
0.326783  0.404414  0.292963
0.312656  0.404386  0.276127
0.342498  0.404446  0.277085
0.327552  0.404425  0.276501
0.32762  0.420028  0.276457
0.341377  0.420029  0.293512
0.326834  0.420021  0.292907
0.326175  0.513524  0.308894
0.370982  0.544525  0.295279
0.385654  0.544516  0.297096
0.400263  0.513423  0.29979
0.419092  0.373158  0.288287
0.329454  0.389195  0.209997
0.362289  0.435897  0.209997
0.3609  0.482335  0.244212
0.384777  0.373193  0.297576
0.345624  0.45133  0.226863
0.297783  0.388685  0.259502
0.312617  0.388765  0.276181
0.297783  0.388696  0.27598
0.377838  0.4048  0.209997
0.378232  0.420328  0.209997
0.330066  0.451405  0.209997
0.297783  0.373077  0.226528
0.297783  0.357429  0.226554
0.297783  0.451191  0.22645
0.297783  0.419953  0.242942
0.327044  0.544573  0.292505
0.313518  0.40451  0.226557
0.328534  0.373307  0.243391
0.328688  0.388922  0.243376
0.297783  0.357402  0.243104
0.313428  0.451222  0.243034
0.351228  0.451296  0.342792
0.361837  0.466845  0.227163
0.297783  0.466764  0.259304
0.297783  0.606681  0.291835
0.32833  0.420055  0.259932
0.340351  0.529059  0.309423
0.313822  0.529007  0.22647
0.344047  0.342401  0.209997
0.359579  0.342422  0.209997
0.297783  0.373049  0.243051
0.328933  0.420108  0.243333
0.340376  0.560131  0.309349
0.313042  0.420011  0.259598
0.313342  0.420045  0.243084
0.312691  0.419998  0.276075
0.297783  0.419954  0.275853
0.297783  0.404329  0.275911
0.31314  0.373202  0.24317
0.313218  0.388827  0.24314
0.297783  0.560082  0.242798
0.297783  0.388691  0.243007
0.313222  0.35765  0.226604
0.297783  0.404327  0.242972
0.313285  0.404441  0.243111
0.313434  0.388904  0.226573
0.313508  0.497917  0.242973
0.355747  0.38882  0.294463
0.297783  0.497925  0.226424
0.313788  0.497937  0.226486
0.327926  0.653024  0.276108
0.313389  0.435638  0.243058
0.313693  0.451265  0.226517
0.328708  0.668447  0.259684
0.395017  0.668249  0.228158
0.328467  0.451219  0.259861
0.345114  0.513428  0.243591
0.396144  0.714563  0.209997
0.313177  0.497913  0.259433
0.297783  0.591285  0.324405
0.312784  0.482357  0.275891
0.312767  0.466781  0.275933
0.382487  0.560115  0.31298
0.361695  0.451315  0.227175
0.297783  0.482359  0.275677
0.349538  0.482661  0.390605
0.359294  0.435646  0.261199
0.32783  0.497911  0.276234
0.297783  0.497934  0.275643
0.297783  0.49792  0.259252
0.297783  0.513497  0.275612
0.404227  0.468881  0.60287
0.404209  0.451665  0.605476
0.359822  0.71473  0.261082
0.327852  0.513462  0.276197
0.345487  0.435787  0.226875
0.297783  0.544622  0.291909
0.297783  0.544664  0.308223
0.297783  0.451275  0.324931
0.297783  0.466873  0.324845
0.337264  0.451344  0.358381
0.312408  0.529056  0.292149
0.312819  0.529026  0.275789
0.32539  0.51357  0.325159
0.345178  0.544474  0.24356
0.313492  0.83816  0.243095
0.312827  0.544563  0.275764
0.297783  0.466796  0.292113
0.312348  0.451207  0.292392
0.329315  0.52898  0.243185
0.297783  0.451199  0.292167
0.297783  0.435593  0.292226
0.313487  0.482362  0.242991
0.355944  0.420027  0.294401
0.313159  0.482352  0.259461
0.420609  0.513981  0.37782
0.297783  0.560198  0.30819
0.377198  0.498061  0.344376
0.311046  0.560351  0.357081
0.297783  0.560384  0.356899
0.297783  0.576165  0.405104
0.297783  0.560633  0.405203
0.297783  0.513475  0.242829
0.336818  0.544927  0.389929
0.367149  0.498589  0.453764
0.353309  0.49855  0.454243
0.297783  0.56046  0.373047
0.310936  0.513917  0.405853
0.297783  0.560251  0.324467
0.297783  0.544716  0.32451
0.362647  0.560556  0.406055
0.329882  0.528987  0.2266
0.312419  0.560126  0.292089
0.31319  0.513466  0.259408
0.297783  0.513481  0.259231
0.36195  0.48237  0.227151
0.341617  0.497918  0.293235
0.357989  0.482324  0.27775
0.400323  0.560048  0.29967
0.391434  0.513342  0.263801
0.404462  0.559974  0.283446
0.297783  0.52905  0.275585
0.297783  0.544569  0.259195
0.313229  0.730264  0.259424
0.326243  0.807381  0.309127
0.339152  0.560186  0.325531
0.337358  0.560316  0.357751
0.356323  0.544537  0.294003
0.330399  0.560016  0.209997
0.327769  0.466783  0.276317
0.297783  0.529022  0.242817
0.297783  0.529023  0.226411
0.297783  0.51348  0.226417
0.313537  0.529002  0.242942
0.313201  0.529008  0.259386
0.328672  0.560037  0.259678
0.377246  0.575428  0.244953
0.337807  0.853563  0.408426
0.330381  0.544515  0.209997
0.336756  0.451455  0.390704
0.323849  0.451459  0.390529
0.323905  0.451402  0.374288
0.297783  0.544557  0.242807
0.330154  0.466936  0.209997
0.34418  0.560009  0.260198
0.329258  0.497912  0.243219
0.346264  0.451428  0.209997
0.354351  0.466803  0.310493
0.354542  0.653095  0.310227
0.354537  0.637625  0.310195
0.314064  0.529027  0.209997
0.330356  0.529009  0.209997
0.313547  0.54453  0.24293
0.326219  0.591179  0.308726
0.329921  0.560012  0.226588
0.345734  0.466866  0.22685
0.362973  0.513435  0.209997
0.410087  0.559844  0.247663
0.385633  0.528977  0.297132
0.346639  0.513475  0.209997
0.346577  0.497968  0.209997
0.345946  0.513443  0.226818
0.328621  0.513449  0.259737
0.326879  0.43562  0.292848
0.313843  0.560044  0.226459
0.393536  0.575393  0.246113
0.342977  0.544517  0.276731
0.327884  0.544539  0.276139
0.313555  0.56005  0.24292
0.31321  0.544541  0.259368
0.379529  0.559879  0.209997
0.341711  0.59111  0.293057
0.312432  0.622142  0.292041
0.297783  0.498042  0.32469
0.297783  0.498096  0.340979
0.410135  0.590861  0.247659
0.329349  0.560019  0.243162
0.345892  0.497922  0.226828
0.297783  0.56012  0.275543
0.297783  0.54459  0.275562
0.297783  0.560154  0.291883
0.297783  0.560096  0.259181
0.42708  0.668234  0.249569
0.368557  0.575637  0.31134
0.368546  0.560114  0.311357
0.36629  0.560178  0.327277
0.328689  0.591053  0.25966
0.297783  0.591099  0.242786
0.327803  0.482351  0.276274
0.326978  0.482366  0.292676
0.388867  0.622008  0.280736
0.412459  0.544259  0.209997
0.395928  0.544323  0.209997
0.395873  0.528821  0.209997
0.362908  0.435747  0.359529
0.388688  0.497831  0.280844
0.328682  0.745651  0.259787
0.354468  0.529048  0.310257
0.375607  0.63783  0.35973
0.297783  0.606919  0.356772
0.356248  0.497904  0.294126
0.358039  0.497877  0.277708
0.312429  0.606653  0.292044
0.342933  0.513444  0.276791
0.32787  0.529005  0.276166
0.329334  0.544503  0.243172
0.354391  0.482376  0.310426
0.358152  0.56002  0.277588
0.344162  0.54449  0.260213
0.341643  0.513471  0.293188
0.374963  0.435619  0.262332
0.328659  0.544516  0.259694
0.358134  0.544495  0.277609
0.354249  0.435631  0.310631
0.35811  0.528963  0.277636
0.354304  0.451221  0.310562
0.364236  0.435699  0.343682
0.377054  0.435708  0.344732
0.363656  0.451613  0.422624
0.3507  0.451588  0.42287
0.350697  0.420339  0.423215
0.297783  0.482383  0.292063
0.297783  0.513525  0.291976
0.387203  0.435987  0.406479
0.433697  0.4522  0.473819
0.427  0.452089  0.459347
0.356208  0.482344  0.294179
0.32612  0.466817  0.309081
0.311958  0.466823  0.308701
0.326094  0.45123  0.309152
0.340218  0.451227  0.30973
0.3124  0.513505  0.292188
0.297783  0.482573  0.357362
0.326064  0.435635  0.309225
0.311113  0.357713  0.424021
0.311929  0.435632  0.308846
0.391058  0.451141  0.26394
0.343004  0.575557  0.276695
0.342992  0.560041  0.27671
0.297783  0.497959  0.292017
0.297783  0.497996  0.308363
0.327904  0.575581  0.276102
0.297783  0.622101  0.259153
0.297783  0.606614  0.259156
0.312391  0.497945  0.292232
0.313807  0.513476  0.226478
0.312799  0.497923  0.275853
0.31281  0.513479  0.275819
0.311979  0.497978  0.308572
0.340256  0.46681  0.30966
0.327033  0.529035  0.292539
0.313111  0.4512  0.259524
0.329423  0.420194  0.226676
0.32982  0.420321  0.209997
0.329218  0.482366  0.243239
0.340385  0.575652  0.309326
0.34473  0.435705  0.243701
0.344935  0.466814  0.243654
0.329167  0.466814  0.243261
0.409205  0.435538  0.247834
0.387264  0.560614  0.405785
0.362896  0.497933  0.209997
0.313646  0.43569  0.226529
0.328594  0.497904  0.259764
0.329538  0.435758  0.226663
0.329103  0.451253  0.243284
0.39351  0.559883  0.246118
0.344022  0.48234  0.260318
0.354497  0.560119  0.310186
0.312365  0.466796  0.292335
0.327895  0.560065  0.276118
0.312721  0.435602  0.276025
0.312746  0.451196  0.275977
0.297783  0.451177  0.275756
0.297783  0.435571  0.275801
0.297783  0.451168  0.259334
0.313138  0.46678  0.259491
0.399238  0.357572  0.300224
0.399094  0.341953  0.300048
0.313461  0.466796  0.243012
0.329707  0.466861  0.226639
0.313732  0.466831  0.226506
0.313958  0.46689  0.209997
0.297783  0.466781  0.22644
0.313763  0.482388  0.226495
0.311498  0.373174  0.325578
0.327054  0.560102  0.292477
0.388738  0.51338  0.280802
0.573942  0.481358  0.229222
0.410056  0.42003  0.228947
0.393643  0.420127  0.228224
0.389868  0.326572  0.209997
0.374249  0.326636  0.209997
0.365306  0.373479  0.439299
0.378512  0.559894  0.227547
0.34407  0.497888  0.260287
0.359646  0.497865  0.261064
0.345068  0.497896  0.24361
0.356098  0.4512  0.294292
0.370183  0.373202  0.295718
0.370313  0.388814  0.29574
0.343408  0.38889  0.260497
0.385375  0.45117  0.297402
0.35972  0.791812  0.260973
0.363128  0.575423  0.209997
0.379555  0.575374  0.209997
0.378182  0.482326  0.22759
0.379159  0.482374  0.209997
0.379281  0.497879  0.209997
0.358227  0.310708  0.227003
0.359506  0.466769  0.26113
0.394658  0.497789  0.228168
0.39152  0.544407  0.26375
0.444856  0.590707  0.229798
0.377277  0.71466  0.245049
0.327061  0.575621  0.292457
0.345822  0.482396  0.226839
0.38762  0.373209  0.281106
0.406149  0.326411  0.228861
0.392461  0.42005  0.246298
0.390714  0.420005  0.264007
0.360542  0.435697  0.244281
0.357927  0.466763  0.277795
0.376511  0.435664  0.245115
0.38226  0.451209  0.313363
0.48972  0.388269  0.242839
0.474447  0.38841  0.245786
0.387733  0.575888  0.360578
0.382475  0.544581  0.313009
0.343886  0.451223  0.260386
0.373365  0.528942  0.278912
0.388775  0.528922  0.280765
0.370961  0.528987  0.295313
0.297783  0.807429  0.24312
0.646086  0.403448  0.26517
0.354484  0.544588  0.310217
0.368329  0.451215  0.311733
0.368264  0.435625  0.311802
0.42439  0.451877  0.416727
0.424439  0.436228  0.416819
0.372955  0.435601  0.279169
0.37064  0.435605  0.29563
0.356027  0.435617  0.294349
0.386393  0.451537  0.391269
0.375215  0.466739  0.262262
0.345258  0.668381  0.243564
0.434767  0.637692  0.327877
0.441688  0.63761  0.316567
0.400107  0.466733  0.299963
0.521842  0.49719  0.238936
0.436082  0.497789  0.294744
0.342681  0.435628  0.277006
0.341442  0.435623  0.293457
0.327727  0.451206  0.276363
0.327678  0.435621  0.27641
0.357759  0.435621  0.277887
0.373063  0.451175  0.279123
0.378431  0.528878  0.22756
0.342901  0.497896  0.276828
0.342861  0.48234  0.276869
0.330323  0.513499  0.209997
0.346685  0.528979  0.209997
0.370852  0.482329  0.295457
0.370898  0.497889  0.295404
0.340365  0.5446  0.309382
0.341679  0.544554  0.293113
0.341692  0.560082  0.293086
0.412502  0.559765  0.209997
0.359584  0.48232  0.261096
0.645428  0.465849  0.302189
0.634521  0.465899  0.308259
0.375481  0.528908  0.262138
0.359732  0.528937  0.261009
0.375515  0.544435  0.262116
0.358079  0.513424  0.27767
0.356279  0.513456  0.294079
0.373329  0.513402  0.278947
0.42693  0.528752  0.24953
0.378288  0.497847  0.227579
0.362039  0.497892  0.22714
0.396193  0.497933  0.315411
0.37694  0.482298  0.245045
0.382515  0.62215  0.313016
0.385671  0.560048  0.29707
0.363145  0.590914  0.209997
0.491876  0.637093  0.242563
0.386465  0.560531  0.390727
0.36108  0.528923  0.244153
0.346496  0.482458  0.209997
0.330225  0.482462  0.209997
0.329767  0.482402  0.226627
0.407967  0.544378  0.266147
0.359694  0.513404  0.261035
0.344109  0.513429  0.260258
0.382414  0.497931  0.31316
0.345199  0.559988  0.24355
0.345009  0.482358  0.243631
0.360976  0.49787  0.24419
0.379493  0.544382  0.209997
0.699396  0.636724  0.363371
0.411275  0.513247  0.228876
0.391186  0.4667  0.263904
0.393369  0.513318  0.246163
0.351518  0.838166  0.342284
0.377152  0.528887  0.244985
0.361034  0.513399  0.24417
0.36216  0.528923  0.227121
0.362108  0.513409  0.22713
0.395968  0.559824  0.209997
0.395997  0.575322  0.209997
0.34348  0.499034  0.566842
0.462456  0.590601  0.209997
0.425395  0.637386  0.269879
0.39475  0.51331  0.228157
0.378369  0.513364  0.227569
0.379374  0.513381  0.209997
0.39482  0.528827  0.228147
0.379443  0.528883  0.209997
0.391483  0.528877  0.263773
0.522224  0.574947  0.238938
0.509769  0.574954  0.225145
0.409704  0.513504  0.318441
0.354117  0.404427  0.310749
0.426766  0.497675  0.249578
0.542889  0.621492  0.2645
0.400343  0.622086  0.299721
0.65374  0.496986  0.313702
0.410115  0.575356  0.247658
0.427065  0.575316  0.249497
0.490487  0.745501  0.259114
0.379574  0.590866  0.209997
0.314109  0.622007  0.209997
0.362636  0.545023  0.406123
0.375087  0.545049  0.406055
0.410048  0.544325  0.247674
0.429105  0.590712  0.209997
0.42908  0.575209  0.209997
0.388543  0.466714  0.280937
0.379548  0.497993  0.32883
0.42053  0.591632  0.377692
0.493636  0.575016  0.226155
0.409421  0.451094  0.247809
0.364456  0.622274  0.3431
0.412313  0.51324  0.209997
0.400227  0.497867  0.299844
0.36811  0.404423  0.31192
0.354043  0.388813  0.310781
0.39319  0.482249  0.246208
0.340071  0.404426  0.309926
0.385568  0.497876  0.297227
0.382187  0.435619  0.313437
0.366199  0.482419  0.32755
0.368468  0.497934  0.311533
0.341702  0.575601  0.293067
0.368432  0.482369  0.311596
0.382374  0.482365  0.313223
0.311612  0.544689  0.324699
0.39343  0.528845  0.246144
0.377098  0.513362  0.245002
0.411272  0.435642  0.209997
0.427744  0.435503  0.209997
0.47706  0.559683  0.263555
0.37538  0.497836  0.262194
0.329213  0.373604  0.209997
0.344554  0.358078  0.209997
0.426988  0.54428  0.249512
0.42927  0.560303  0.339484
0.424959  0.560411  0.351918
0.389761  0.513646  0.34567
0.475873  0.419502  0.227635
0.400023  0.451154  0.300029
0.390902  0.435576  0.263976
0.414552  0.451144  0.303836
0.399124  0.591669  0.405385
0.398153  0.591594  0.390845
0.325188  0.37318  0.325857
0.340012  0.388809  0.30997
0.352438  0.388819  0.326987
0.396153  0.482366  0.315476
0.396098  0.466791  0.315547
0.57071  0.325673  0.22868
0.39327  0.404575  0.22823
0.409644  0.404475  0.228956
0.669302  0.543934  0.42322
0.657487  0.544016  0.419898
0.657492  0.559525  0.419892
0.368385  0.466796  0.311663
0.382323  0.466791  0.313291
0.379475  0.466845  0.328979
0.378047  0.466801  0.227602
0.385518  0.482315  0.297282
0.400175  0.482304  0.299902
0.502158  0.341494  0.256048
0.503845  0.356997  0.240663
0.385454  0.466746  0.297341
0.385281  0.435588  0.297463
0.407607  0.466652  0.266315
0.476447  0.544088  0.245403
0.395556  0.4823  0.209997
0.395693  0.497809  0.209997
0.388443  0.451146  0.280987
0.388322  0.435571  0.281035
0.388179  0.41999  0.281079
0.378548  0.435846  0.209997
0.372827  0.42002  0.279209
0.410616  0.40475  0.405465
0.421802  0.404773  0.404421
0.373284  0.497855  0.278986
0.375307  0.48229  0.262227
0.392704  0.435609  0.246279
0.406862  0.404372  0.266461
0.4439  0.450911  0.22988
0.376827  0.466759  0.245069
0.388624  0.482276  0.280889
0.404166  0.466684  0.283691
0.373226  0.482302  0.27903
0.336728  0.404583  0.391151
0.394498  0.420237  0.209997
0.394043  0.404705  0.209997
0.384919  0.388801  0.297591
0.366161  0.466841  0.327628
0.366117  0.451253  0.327709
0.411594  0.451168  0.209997
0.42508  0.388757  0.249775
0.394861  0.435759  0.209997
0.428087  0.451041  0.209997
0.394189  0.451206  0.228203
0.410659  0.45112  0.228924
0.394384  0.466737  0.228191
0.394538  0.482265  0.228179
0.596693  0.528079  0.25027
0.58231  0.512547  0.245212
0.575229  0.512611  0.256523
0.39515  0.451276  0.209997
0.395378  0.466789  0.209997
0.379002  0.466868  0.209997
0.393062  0.466708  0.246232
0.393945  0.435669  0.228214
0.41039  0.435578  0.228936
0.391816  0.388908  0.246313
0.376298  0.420106  0.245134
0.344593  0.420139  0.243723
0.361299  0.420237  0.227197
0.377399  0.420198  0.227635
0.377351  0.389254  0.209997
0.392167  0.404484  0.246311
0.555294  0.356645  0.226228
0.543161  0.356499  0.211063
0.361311  0.389297  0.209997
0.345353  0.389281  0.209997
0.344989  0.373699  0.209997
0.344233  0.357873  0.226894
0.326991  0.310562  0.276311
0.326886  0.294856  0.276053
0.341597  0.294856  0.276096
0.342132  0.294856  0.209997
0.342824  0.310804  0.209997
0.32731  0.294856  0.209997
0.358812  0.326663  0.209997
0.374371  0.326486  0.227488
0.344233  0.388973  0.243753
0.374074  0.326395  0.244826
0.393479  0.389158  0.209997
0.40778  0.373252  0.247876
0.361707  0.404846  0.209997
0.329285  0.404619  0.226688
0.328821  0.404521  0.243356
0.386217  0.310557  0.376893
0.410358  0.404572  0.209997
0.459216  0.388442  0.209997
0.342842  0.341994  0.260396
0.32775  0.341949  0.259997
0.442977  0.341969  0.277314
0.443383  0.357552  0.27722
0.50228  0.325923  0.240774
0.327459  0.294856  0.22664
0.358896  0.342096  0.244194
0.37604  0.404539  0.245146
0.360364  0.420137  0.244301
0.327475  0.388813  0.276539
0.41668  0.310589  0.336911
0.613505  0.310348  0.273307
0.622854  0.310353  0.264198
0.342261  0.373223  0.277109
0.391405  0.373317  0.246294
0.373688  0.310701  0.22739
0.407013  0.342089  0.228903
0.362757  0.357565  0.359915
0.422164  0.310709  0.269754
0.404974  0.310661  0.265622
0.647213  0.482067  0.444384
0.640249  0.482162  0.455412
0.359877  0.357895  0.227181
0.376905  0.388843  0.344989
0.392279  0.404446  0.331147
0.392353  0.42006  0.33106
0.34346  0.342076  0.243687
0.40531  0.310674  0.228841
0.404302  0.310699  0.209997
0.424221  0.35762  0.229698
0.390491  0.404428  0.26403
0.406898  0.342185  0.209997
0.375201  0.342388  0.209997
0.390974  0.342307  0.209997
0.37322  0.32634  0.261898
0.388721  0.310635  0.263077
0.422274  0.294856  0.269019
0.405059  0.294856  0.264883
0.356714  0.326293  0.277491
0.367842  0.357562  0.311861
0.370048  0.357579  0.295629
0.41074  0.357594  0.364481
0.404758  0.357574  0.33381
0.401495  0.357576  0.348359
0.442542  0.326365  0.277344
0.392787  0.373585  0.209997
0.342504  0.294856  0.243278
0.389386  0.310686  0.227995
0.390144  0.326453  0.228079
0.356575  0.310593  0.277082
0.33977  0.326235  0.309687
0.327356  0.389359  0.505275
0.35778  0.294856  0.243598
0.373324  0.294856  0.244255
0.388765  0.294856  0.227926
0.373055  0.294856  0.22728
0.389486  0.310651  0.245752
0.358126  0.310649  0.243872
0.39023  0.388842  0.264036
0.54192  0.512627  0.225082
0.344574  0.373501  0.226903
0.389922  0.326384  0.245987
0.359368  0.342225  0.227145
0.359265  0.357756  0.244269
0.358988  0.404491  0.261251
0.342386  0.38884  0.277108
0.352671  0.466841  0.32663
0.340856  0.32625  0.293276
0.374796  0.420048  0.262361
0.359154  0.420073  0.261229
0.328923  0.373425  0.226708
0.375043  0.342207  0.227559
0.37604  0.358064  0.209997
0.376756  0.37368  0.209997
0.360829  0.373721  0.209997
0.391953  0.357973  0.209997
0.375664  0.357872  0.227605
0.407821  0.357725  0.228936
0.391635  0.357811  0.228193
0.392272  0.373425  0.228219
0.390937  0.357705  0.246243
0.390916  0.342158  0.228147
0.359897  0.388984  0.24432
0.359601  0.373383  0.244307
0.37497  0.357743  0.245077
0.328163  0.342018  0.243383
0.379236  0.404441  0.329303
0.409456  0.357599  0.378338
0.39811  0.373273  0.377436
0.376682  0.389081  0.22764
0.36071  0.389113  0.227206
0.377075  0.404647  0.227641
0.361032  0.404683  0.227204
0.362029  0.420377  0.209997
0.344867  0.389099  0.226902
0.345114  0.404676  0.226896
0.328359  0.357675  0.243395
0.343047  0.357647  0.260467
0.327892  0.3576  0.260019
0.374368  0.388881  0.262384
0.372511  0.388835  0.279247
0.358795  0.388898  0.261258
0.357383  0.388847  0.277971
0.358575  0.373291  0.261241
0.358332  0.357665  0.261185
0.39043  0.342065  0.246146
0.310831  0.373316  0.391152
0.353743  0.326249  0.310298
0.362075  0.357585  0.375884
0.349524  0.357581  0.375524
0.342421  0.310602  0.260048
0.342217  0.294856  0.259723
0.372324  0.373229  0.27922
0.376527  0.294856  0.343488
0.388914  0.294856  0.344931
0.374963  0.294856  0.359757
0.326726  0.388798  0.293011
0.341222  0.388815  0.29359
0.39897  0.310634  0.2989
0.341715  0.31058  0.276531
0.388947  0.326344  0.263523
0.665596  0.450257  0.308593
0.653746  0.450299  0.313804
0.665602  0.434701  0.308616
0.656804  0.465796  0.295932
0.34947  0.373281  0.391567
0.417655  0.498058  0.336096
0.440288  0.452155  0.452291
0.427044  0.436449  0.45938
0.44036  0.436514  0.452315
0.368024  0.388811  0.31195
0.362245  0.498187  0.374906
0.374569  0.49821  0.37536
0.374582  0.513779  0.375277
0.395227  0.310612  0.314643
0.367933  0.373191  0.311939
0.381511  0.310597  0.312254
0.381722  0.357564  0.313525
0.387552  0.420161  0.361313
0.386998  0.326319  0.280474
0.389263  0.342006  0.263792
0.387181  0.341972  0.280831
0.376807  0.35756  0.345016
0.355179  0.294856  0.292773
0.365357  0.3578  0.43953
0.378609  0.357824  0.43873
0.386341  0.357629  0.392104
0.355518  0.357574  0.29438
0.357054  0.357608  0.277886
0.40942  0.373314  0.392038
0.42767  0.341964  0.310082
0.398987  0.326314  0.299662
0.405577  0.294856  0.247378
0.340719  0.294856  0.292457
0.340779  0.310566  0.292955
0.326348  0.294856  0.292461
0.325727  0.294856  0.3089
0.356479  0.294856  0.27646
0.371584  0.294856  0.277291
0.372833  0.294856  0.260896
0.325748  0.310545  0.309206
0.339727  0.310556  0.309367
0.36975  0.294856  0.293541
0.413031  0.294856  0.421204
0.367638  0.310581  0.310741
0.353696  0.310567  0.30984
0.38919  0.32625  0.346173
0.399539  0.388784  0.300269
0.374263  0.310553  0.376298
0.433682  0.310606  0.330006
0.428432  0.310594  0.341722
0.635856  0.388821  0.514046
0.40747  0.451089  0.266354
0.407261  0.357654  0.247841
0.371924  0.34197  0.278956
0.373512  0.342016  0.262144
0.356879  0.341963  0.277744
0.372124  0.357609  0.279134
0.389245  0.294856  0.245433
0.369918  0.341941  0.295436
0.384492  0.341948  0.297283
0.386906  0.310623  0.279854
0.371619  0.310605  0.27811
0.388677  0.294856  0.262366
0.405684  0.310666  0.247493
0.422287  0.294856  0.25037
0.421503  0.310607  0.323362
0.402762  0.294856  0.281495
0.386982  0.294856  0.278835
0.384432  0.294856  0.294987
0.384344  0.310611  0.296175
0.389085  0.310573  0.345724
0.399286  0.373245  0.36285
0.389604  0.357637  0.263941
0.389535  0.420108  0.346203
0.401719  0.420129  0.347963
0.382104  0.420021  0.313506
0.401212  0.310574  0.347848
0.418375  0.310693  0.287359
0.402493  0.310651  0.282703
0.381821  0.373189  0.3136
0.311483  0.35753  0.325657
0.340475  0.43609  0.471659
0.374339  0.404613  0.391576
0.386358  0.404634  0.39167
0.378838  0.310581  0.328235
0.326187  0.529075  0.308844
0.413603  0.341955  0.304139
0.374399  0.373255  0.376255
0.44182  0.499415  0.492215
0.604661  0.419172  0.282408
0.402725  0.341971  0.283711
0.405526  0.341993  0.266303
0.406696  0.342033  0.247766
0.413733  0.482574  0.349703
0.409419  0.404682  0.391687
0.618313  0.341201  0.245813
0.402541  0.326336  0.283367
0.418415  0.326355  0.287968
0.408918  0.357572  0.319192
0.417005  0.357599  0.33712
0.387399  0.357598  0.28102
0.403409  0.388777  0.283928
0.388014  0.404403  0.281114
0.407101  0.419949  0.26643
0.42242  0.326372  0.270102
0.405186  0.326354  0.266058
0.406134  0.326378  0.247645
0.459242  0.404118  0.248847
0.528979  0.403739  0.265081
0.40933  0.42002  0.318912
0.40119  0.404803  0.420701
0.403605  0.404367  0.283896
0.379303  0.420054  0.32923
0.413498  0.420159  0.35015
0.389426  0.388852  0.346394
0.324669  0.451301  0.34176
0.401601  0.388867  0.3482
0.399392  0.373181  0.300279
0.409026  0.373192  0.319172
0.428715  0.357656  0.341143
0.428605  0.341995  0.341328
0.398249  0.467109  0.376645
0.409592  0.467157  0.377296
0.395859  0.420017  0.315783
0.399452  0.435811  0.362344
0.338709  0.310601  0.441112
0.374418  0.388912  0.376151
0.338458  0.529626  0.43803
0.338088  0.513613  0.341836
0.324725  0.513624  0.341389
0.364061  0.3732  0.343956
0.376439  0.514032  0.421671
0.401656  0.404502  0.348084
0.395663  0.388802  0.315915
0.395762  0.404412  0.315857
0.297783  0.435827  0.374072
0.420536  0.420317  0.37842
0.408385  0.373648  0.449912
0.375224  0.35757  0.360679
0.375258  0.373225  0.360648
0.389375  0.373212  0.346456
0.40155  0.373225  0.348299
0.388472  0.342914  0.502777
0.372837  0.342828  0.50416
0.412989  0.373792  0.464612
0.339052  0.466845  0.325902
0.409128  0.388806  0.319101
0.31115  0.326309  0.42425
0.378551  0.373506  0.438491
0.410712  0.326254  0.406512
0.395561  0.373187  0.315939
0.411016  0.46707  0.363491
0.350017  0.310564  0.408444
0.434833  0.310885  0.475012
0.378782  0.294856  0.327234
0.391717  0.294856  0.329075
0.400943  0.294856  0.347122
0.401107  0.482971  0.420111
0.352633  0.451254  0.326711
0.388964  0.404774  0.421835
0.326213  0.420473  0.472108
0.340473  0.420476  0.471889
0.472554  0.341712  0.246121
0.410695  0.341918  0.364589
0.392134  0.373197  0.33126
0.404835  0.373209  0.333774
0.324568  0.294856  0.34195
0.325107  0.294856  0.325395
0.338689  0.294856  0.325355
0.365577  0.294856  0.326147
0.364365  0.49805  0.343324
0.448601  0.358051  0.463316
0.44877  0.342278  0.46348
0.408715  0.326294  0.318852
0.63584  0.325871  0.291497
0.618022  0.310308  0.24579
0.442665  0.311033  0.491961
0.387356  0.341911  0.361667
0.399201  0.341914  0.362979
0.40143  0.341918  0.348347
0.395278  0.32629  0.315362
0.375134  0.326237  0.360518
0.387289  0.326241  0.361556
0.362727  0.341902  0.359884
0.363974  0.3419  0.34384
0.297783  0.310754  0.523299
0.367635  0.294856  0.309815
0.353676  0.294856  0.309132
0.35219  0.294856  0.325575
0.325132  0.341882  0.325882
0.310915  0.404656  0.407201
0.395457  0.357566  0.315895
0.339702  0.294856  0.308866
0.325159  0.357536  0.325889
0.32578  0.326219  0.309381
0.325111  0.326217  0.325817
0.387182  0.310561  0.361281
0.376624  0.310566  0.344227
0.374439  0.404559  0.376035
0.365604  0.310569  0.32697
0.353317  0.514149  0.454033
0.374319  0.326239  0.376377
0.363734  0.357722  0.423662
0.362617  0.294856  0.359132
0.311035  0.294856  0.35864
0.375063  0.310556  0.360244
0.38163  0.34193  0.313331
0.367756  0.341921  0.311677
0.376955  0.404473  0.344917
0.389479  0.404484  0.346304
0.297783  0.404687  0.407094
0.378495  0.560764  0.436887
0.375051  0.357673  0.407599
0.386311  0.326242  0.376966
0.336805  0.310542  0.375332
0.367684  0.326264  0.311329
0.378899  0.326259  0.328833
0.381554  0.326278  0.312943
0.378962  0.341915  0.329164
0.391987  0.341922  0.331111
0.338784  0.357543  0.326307
0.323912  0.310546  0.375188
0.363038  0.529239  0.358972
0.363026  0.513683  0.359043
0.362271  0.529314  0.374734
0.362814  0.388865  0.359825
0.375291  0.388873  0.360577
0.365763  0.357554  0.327936
0.364017  0.357555  0.343938
0.362785  0.373219  0.359889
0.336736  0.420217  0.391006
0.323834  0.420222  0.39085
0.323884  0.420173  0.374567
0.33995  0.373183  0.309987
0.338073  0.498048  0.341916
0.324714  0.498057  0.341471
0.375325  0.404512  0.360483
0.387511  0.404527  0.361428
0.465931  0.390331  0.572913
0.379168  0.38882  0.329357
0.379099  0.373193  0.329372
0.310976  0.37324  0.358383
0.362107  0.388902  0.375711
0.364104  0.388838  0.343923
0.323875  0.404544  0.374701
0.323829  0.404589  0.391003
0.297783  0.373316  0.374658
0.310852  0.388924  0.374649
0.297783  0.388957  0.374523
0.33787  0.373196  0.342609
0.375509  0.498134  0.359875
0.374463  0.420195  0.375914
0.375021  0.404675  0.4071
0.37502  0.42032  0.406952
0.386363  0.341921  0.376957
0.374355  0.341918  0.376382
0.374379  0.35759  0.376336
0.375185  0.341907  0.360647
0.338035  0.46689  0.342098
0.338055  0.482473  0.342004
0.341452  0.404905  0.488409
0.326837  0.404892  0.48867
0.387474  0.388884  0.361536
0.36202  0.373287  0.391714
0.349473  0.357612  0.391689
0.375362  0.420142  0.360378
0.365668  0.310631  0.440691
0.37894  0.310649  0.440011
0.379517  0.482424  0.328902
0.365888  0.388819  0.327982
0.311513  0.388809  0.325491
0.45699  0.452246  0.472509
0.448065  0.452216  0.462846
0.448034  0.467824  0.46286
0.35212  0.326355  0.4406
0.365528  0.326378  0.440184
0.375069  0.341984  0.407798
0.387259  0.341988  0.407492
0.375087  0.326286  0.408035
0.376622  0.326334  0.423772
0.378457  0.514125  0.437157
0.350697  0.435968  0.423043
0.325323  0.451261  0.325471
0.376454  0.389089  0.422775
0.324556  0.35755  0.342276
0.297783  0.373426  0.423776
0.311104  0.37339  0.423876
0.297783  0.37345  0.44018
0.349523  0.310544  0.375548
0.349544  0.294856  0.37546
0.362022  0.310548  0.375861
0.337138  0.326222  0.358907
0.362146  0.420179  0.37548
0.405502  0.343552  0.518333
0.325548  0.404796  0.456068
0.371062  0.405014  0.48704
0.376789  0.294856  0.424856
0.362744  0.294856  0.408813
0.375122  0.294856  0.408737
0.374592  0.529336  0.375205
0.367134  0.451743  0.454307
0.380933  0.451797  0.453304
0.413425  0.404531  0.350296
0.378481  0.404824  0.438124
0.376437  0.404746  0.422608
0.421762  0.341957  0.32369
0.358133  0.294856  0.505428
0.401301  0.357744  0.421282
0.35492  0.357977  0.472221
0.372541  0.389563  0.503664
0.3252  0.294856  0.441335
0.338843  0.294856  0.441573
0.38661  0.52937  0.375741
0.376563  0.342043  0.423438
0.369639  0.326568  0.472021
0.36206  0.341913  0.375926
0.342828  0.374116  0.521735
0.395791  0.294856  0.455137
0.404808  0.294856  0.437955
0.526069  0.319596  0.614038
0.353603  0.326422  0.456709
0.658075  0.294856  0.45137
0.661217  0.294856  0.470134
0.660657  0.310525  0.470214
0.54227  0.294856  0.546863
0.297783  0.420372  0.423199
0.297783  0.420426  0.439522
0.311097  0.435972  0.423092
0.37648  0.37342  0.422962
0.435162  0.294856  0.475841
0.336783  0.388896  0.375057
0.337014  0.373324  0.407662
0.324005  0.420275  0.407116
0.387178  0.310893  0.487019
0.337053  0.341963  0.407974
0.363928  0.310596  0.424625
0.391607  0.373526  0.437263
0.401255  0.373441  0.421062
0.349517  0.32623  0.375584
0.362043  0.326234  0.375923
0.36595  0.40444  0.327936
0.374322  0.357624  0.391981
0.374325  0.373297  0.39185
0.375036  0.373351  0.407421
0.391672  0.357838  0.437502
0.376516  0.357738  0.423177
0.408967  0.294856  0.392831
0.397902  0.310563  0.392627
0.390892  0.294856  0.534948
0.325907  0.37317  0.309468
0.336794  0.404537  0.37494
0.387198  0.294856  0.408483
0.375103  0.310578  0.408333
0.398943  0.294856  0.407996
0.423752  0.294856  0.514471
0.422443  0.294856  0.532369
0.404746  0.310658  0.436997
0.374303  0.326255  0.392225
0.3947  0.560905  0.451079
0.350759  0.357706  0.423938
0.365428  0.3421  0.439815
0.388296  0.358583  0.502604
0.398038  0.341941  0.392347
0.398  0.326252  0.392496
0.387205  0.42035  0.406618
0.367731  0.310679  0.456637
0.357685  0.326928  0.505266
0.392162  0.294856  0.439786
0.38633  0.341946  0.392242
0.391756  0.342135  0.437809
0.399074  0.420384  0.406082
0.378437  0.46734  0.437547
0.376694  0.310607  0.424226
0.374552  0.48263  0.375455
0.387228  0.373363  0.407096
0.378795  0.3264  0.439436
0.381261  0.34223  0.454628
0.389104  0.34205  0.422678
0.391862  0.326412  0.438228
0.413252  0.342008  0.41997
0.657667  0.310486  0.45112
0.389017  0.373435  0.422191
0.378688  0.342123  0.439031
0.389231  0.294856  0.424164
0.401396  0.310611  0.422339
0.40132  0.294856  0.422982
0.387246  0.310583  0.408052
0.38401  0.342375  0.470336
0.398637  0.342406  0.468277
0.381149  0.357934  0.454313
0.387245  0.357679  0.407283
0.356561  0.32667  0.488958
0.401219  0.389128  0.42087
0.386301  0.326258  0.392373
0.387264  0.32629  0.407739
0.421184  0.294856  0.322533
0.412974  0.310569  0.35068
0.398059  0.34192  0.377659
0.444265  0.544229  0.250838
0.679003  0.41922  0.336521
0.673039  0.419181  0.322209
0.673046  0.403631  0.322229
0.64544  0.325896  0.302264
0.634437  0.32587  0.308273
0.350713  0.482802  0.422525
0.389057  0.357748  0.422411
0.35279  0.560179  0.32627
0.398102  0.482792  0.391094
0.409441  0.482851  0.391063
0.328242  0.329541  0.557312
0.399132  0.357676  0.406775
0.404225  0.405274  0.500451
0.454483  0.390176  0.518572
0.40135  0.34204  0.421547
0.40139  0.326331  0.421882
0.38912  0.436146  0.519814
0.397873  0.310557  0.377677
0.409254  0.310547  0.378669
0.35878  0.315478  0.638907
0.358883  0.314889  0.651172
0.37433  0.38896  0.391714
0.38635  0.388975  0.391814
0.375026  0.389019  0.407256
0.373719  0.343348  0.520909
0.388097  0.420691  0.502377
0.421701  0.358665  0.497441
0.350762  0.560634  0.42185
0.437016  0.39034  0.535726
0.404194  0.451833  0.434758
0.394638  0.451859  0.451712
0.391449  0.467394  0.436394
0.452601  0.360129  0.537095
0.681139  0.43507  0.42814
0.684868  0.43501  0.413041
0.684837  0.419454  0.41319
0.401141  0.436111  0.42042
0.404222  0.436198  0.434861
0.401122  0.451745  0.420304
0.441803  0.405412  0.491659
0.441751  0.421037  0.491746
0.404176  0.467454  0.434665
0.408125  0.467549  0.449211
0.297783  0.482774  0.550597
0.324382  0.451577  0.422951
0.40491  0.419605  0.555414
0.399089  0.5296  0.405416
0.39813  0.529508  0.390888
0.438338  0.468577  0.51764
0.386177  0.420678  0.485601
0.386485  0.420218  0.376422
0.466899  0.436633  0.481091
0.408143  0.451924  0.449287
0.404171  0.498653  0.434506
0.595077  0.341971  0.507595
0.497846  0.343416  0.528966
0.483663  0.343525  0.525866
0.404255  0.420552  0.43498
0.401165  0.420464  0.420551
0.404293  0.404893  0.435119
0.404288  0.547909  0.571448
0.419265  0.443314  0.645665
0.412764  0.514467  0.463922
0.401643  0.420771  0.483463
0.398051  0.38899  0.391868
0.391457  0.451775  0.436508
0.404169  0.483062  0.434582
0.413577  0.435778  0.350017
0.420587  0.467215  0.378011
0.401952  0.529231  0.347346
0.362055  0.435861  0.391176
0.374532  0.467038  0.375559
0.399524  0.467028  0.36212
0.398178  0.420246  0.377011
0.386458  0.545  0.390761
0.3746  0.544882  0.375148
0.37446  0.560496  0.390561
0.389685  0.466923  0.345902
0.401887  0.46695  0.347636
0.376415  0.451648  0.422166
0.36221  0.467016  0.375119
0.409648  0.482376  0.318573
0.409687  0.497945  0.318506
0.39265  0.544665  0.33047
0.40194  0.544777  0.347294
0.401926  0.482536  0.347549
0.409726  0.57567  0.318267
0.405352  0.560227  0.332801
0.387711  0.498161  0.360806
0.409709  0.529057  0.318379
0.405364  0.529142  0.332898
0.405326  0.482455  0.333099
0.374441  0.529419  0.39067
0.392589  0.482435  0.330712
0.33764  0.545095  0.421922
0.324416  0.545107  0.421795
0.387726  0.529284  0.360673
0.379367  0.43566  0.329147
0.392424  0.435667  0.330968
0.389721  0.482508  0.345815
0.623441  0.559131  0.264608
0.623457  0.543588  0.26462
0.642419  0.497039  0.318808
0.649059  0.497056  0.33016
0.417592  0.575788  0.335796
0.372698  0.545809  0.501585
0.337898  0.388835  0.342555
0.324592  0.388837  0.342152
0.386613  0.544914  0.375692
0.398286  0.54496  0.376301
0.399564  0.544868  0.361775
0.396233  0.529043  0.315296
0.386604  0.513813  0.375804
0.386592  0.498244  0.375879
0.398282  0.498288  0.376469
0.349666  0.498174  0.374511
0.349679  0.513744  0.374411
0.350277  0.513674  0.358439
0.362966  0.466952  0.359316
0.398085  0.451579  0.391298
0.409617  0.529473  0.377023
0.420593  0.529544  0.377774
0.336767  0.46706  0.390554
0.389765  0.5292  0.34561
0.398218  0.420686  0.46739
0.378447  0.498544  0.437279
0.375488  0.482557  0.359961
0.38769  0.482584  0.360889
0.398135  0.560579  0.390821
0.344228  0.652958  0.260204
0.491156  0.621658  0.259013
0.366228  0.497988  0.327478
0.379601  0.560186  0.328632
0.491138  0.59065  0.258981
0.386617  0.560447  0.375658
0.398287  0.576012  0.376265
0.399557  0.575927  0.36173
0.383648  0.483129  0.468861
0.389747  0.498082  0.345738
0.401952  0.498111  0.347474
0.401959  0.513676  0.347407
0.376609  0.653527  0.421496
0.401931  0.560314  0.347255
0.325409  0.544668  0.325046
0.336827  0.560465  0.389848
0.386625  0.575968  0.375645
0.362145  0.54494  0.390404
0.374451  0.544964  0.390607
0.412987  0.436165  0.418852
0.41464  0.466725  0.303764
0.371212  0.592146  0.484892
0.417602  0.405232  0.479955
0.352779  0.544645  0.326306
0.351349  0.544709  0.342322
0.477141  0.62172  0.263609
0.412947  0.529759  0.418448
0.41476  0.497866  0.303636
0.389132  0.653545  0.42101
0.420532  0.699887  0.391817
0.351919  0.545191  0.437809
0.338466  0.545188  0.437868
0.392685  0.699505  0.330889
0.387275  0.576127  0.40577
0.354877  0.591985  0.46921
0.358688  0.562098  0.565564
0.41956  0.563949  0.575052
0.41956  0.564446  0.561036
0.526297  0.370698  0.605344
0.363686  0.513998  0.422046
0.343024  0.714799  0.276822
0.34303  0.699362  0.276793
0.362624  0.529475  0.40621
0.33708  0.560548  0.405847
0.34341  0.577692  0.579797
0.310889  0.637995  0.389154
0.297783  0.638034  0.388921
0.409458  0.514014  0.390932
0.404649  0.563171  0.555419
0.36372  0.560645  0.421747
0.378579  0.622709  0.436818
0.357467  0.60775  0.501108
0.401666  0.40517  0.483493
0.439285  0.562285  0.517958
0.439392  0.577628  0.517968
0.387727  0.544829  0.360625
0.389628  0.531083  0.535884
0.398247  0.653469  0.391162
0.409558  0.653519  0.391298
0.469184  0.452779  0.523493
0.391491  0.545272  0.435944
0.337044  0.498311  0.406343
0.362845  0.404502  0.359737
0.365272  0.545208  0.437538
0.45846  0.499533  0.499826
0.421209  0.498814  0.445629
0.36271  0.622546  0.40598
0.350011  0.622545  0.405858
0.340416  0.653104  0.309354
0.311681  0.545328  0.453527
0.31278  0.467232  0.519861
0.398221  0.514419  0.466819
0.326909  0.607632  0.484838
0.342971  0.607903  0.516799
0.391504  0.560794  0.435899
0.313577  0.652986  0.242909
0.363057  0.560319  0.35887
0.357503  0.638597  0.501033
0.357484  0.623184  0.501056
0.324392  0.482793  0.422522
0.337035  0.482722  0.406503
0.38892  0.482913  0.421194
0.514316  0.576366  0.503424
0.527136  0.576279  0.505637
0.37957  0.513554  0.328766
0.392639  0.513567  0.330575
0.362168  0.435802  0.375358
0.310939  0.529488  0.405693
0.354892  0.607461  0.469147
0.389765  0.544746  0.345562
0.387255  0.545087  0.405822
0.424345  0.483127  0.416609
0.412926  0.498631  0.418526
0.424338  0.498721  0.416562
0.398134  0.545051  0.390846
0.364193  0.420088  0.343774
0.377005  0.420095  0.344828
0.349733  0.59142  0.374118
0.376475  0.560667  0.421435
0.37554  0.544802  0.35968
0.376451  0.529593  0.421575
0.375076  0.529504  0.406125
0.36524  0.498502  0.437941
0.38895  0.529635  0.42093
0.391476  0.529732  0.436008
0.404198  0.529783  0.434388
0.404181  0.514227  0.434441
0.365261  0.529656  0.437654
0.365228  0.467296  0.438266
0.312873  0.420128  0.538239
0.297784  0.419942  0.554994
0.336799  0.513814  0.390142
0.378469  0.52969  0.437048
0.379593  0.544651  0.328665
0.439151  0.546895  0.517957
0.438989  0.531432  0.517965
0.324054  0.545021  0.405764
0.323895  0.544939  0.389688
0.374608  0.560415  0.375107
0.32406  0.560562  0.405656
0.388962  0.545176  0.420872
0.382497  0.57564  0.312966
0.336879  0.498171  0.374173
0.391462  0.514172  0.436089
0.310946  0.560591  0.405437
0.388316  0.545937  0.501125
0.310927  0.357683  0.407654
0.297783  0.404483  0.341617
0.297783  0.404536  0.358008
0.378482  0.545236  0.436957
0.376463  0.545138  0.421495
0.336901  0.529302  0.373966
0.387202  0.451613  0.406351
0.375033  0.467185  0.406545
0.375026  0.451574  0.406674
0.387245  0.529545  0.405876
0.387205  0.467227  0.406233
0.388919  0.467309  0.421303
0.40111  0.467365  0.420202
0.362024  0.326249  0.392068
0.336919  0.560388  0.373814
0.345244  0.621972  0.24354
0.327083  0.653069  0.292462
0.382505  0.591154  0.312967
0.377233  0.544724  0.344196
0.377226  0.529179  0.344245
0.310943  0.545046  0.405554
0.362134  0.529393  0.39048
0.399555  0.560403  0.361741
0.387727  0.560364  0.360591
0.392653  0.560202  0.330436
0.389765  0.560282  0.345528
0.371039  0.637561  0.295291
0.371035  0.62208  0.295263
0.356375  0.622087  0.293969
0.349895  0.467133  0.406724
0.366279  0.544644  0.327311
0.363931  0.326236  0.343622
0.35095  0.326227  0.342921
0.3503  0.544777  0.358297
0.36601  0.420053  0.327869
0.366066  0.435658  0.327791
0.368517  0.52904  0.311427
0.382442  0.513489  0.313102
0.366267  0.529101  0.327357
0.398123  0.513951  0.390944
0.39829  0.513858  0.376402
0.387663  0.466994  0.360982
0.311042  0.544813  0.357148
0.386404  0.467147  0.391154
0.374403  0.482706  0.390943
0.362938  0.451355  0.359421
0.362572  0.451544  0.406835
0.36211  0.498262  0.390674
0.374363  0.435884  0.391306
0.375524  0.5137  0.359798
0.387722  0.513728  0.360734
0.349533  0.373244  0.375447
0.349545  0.388896  0.375349
0.38645  0.529457  0.390813
0.363048  0.544784  0.358914
0.375546  0.560337  0.359642
0.367136  0.467364  0.45413
0.35259  0.435658  0.326793
0.349597  0.435791  0.374991
0.387594  0.435783  0.361197
0.389642  0.451328  0.345997
0.311022  0.48255  0.357534
0.349512  0.451462  0.390879
0.362068  0.451478  0.391041
0.36209  0.373248  0.375808
0.386441  0.5139  0.390879
0.374417  0.49829  0.39084
0.386429  0.498329  0.390958
0.362123  0.513834  0.39057
0.37443  0.513861  0.390748
0.350027  0.638008  0.405874
0.337133  0.63802  0.405672
0.389591  0.435723  0.346099
0.377099  0.451311  0.344635
0.386382  0.435915  0.391394
0.375042  0.482784  0.406424
0.387211  0.482827  0.406126
0.337591  0.435956  0.423156
0.311289  0.560283  0.340884
0.374389  0.46711  0.391056
0.374488  0.435821  0.375791
0.337062  0.529455  0.40606
0.36525  0.514087  0.43779
0.377139  0.466904  0.344542
0.377172  0.482488  0.344455
0.364341  0.482476  0.343406
0.364311  0.466893  0.343494
0.338437  0.482857  0.438637
0.386536  0.451463  0.376176
0.386512  0.435847  0.376296
0.387631  0.451394  0.361085
0.375398  0.435762  0.360269
0.375462  0.466969  0.360057
0.375432  0.451371  0.360161
0.386557  0.467069  0.376066
0.374511  0.451435  0.375672
0.374376  0.451503  0.391177
0.3373  0.482529  0.358158
0.336866  0.48259  0.374292
0.350199  0.451346  0.358837
0.375064  0.513945  0.406212
0.387233  0.513987  0.405946
0.311664  0.404805  0.456121
0.349574  0.529379  0.39026
0.336809  0.529377  0.390028
0.297783  0.436058  0.439242
0.376418  0.436024  0.422306
0.388933  0.436065  0.421547
0.324048  0.529465  0.405892
0.36259  0.482752  0.406558
0.324387  0.467189  0.422736
0.338544  0.342053  0.44051
0.398113  0.498379  0.391012
0.35031  0.560313  0.358247
0.353965  0.373189  0.310779
0.310896  0.529333  0.373419
0.323888  0.529386  0.389797
0.363675  0.498419  0.422178
0.339479  0.576366  0.453504
0.310916  0.42029  0.407017
0.310918  0.435915  0.406823
0.404244  0.452114  0.500625
0.324947  0.560748  0.437629
0.352044  0.669026  0.437553
0.388927  0.498502  0.421094
0.401111  0.49856  0.420031
0.388937  0.514077  0.421005
0.363667  0.482828  0.422321
0.365233  0.482904  0.438101
0.337595  0.451576  0.422964
0.374002  0.499147  0.535839
0.324942  0.5452  0.43778
0.380956  0.420544  0.453573
0.369216  0.389327  0.470959
0.37844  0.451723  0.437685
0.376416  0.467262  0.422032
0.378461  0.420466  0.43797
0.378448  0.436098  0.437825
0.380941  0.436172  0.453439
0.337807  0.310578  0.424774
0.324009  0.435901  0.406935
0.323841  0.435845  0.390691
0.338427  0.451633  0.43908
0.324913  0.451634  0.439138
0.337601  0.467187  0.42277
0.338431  0.467248  0.438859
0.325553  0.467301  0.455037
0.325558  0.482918  0.454743
0.31127  0.498073  0.341163
0.337018  0.451515  0.406842
0.350244  0.48253  0.358624
0.350731  0.513976  0.422207
0.349927  0.513895  0.406295
0.349937  0.529459  0.406176
0.350722  0.498395  0.422361
0.362601  0.498339  0.40643
0.366251  0.513549  0.327413
0.326872  0.48299  0.486974
0.325563  0.49853  0.454454
0.36258  0.467154  0.406694
0.350979  0.341894  0.343091
0.349578  0.420169  0.375116
0.297783  0.373359  0.391037
0.338425  0.436012  0.439293
0.32491  0.436012  0.439376
0.365226  0.45168  0.438431
0.365229  0.436058  0.438595
0.351874  0.436028  0.439054
0.363655  0.435991  0.42278
0.352204  0.310557  0.326206
0.338443  0.389097  0.439886
0.338431  0.404746  0.439693
0.362566  0.435925  0.406981
0.311118  0.545135  0.4216
0.297783  0.545178  0.421354
0.351892  0.498472  0.43829
0.324917  0.467249  0.43889
0.338011  0.451297  0.342196
0.339022  0.451257  0.325986
0.325377  0.498006  0.325228
0.352766  0.529102  0.326354
0.352729  0.49799  0.326478
0.367291  0.638241  0.453003
0.297783  0.435941  0.406687
0.297783  0.451558  0.406469
0.324015  0.451518  0.40675
0.337026  0.467123  0.406671
0.324021  0.467126  0.406563
0.336852  0.466998  0.374419
0.323916  0.467003  0.374149
0.324198  0.466947  0.357913
0.362281  0.54486  0.374668
0.349701  0.54485  0.374247
0.372681  0.530216  0.501805
0.323926  0.482595  0.374014
0.323857  0.467064  0.390367
0.311263  0.482494  0.341256
0.349875  0.38899  0.407509
0.338988  0.43566  0.326069
0.3253  0.435662  0.325558
0.337984  0.435695  0.342294
0.3254  0.529124  0.325098
0.36299  0.482539  0.359217
0.36301  0.498116  0.359125
0.362082  0.467083  0.390912
0.349525  0.467066  0.390739
0.349633  0.467003  0.374741
0.349712  0.560386  0.374187
0.339078  0.482425  0.325822
0.336837  0.451398  0.37455
0.36219  0.451414  0.375237
0.349615  0.451402  0.374865
0.350262  0.498107  0.358527
0.351306  0.498045  0.342521
0.324171  0.435742  0.358153
0.323895  0.435792  0.374429
0.324185  0.451349  0.358032
0.351258  0.466889  0.342697
0.351284  0.482472  0.342606
0.351337  0.529164  0.342378
0.364383  0.513613  0.343251
0.362291  0.560395  0.374617
0.34965  0.482594  0.374622
0.339099  0.497996  0.325748
0.31197  0.482405  0.308634
0.311595  0.498021  0.324882
0.297783  0.513731  0.357142
0.297783  0.498157  0.357247
0.297783  0.513873  0.389518
0.35275  0.51355  0.326412
0.379609  0.575712  0.328616
0.311578  0.466861  0.32504
0.297783  0.46698  0.357484
0.297783  0.466924  0.341172
0.311602  0.513588  0.324813
0.339116  0.513557  0.32568
0.340334  0.51351  0.309473
0.323935  0.498178  0.373887
0.324221  0.498115  0.35769
0.311616  0.560223  0.324655
0.339142  0.544653  0.32557
0.33689  0.513742  0.374063
0.323944  0.513751  0.37377
0.324231  0.513684  0.357591
0.362156  0.560474  0.390346
0.349595  0.560463  0.390102
0.341509  0.514301  0.486218
0.350751  0.545097  0.421949
0.349948  0.545009  0.406073
0.312327  0.592194  0.484634
0.310881  0.607043  0.389185
0.297783  0.607085  0.388963
0.323873  0.498246  0.39006
0.336778  0.482655  0.390408
0.311373  0.545228  0.43759
0.311376  0.560781  0.437426
0.297783  0.560829  0.437145
0.297783  0.545275  0.437318
0.324921  0.482858  0.43864
0.38366  0.498751  0.4687
0.351885  0.482873  0.438479
0.324027  0.482726  0.40638
0.323865  0.482659  0.39021
0.310841  0.451473  0.39036
0.324778  0.637763  0.341124
0.311305  0.637782  0.340782
0.336789  0.49824  0.39027
0.389674  0.562153  0.535527
0.349551  0.498245  0.390479
0.404204  0.700521  0.600664
0.311993  0.529095  0.308467
0.297783  0.52912  0.308264
0.297783  0.560314  0.340701
0.297783  0.544777  0.340755
0.310914  0.606963  0.373096
0.339463  0.545288  0.453791
0.351901  0.51406  0.438112
0.367159  0.514183  0.45359
0.35191  0.529634  0.43795
0.336807  0.420167  0.374814
0.362613  0.513914  0.406313
0.337608  0.482791  0.422577
0.337615  0.498385  0.422391
0.311028  0.498131  0.357422
0.338529  0.638182  0.437453
0.337648  0.560636  0.421807
0.358649  0.515423  0.582277
0.325572  0.529724  0.453935
0.297783  0.699706  0.372946
0.311987  0.513542  0.308517
0.342332  0.4987  0.502709
0.311608  0.529143  0.324751
0.297783  0.513611  0.324622
0.297783  0.513563  0.30831
0.338444  0.498458  0.43842
0.324926  0.498461  0.438397
0.338451  0.514049  0.438215
0.311567  0.451267  0.325126
0.339471  0.560837  0.453631
0.324984  0.638213  0.437296
0.338515  0.622727  0.437459
0.324041  0.513896  0.40604
0.324422  0.560652  0.421667
0.389049  0.730945  0.728762
0.389005  0.746331  0.714384
0.313306  0.316571  0.677157
0.311679  0.52975  0.453758
0.324398  0.498388  0.422316
0.324034  0.498316  0.406204
0.311207  0.388844  0.341886
0.343432  0.467836  0.600947
0.343392  0.46963  0.61531
0.343366  0.6546  0.594698
0.343362  0.63928  0.59472
0.41956  0.807737  0.657817
0.41956  0.807689  0.643775
0.3109  0.544886  0.373323
0.311121  0.560682  0.421461
0.337053  0.513889  0.406194
0.337623  0.513968  0.422217
0.324404  0.513974  0.422123
0.324931  0.514053  0.438168
0.297783  0.467166  0.406249
0.297783  0.545378  0.453236
0.297783  0.560939  0.453034
0.311994  0.451747  0.471519
0.297783  0.451812  0.471387
0.32441  0.529547  0.421948
0.297783  0.545087  0.405325
0.31087  0.560505  0.389364
0.297783  0.560544  0.389154
0.33691  0.544851  0.373882
0.323959  0.544863  0.373574
0.34422  0.622008  0.260184
0.310903  0.560425  0.373242
0.336947  0.606922  0.373708
0.324247  0.544792  0.357428
0.324254  0.560328  0.357365
0.311033  0.513703  0.357319
0.325344  0.466852  0.325386
0.310846  0.467078  0.390188
0.297783  0.467103  0.390022
0.297783  0.529523  0.405472
0.310863  0.529408  0.389577
0.297783  0.529442  0.389378
0.310887  0.498195  0.373654
0.310867  0.544963  0.389461
0.297783  0.52917  0.324562
0.324742  0.544726  0.341252
0.324239  0.529244  0.357503
0.324734  0.52918  0.341315
0.297783  0.498363  0.405829
0.311285  0.544748  0.340938
0.323952  0.529313  0.373665
0.297783  0.545001  0.389256
0.297783  0.54492  0.37313
0.297783  0.482514  0.341072
0.33734  0.529233  0.357878
0.337349  0.54478  0.357808
0.311276  0.513642  0.341078
0.310932  0.498334  0.40603
0.310859  0.513841  0.389711
0.297783  0.529294  0.357049
0.297783  0.544845  0.356967
0.311038  0.529264  0.357227
0.311281  0.5292  0.341003
0.297783  0.529228  0.34082
0.323828  0.373291  0.391281
0.323827  0.388946  0.391147
0.311247  0.451311  0.341459
0.297783  0.451324  0.341277
0.297783  0.482462  0.324764
0.297783  0.498222  0.373473
0.297783  0.498291  0.389674
0.297783  0.482702  0.389843
0.311108  0.498407  0.422165
0.310876  0.467017  0.37393
0.310855  0.498263  0.389859
0.310891  0.51377  0.37353
0.297783  0.5138  0.373344
0.351886  0.404764  0.439417
0.297783  0.513667  0.340895
0.297783  0.435626  0.308629
0.297783  0.435669  0.325021
0.310928  0.482742  0.40622
0.310925  0.467141  0.406419
0.311255  0.466907  0.341355
0.297783  0.46704  0.373761
0.312001  0.482992  0.470747
0.310921  0.451532  0.406622
0.311009  0.451361  0.357777
0.297783  0.373269  0.358269
0.31085  0.482675  0.390019
0.297783  0.451498  0.390205
0.310855  0.40456  0.374515
0.310882  0.482611  0.373788
0.297783  0.482636  0.373613
0.31086  0.420187  0.374373
0.297783  0.514031  0.421732
0.311112  0.513995  0.421955
0.336774  0.373245  0.37516
0.323864  0.373256  0.374938
0.367144  0.420496  0.454636
0.365236  0.420429  0.438757
0.311664  0.436082  0.455593
0.311105  0.48281  0.422391
0.297783  0.498438  0.421957
0.311365  0.49848  0.438263
0.297783  0.48277  0.406034
0.297783  0.420701  0.521203
0.297783  0.420695  0.504826
0.297783  0.498514  0.43804
0.311368  0.514075  0.438012
0.297783  0.514114  0.437769
0.311357  0.451651  0.439083
0.297783  0.451684  0.438944
0.297783  0.483045  0.470527
0.297783  0.482982  0.454432
0.339426  0.451681  0.455211
0.325549  0.451682  0.455324
0.311362  0.482877  0.438531
0.297783  0.451621  0.422708
0.311102  0.467205  0.422625
0.297783  0.467232  0.422452
0.297783  0.482912  0.438333
0.297783  0.482841  0.422199
0.31136  0.467267  0.438808
0.327951  0.404665  0.538339
0.3376  0.389038  0.423703
0.311184  0.341897  0.342147
0.311189  0.310543  0.342201
0.365272  0.389142  0.439101
0.351931  0.373453  0.4398
0.349498  0.326244  0.391911
0.324128  0.310563  0.408188
0.327744  0.420307  0.521509
0.353414  0.35786  0.456098
0.351973  0.357774  0.44002
0.362877  0.42013  0.359636
0.297783  0.35762  0.358397
0.337813  0.294856  0.341937
0.358915  0.335026  0.660622
0.351903  0.389116  0.439602
0.367189  0.389229  0.454972
0.311359  0.389098  0.44004
0.33759  0.420327  0.423342
0.362572  0.373338  0.407597
0.349883  0.373328  0.407667
0.324912  0.404742  0.439815
0.362019  0.357617  0.391839
0.327989  0.375498  0.571659
0.362125  0.404546  0.3756
0.349561  0.404538  0.375237
0.297783  0.404779  0.439777
0.311356  0.436028  0.439349
0.337007  0.388985  0.407506
0.324379  0.435957  0.423162
0.357291  0.389476  0.5045
0.362563  0.389002  0.407437
0.362588  0.357662  0.407768
0.31099  0.310576  0.407961
0.32492  0.38909  0.440016
0.349872  0.40464  0.407352
0.349479  0.404586  0.391303
0.350712  0.389049  0.42356
0.369467  0.342327  0.471659
0.311418  0.326327  0.440629
0.349874  0.420278  0.407195
0.32491  0.420382  0.439602
0.325545  0.420433  0.45584
0.311356  0.404753  0.43983
0.297783  0.404733  0.42342
0.297783  0.389122  0.44
0.297783  0.389087  0.423615
0.372689  0.358495  0.503959
0.343819  0.294856  0.586449
0.328424  0.294856  0.587297
0.324956  0.35774  0.440392
0.337091  0.326266  0.408146
0.310844  0.341971  0.391376
0.313066  0.434781  0.609883
0.362561  0.420295  0.40713
0.36525  0.404791  0.438923
0.367161  0.404867  0.454798
0.339886  0.357546  0.309962
0.349879  0.435906  0.407037
0.349887  0.451524  0.40688
0.336745  0.435841  0.390856
0.337012  0.435898  0.407013
0.363679  0.389067  0.423271
0.363701  0.373402  0.423455
0.349499  0.435847  0.391021
0.324216  0.294856  0.408395
0.311247  0.294856  0.424516
0.35073  0.373385  0.423742
0.337614  0.373374  0.423881
0.324393  0.373374  0.423916
0.311099  0.389054  0.423708
0.31092  0.373353  0.407522
0.297783  0.373396  0.407419
0.350095  0.388861  0.359247
0.35012  0.404497  0.359158
0.353885  0.357556  0.310719
0.310948  0.294856  0.391624
0.297783  0.294856  0.391399
0.351084  0.388835  0.343131
0.364149  0.404467  0.343858
0.362031  0.404596  0.391449
0.362024  0.388947  0.391583
0.349472  0.388939  0.391438
0.337005  0.404634  0.407346
0.350173  0.43574  0.358948
0.350147  0.420123  0.359056
0.350071  0.373216  0.359314
0.337166  0.373217  0.358889
0.336781  0.32623  0.375336
0.325274  0.420054  0.325644
0.324651  0.435698  0.341863
0.311555  0.435665  0.325216
0.297783  0.420266  0.390568
0.297783  0.420319  0.406898
0.337244  0.435738  0.358496
0.324156  0.420127  0.358272
0.311001  0.435753  0.357904
0.310994  0.420138  0.35803
0.311528  0.404436  0.3254
0.338911  0.40444  0.326223
0.352492  0.40444  0.326938
0.352542  0.420053  0.326871
0.324632  0.420087  0.341965
0.311096  0.420343  0.423313
0.351047  0.373198  0.343169
0.365825  0.373191  0.32799
0.352331  0.357549  0.326964
0.338712  0.326226  0.326082
0.311468  0.294856  0.325657
0.352384  0.373188  0.327002
0.338951  0.420054  0.32615
0.311096  0.404704  0.42352
0.324378  0.404689  0.423559
0.324377  0.420328  0.423365
0.337007  0.420271  0.407182
0.349488  0.420222  0.391163
0.336724  0.373281  0.39142
0.311198  0.373205  0.341985
0.310834  0.420238  0.390703
0.310837  0.435859  0.390534
0.297783  0.435884  0.390389
0.297783  0.420157  0.357875
0.297783  0.435771  0.357743
0.310916  0.389011  0.407371
0.297783  0.389048  0.40727
0.31083  0.388967  0.391016
0.310831  0.404608  0.390865
0.297783  0.404588  0.374379
0.297783  0.420211  0.374227
0.349482  0.341932  0.391803
0.336729  0.357613  0.391541
0.35228  0.341899  0.326846
0.324118  0.373224  0.358585
0.311217  0.404473  0.341782
0.297783  0.342567  0.539928
0.324612  0.404467  0.342063
0.325246  0.404438  0.325726
0.310836  0.357651  0.391273
0.297783  0.357701  0.391156
0.337927  0.404464  0.34248
0.327374  0.373787  0.505504
0.310981  0.388883  0.358272
0.297783  0.388856  0.341737
0.297783  0.388907  0.358139
0.323863  0.357594  0.375034
0.310851  0.357619  0.374882
0.337183  0.388862  0.358811
0.324129  0.388868  0.358493
0.323868  0.388905  0.374826
0.337203  0.404497  0.358716
0.324142  0.404502  0.358387
0.297783  0.37322  0.341863
0.297783  0.388806  0.325327
0.297783  0.37317  0.325445
0.297783  0.38876  0.308893
0.297783  0.294856  0.407657
0.297783  0.310611  0.407668
0.297783  0.294856  0.423936
0.297783  0.357663  0.374782
0.297783  0.341833  0.309267
0.31146  0.326212  0.325756
0.297783  0.341874  0.325716
0.363842  0.294856  0.342611
0.350928  0.310549  0.342616
0.350918  0.294856  0.342133
0.324075  0.326271  0.40803
0.323974  0.294856  0.375186
0.323988  0.294856  0.391811
0.351012  0.357551  0.343164
0.297783  0.310574  0.358753
0.32797  0.400441  0.589545
0.310993  0.31055  0.358655
0.31147  0.341876  0.32572
0.312292  0.404914  0.488748
0.297783  0.404979  0.488663
0.35336  0.373537  0.455867
0.311782  0.326201  0.309308
0.358686  0.317216  0.626467
0.310977  0.326241  0.358626
0.297783  0.326275  0.358642
0.310958  0.326293  0.407864
0.338745  0.34189  0.326239
0.337152  0.357562  0.358939
0.33677  0.357583  0.375245
0.336765  0.326244  0.391756
0.310938  0.341996  0.407766
0.297783  0.342048  0.407615
0.297783  0.342024  0.391251
0.338691  0.310548  0.325802
0.32454  0.310541  0.342154
0.363887  0.310557  0.343232
0.352237  0.326236  0.32661
0.311457  0.310538  0.325746
0.297783  0.310538  0.326016
0.297783  0.326244  0.342269
0.297783  0.326211  0.325866
0.350005  0.294856  0.358768
0.310856  0.341946  0.374975
0.297783  0.341993  0.374893
0.297783  0.326303  0.374989
0.374182  0.294856  0.376129
0.362001  0.294856  0.375728
0.374236  0.294856  0.392434
0.362044  0.294856  0.392288
0.336855  0.294856  0.375288
0.337147  0.310541  0.358795
0.350005  0.310544  0.359069
0.350015  0.326225  0.359247
0.362695  0.32623  0.359767
0.324023  0.357658  0.407752
0.337843  0.357548  0.342627
0.297783  0.326343  0.407658
0.339906  0.294856  0.457842
0.32411  0.357569  0.358658
0.310972  0.341921  0.358565
0.324111  0.326226  0.358709
0.337141  0.341897  0.35895
0.350031  0.341897  0.359332
0.35005  0.357561  0.359347
0.324107  0.341903  0.358702
0.324535  0.32622  0.342259
0.324542  0.34189  0.342293
0.33782  0.34189  0.342594
0.337804  0.326222  0.342487
0.297783  0.342062  0.423967
0.297783  0.342068  0.440374
0.310889  0.310558  0.375103
0.310867  0.326258  0.375049
0.323868  0.341921  0.37511
0.323847  0.341944  0.391509
0.337151  0.310561  0.408351
0.337029  0.35765  0.407816
0.350102  0.294856  0.408761
0.349576  0.294856  0.392135
0.324934  0.373423  0.440207
0.323912  0.310553  0.391703
0.336878  0.294856  0.391977
0.349527  0.31055  0.392018
0.336807  0.310549  0.391861
0.337245  0.294856  0.408617
0.35095  0.310585  0.424786
0.351075  0.294856  0.425262
0.364051  0.294856  0.425185
0.363842  0.32632  0.424216
0.350863  0.326305  0.424434
0.349961  0.326269  0.408202
0.36264  0.326277  0.408175
0.36261  0.341975  0.407956
0.363779  0.342029  0.423908
0.349899  0.357653  0.40783
0.349924  0.341967  0.408004
0.352034  0.342075  0.440278
0.350802  0.342013  0.424162
0.297783  0.326351  0.423991
0.357525  0.342733  0.505089
0.312294  0.420537  0.488483
0.312294  0.389262  0.488993
0.324043  0.341971  0.40789
0.324437  0.342003  0.424245
0.32441  0.357696  0.424082
0.313017  0.328954  0.557674
0.337675  0.342003  0.424261
0.337638  0.357696  0.424064
0.310888  0.310567  0.39154
0.325036  0.326324  0.440772
0.311128  0.342019  0.424143
0.297783  0.326325  0.391322
0.31086  0.326276  0.391463
0.325762  0.310617  0.457337
0.338612  0.326336  0.440775
0.338496  0.357752  0.440286
0.311394  0.342043  0.440517
0.311377  0.357743  0.440385
0.389326  0.334154  0.651545
0.324478  0.326295  0.424419
0.337728  0.326296  0.424489
0.342533  0.326835  0.505873
0.327531  0.32672  0.506235
0.325852  0.294856  0.457668
0.328278  0.315132  0.639954
0.297783  0.357772  0.45666
0.297783  0.357768  0.440308
0.311453  0.310595  0.440742
0.297783  0.310609  0.473181
0.297783  0.310615  0.440323
0.297783  0.31061  0.456705
0.311053  0.294856  0.408085
0.311766  0.310608  0.457113
0.313093  0.294856  0.604269
0.418342  0.326851  0.480785
0.311663  0.42045  0.45587
0.297783  0.326353  0.440376
0.297783  0.326345  0.456761
0.381016  0.389268  0.453876
0.297783  0.342198  0.522984
0.297783  0.326484  0.523383
0.339761  0.310634  0.457364
0.311676  0.373468  0.456556
0.312395  0.310667  0.489914
0.358623  0.344112  0.538714
0.326242  0.37355  0.472785
0.358885  0.330081  0.556414
0.297783  0.373493  0.472954
0.328317  0.315851  0.575465
0.328225  0.531127  0.579947
0.358427  0.327397  0.521838
0.35479  0.451738  0.471029
0.40494  0.327159  0.500841
0.405798  0.327687  0.518232
0.327979  0.311084  0.522778
0.297783  0.313788  0.576928
0.297783  0.294856  0.555893
0.340493  0.389236  0.472295
0.326272  0.357869  0.473003
0.3256  0.357795  0.456691
0.343454  0.546445  0.564887
0.34345  0.562013  0.564566
0.312652  0.310753  0.506417
0.297783  0.310651  0.506431
0.327072  0.310717  0.489927
0.312848  0.310944  0.523067
0.297783  0.357777  0.48949
0.312319  0.357889  0.489496
0.343561  0.390295  0.743126
0.343539  0.374461  0.743126
0.328223  0.311612  0.539534
0.419737  0.317563  0.625409
0.342851  0.435791  0.521184
0.359231  0.294856  0.585617
0.297783  0.326858  0.540653
0.312955  0.344559  0.556772
0.297783  0.327864  0.558257
0.33947  0.373504  0.456278
0.325573  0.37348  0.456489
0.311992  0.389198  0.472679
0.358413  0.375847  0.571776
0.327738  0.373999  0.521965
0.297783  0.360437  0.571352
0.297783  0.358912  0.55506
0.297783  0.311775  0.558212
0.326844  0.38928  0.488886
0.358613  0.334926  0.643499
0.312886  0.361343  0.572285
0.405179  0.346185  0.554522
0.405772  0.328644  0.536127
0.358589  0.324756  0.598484
0.35856  0.348561  0.57398
0.358014  0.389577  0.521156
0.343561  0.311758  0.539014
0.359258  0.294856  0.537217
0.343099  0.327272  0.522458
0.313058  0.312442  0.557376
0.312  0.373517  0.472907
0.435923  0.42008  0.555832
0.328023  0.374811  0.555084
0.312898  0.400649  0.588915
0.328237  0.333845  0.653105
0.313093  0.449179  0.58839
0.434499  0.428061  0.665452
0.434451  0.429969  0.656176
0.297783  0.389202  0.472713
0.297783  0.404894  0.472437
0.297783  0.474355  0.656227
0.297783  0.460028  0.656727
0.358687  0.500287  0.743126
0.297785  0.375885  0.58569
0.343186  0.359311  0.538763
0.297783  0.40522  0.537851
0.297784  0.404991  0.554221
0.312983  0.434739  0.555354
0.297783  0.389159  0.4563
0.389424  0.420229  0.537505
0.312924  0.403191  0.571821
0.297791  0.403968  0.570805
0.297783  0.37347  0.456506
0.373902  0.324938  0.598039
0.371369  0.34252  0.487771
0.354857  0.373641  0.471992
0.326878  0.498645  0.486545
0.312316  0.498673  0.486369
0.404643  0.342979  0.500728
0.312889  0.389448  0.554524
0.339445  0.389163  0.456072
0.325557  0.389146  0.456282
0.297783  0.420487  0.455777
0.297783  0.436124  0.45547
0.297783  0.374377  0.553938
0.312887  0.389133  0.570971
0.367301  0.357899  0.45541
0.367234  0.373575  0.455171
0.297783  0.404831  0.456055
0.297786  0.38923  0.569721
0.297783  0.38956  0.553671
0.33943  0.404805  0.455871
0.328188  0.547051  0.594735
0.328369  0.314655  0.652217
0.326216  0.436093  0.471842
0.326221  0.451712  0.471538
0.31263  0.326568  0.50643
0.311988  0.404859  0.472435
0.311989  0.4205  0.472167
0.328189  0.316768  0.627504
0.327362  0.420455  0.504889
0.32713  0.294856  0.490094
0.327595  0.310838  0.506281
0.356756  0.310803  0.489244
0.371847  0.310847  0.488395
0.297783  0.358208  0.538903
0.312845  0.374157  0.538396
0.297783  0.373975  0.538106
0.297783  0.389451  0.521466
0.297783  0.389558  0.537775
0.297783  0.373732  0.521808
0.312908  0.359671  0.555577
0.327353  0.404909  0.505089
0.312889  0.374603  0.554736
0.358458  0.362375  0.572603
0.373789  0.362557  0.572351
0.358515  0.404163  0.555307
0.327983  0.419929  0.538397
0.356175  0.404948  0.487899
0.297783  0.342055  0.473262
0.297783  0.342063  0.456748
0.312728  0.389424  0.521714
0.339511  0.357824  0.456497
0.388925  0.353712  0.591716
0.327989  0.359084  0.538965
0.312552  0.420536  0.504906
0.343306  0.424434  0.674542
0.312061  0.326378  0.473411
0.326223  0.389209  0.472566
0.312015  0.357819  0.473115
0.31276  0.435967  0.521145
0.355014  0.342272  0.472487
0.389131  0.311074  0.503011
0.34146  0.436084  0.487978
0.325567  0.514134  0.454181
0.32684  0.420491  0.488439
0.353304  0.40483  0.455476
0.353325  0.389191  0.455664
0.312852  0.404814  0.538164
0.340568  0.357922  0.47273
0.297783  0.3736  0.505682
0.297783  0.389343  0.50536
0.297876  0.435931  0.608575
0.328336  0.33506  0.661317
0.343435  0.335047  0.660948
0.34352  0.337653  0.669385
0.312908  0.343243  0.539715
0.327466  0.342491  0.50605
0.312838  0.352057  0.592008
0.312733  0.404952  0.521574
0.297783  0.40519  0.521319
0.297783  0.405084  0.505097
0.312546  0.404956  0.505139
0.343478  0.468096  0.727635
0.359328  0.294856  0.569429
0.312746  0.420439  0.52144
0.35908  0.294856  0.649773
0.31284  0.389488  0.538134
0.373606  0.441756  0.634008
0.38913  0.403207  0.572447
0.325638  0.34209  0.45689
0.324989  0.342041  0.440576
0.327948  0.374324  0.538504
0.312912  0.404358  0.554879
0.312948  0.419357  0.555393
0.373605  0.438525  0.62259
0.297783  0.5142  0.453767
0.297783  0.337337  0.594771
0.541337  0.313916  0.579299
0.434981  0.320697  0.612366
0.328196  0.333028  0.575806
0.480734  0.378027  0.589035
0.312554  0.373696  0.505631
0.389309  0.34893  0.573281
0.297783  0.330498  0.576583
0.328201  0.514727  0.549654
0.328047  0.45108  0.537463
0.325691  0.326364  0.457096
0.328149  0.32789  0.539822
0.312757  0.358265  0.522419
0.312736  0.373871  0.521991
0.313016  0.294856  0.55543
0.312927  0.347206  0.574203
0.297783  0.345862  0.573825
0.343086  0.400388  0.589783
0.342802  0.404861  0.521489
0.342247  0.404919  0.504861
0.342822  0.420277  0.521409
0.327936  0.389489  0.538304
0.404176  0.377173  0.587964
0.358995  0.337546  0.669106
0.313012  0.332227  0.576033
0.374021  0.315551  0.638492
0.312035  0.342107  0.473288
0.297783  0.357914  0.522364
0.31279  0.342612  0.522877
0.35813  0.358808  0.5215
0.34298  0.343083  0.522305
0.313074  0.315218  0.575983
0.328355  0.400901  0.712529
0.369268  0.373694  0.471145
0.383773  0.373744  0.469814
0.371143  0.373849  0.487319
0.356236  0.373778  0.488235
0.327841  0.34289  0.522666
0.327743  0.386585  0.604315
0.342785  0.386629  0.604387
0.328001  0.294856  0.522413
0.312867  0.358749  0.538988
0.297783  0.343518  0.556777
0.36801  0.294856  0.457409
0.381992  0.294856  0.456611
0.312091  0.310628  0.473495
0.343036  0.353074  0.59231
0.312981  0.311383  0.539969
0.342785  0.294856  0.505974
0.327634  0.294856  0.506234
0.297783  0.35781  0.506056
0.312573  0.358017  0.50595
0.327376  0.436023  0.504604
0.373608  0.514762  0.518705
0.419673  0.419919  0.288108
0.343229  0.311183  0.522337
0.373979  0.483224  0.536391
0.327915  0.327103  0.522872
0.372237  0.294856  0.488875
0.312823  0.294856  0.522642
0.437613  0.294856  0.532421
0.439478  0.294856  0.513587
0.3126  0.342316  0.506251
0.327006  0.326527  0.489776
0.341464  0.389318  0.488595
0.311733  0.326346  0.457004
0.340636  0.342217  0.472973
0.390115  0.31139  0.519446
0.405198  0.374575  0.518189
0.297783  0.326337  0.473275
0.312303  0.373587  0.489244
0.297783  0.326364  0.506554
0.297783  0.342079  0.506394
0.297783  0.326332  0.489791
0.297783  0.34205  0.489701
0.312342  0.342175  0.489716
0.312369  0.326438  0.489861
0.312825  0.326856  0.523154
0.352241  0.310614  0.441025
0.38142  0.32649  0.455058
0.353493  0.342157  0.456371
0.357001  0.294856  0.48962
0.353963  0.294856  0.457776
0.340995  0.294856  0.47397
0.355559  0.294856  0.473767
0.341847  0.310761  0.489723
0.340848  0.310682  0.473551
0.341986  0.294856  0.490001
0.326519  0.294856  0.473904
0.326442  0.310654  0.47363
0.353756  0.310654  0.457155
0.3744  0.316474  0.5737
0.35829  0.353325  0.592152
0.343522  0.329871  0.556917
0.384219  0.326615  0.470734
0.355145  0.326519  0.472804
0.371566  0.326735  0.488053
0.357408  0.358398  0.504865
0.357332  0.373965  0.504655
0.341623  0.342368  0.489268
0.326945  0.34228  0.489584
0.326315  0.342162  0.473215
0.341724  0.326602  0.489498
0.326372  0.326424  0.473418
0.340729  0.326471  0.473238
0.326897  0.357983  0.489352
0.327411  0.358171  0.50578
0.343285  0.514599  0.534368
0.328074  0.514564  0.533905
0.357304  0.436048  0.504109
0.353293  0.420458  0.455293
0.372595  0.467468  0.502998
0.388165  0.467635  0.502133
0.354794  0.404895  0.471615
0.328205  0.498819  0.550504
0.371232  0.358217  0.487524
0.340522  0.373592  0.472505
0.406276  0.31146  0.517792
0.435325  0.403757  0.572701
0.373945  0.327501  0.520955
0.372522  0.405055  0.503602
0.389379  0.375452  0.554205
0.373988  0.434585  0.555869
0.358698  0.345714  0.556101
0.354817  0.389277  0.471793
0.369186  0.404944  0.470802
0.341452  0.420489  0.488215
0.357278  0.404971  0.504393
0.389403  0.389916  0.536901
0.388097  0.405161  0.502363
0.328254  0.44959  0.571712
0.456986  0.436625  0.472481
0.54182  0.498885  0.519238
0.483691  0.405637  0.526029
0.46755  0.405622  0.539899
0.38098  0.404911  0.453715
0.438446  0.484438  0.517863
0.421597  0.484214  0.518369
0.395033  0.342249  0.452952
0.408484  0.357953  0.450143
0.394758  0.389304  0.452206
0.389191  0.362727  0.572058
0.358415  0.389288  0.571804
0.343332  0.638872  0.532539
0.372527  0.420572  0.503553
0.357285  0.420485  0.504284
0.371089  0.38944  0.487161
0.356194  0.389372  0.488053
0.386261  0.514518  0.484742
0.342283  0.373875  0.505202
0.341547  0.358065  0.489029
0.341495  0.37371  0.488799
0.326863  0.373647  0.489112
0.342254  0.389406  0.50501
0.391523  0.40486  0.436902
0.391559  0.389199  0.437067
0.373732  0.45639  0.669961
0.373713  0.457489  0.657183
0.3862  0.467573  0.485282
0.386225  0.389511  0.485755
0.421428  0.45229  0.497732
0.394683  0.545386  0.451131
0.327846  0.62336  0.51627
0.404402  0.514919  0.500267
0.389476  0.451578  0.537538
0.38107  0.373611  0.45407
0.388122  0.389659  0.502377
0.389456  0.435748  0.537684
0.388184  0.374148  0.502457
0.420841  0.484929  0.539071
0.405183  0.484214  0.537704
0.416739  0.38923  0.432804
0.369348  0.358031  0.471375
0.383868  0.35808  0.47004
0.386397  0.358283  0.486081
0.38629  0.373916  0.485891
0.388737  0.32709  0.50292
0.402368  0.326847  0.484384
0.374654  0.294856  0.520257
0.373751  0.294856  0.504521
0.374096  0.333881  0.574664
0.402825  0.310942  0.48483
0.481632  0.376042  0.557663
0.469367  0.343583  0.5222
0.398871  0.326648  0.468694
0.373052  0.327011  0.504324
0.38944  0.343457  0.519778
0.358507  0.375141  0.554952
0.389149  0.374463  0.519527
0.38926  0.359044  0.519649
0.3902  0.313357  0.554011
0.390647  0.294856  0.551289
0.358145  0.483043  0.51955
0.358717  0.466437  0.57022
0.405412  0.311136  0.500907
0.406188  0.294856  0.501012
0.407101  0.294856  0.516942
0.467577  0.344671  0.539543
0.452602  0.344692  0.537176
0.435001  0.354211  0.591492
0.328514  0.294856  0.651209
0.328557  0.294856  0.666768
0.328475  0.294856  0.63538
0.328447  0.294856  0.619513
0.390366  0.312012  0.536393
0.343813  0.294856  0.55412
0.343842  0.294856  0.570261
0.359025  0.311859  0.538332
0.450779  0.363322  0.57247
0.450751  0.376788  0.571871
0.374324  0.328424  0.538049
0.43526  0.294856  0.584143
0.419657  0.354049  0.591437
0.328409  0.294856  0.571036
0.358011  0.40492  0.521131
0.389231  0.432842  0.574846
0.419513  0.388998  0.588175
0.388597  0.386879  0.604284
0.39028  0.294856  0.567774
0.328361  0.389783  0.728641
0.404388  0.341346  0.594581
0.359085  0.320187  0.688301
0.359165  0.294856  0.696785
0.436443  0.294856  0.550181
0.421934  0.312145  0.534329
0.404915  0.334184  0.573835
0.405191  0.316677  0.572618
0.406831  0.294856  0.533505
0.389093  0.389809  0.519511
0.373673  0.34099  0.595081
0.389506  0.334041  0.574205
0.373563  0.35893  0.520725
0.358979  0.315515  0.663342
0.312832  0.38827  0.587444
0.32808  0.347913  0.574324
0.34328  0.348306  0.574227
0.343217  0.402889  0.572606
0.328049  0.40294  0.572372
0.31311  0.419139  0.726728
0.389617  0.346043  0.555045
0.389856  0.330372  0.555129
0.389724  0.344393  0.537218
0.420075  0.363049  0.571722
0.450292  0.354384  0.591715
0.531144  0.545925  0.532446
0.546265  0.545667  0.532107
0.373952  0.467242  0.537003
0.3583  0.400408  0.589843
0.343213  0.389497  0.555034
0.373813  0.404828  0.537717
0.343375  0.345486  0.55647
0.38913  0.376168  0.571357
0.358428  0.438545  0.622556
0.343269  0.43399  0.610577
0.373595  0.413048  0.592569
0.389465  0.360925  0.554545
0.343425  0.333439  0.575512
0.328136  0.345143  0.556691
0.343121  0.404647  0.538322
0.389079  0.405161  0.519608
0.389093  0.420588  0.519746
0.358985  0.316342  0.574336
0.404226  0.436439  0.500592
0.343281  0.498771  0.535022
0.328074  0.498737  0.534628
0.343345  0.472173  0.643051
0.343314  0.457715  0.644102
0.37376  0.403048  0.572565
0.373866  0.389735  0.554653
0.389113  0.389576  0.571491
0.373884  0.404285  0.555105
0.389346  0.389894  0.554298
0.389353  0.404455  0.554827
0.297797  0.388282  0.585681
0.297822  0.401338  0.587361
0.37343  0.420432  0.520569
0.38826  0.514739  0.50149
0.388229  0.499065  0.501709
0.32805  0.404141  0.555246
0.358432  0.41992  0.538259
0.358396  0.404709  0.538112
0.328274  0.466626  0.585314
0.394635  0.498698  0.451393
0.34316  0.375684  0.571829
0.374114  0.345889  0.555608
0.373729  0.389419  0.571673
0.374025  0.376787  0.713919
0.328061  0.343661  0.539515
0.343221  0.374984  0.555127
0.328118  0.532518  0.669844
0.373736  0.376005  0.571592
0.374125  0.340498  0.706575
0.374091  0.332201  0.725089
0.374068  0.353078  0.710073
0.389347  0.340455  0.706586
0.328059  0.360112  0.555758
0.328011  0.361848  0.572681
0.343194  0.362155  0.57274
0.373939  0.359632  0.537776
0.389551  0.359771  0.537023
0.37397  0.360767  0.555028
0.373847  0.374747  0.537547
0.358573  0.360596  0.555431
0.328357  0.294856  0.554834
0.374095  0.344261  0.538046
0.359122  0.313172  0.555606
0.375012  0.294856  0.536203
0.375006  0.294856  0.552321
0.359369  0.294856  0.55328
0.358255  0.343227  0.521737
0.34342  0.328131  0.539392
0.37464  0.313272  0.554837
0.374631  0.311939  0.537455
0.358804  0.328295  0.53881
0.374336  0.330238  0.555802
0.35803  0.368605  0.605939
0.389011  0.451874  0.696262
0.389007  0.468708  0.698557
0.358731  0.333693  0.57512
0.388853  0.365387  0.589279
0.373495  0.365219  0.589462
0.373946  0.317326  0.626034
0.343616  0.316159  0.574933
0.358547  0.438924  0.679743
0.374105  0.314935  0.650772
0.359111  0.294856  0.665542
0.313076  0.294856  0.588131
0.312787  0.561441  0.516395
0.389415  0.315551  0.662773
0.313056  0.337604  0.670262
0.358394  0.340775  0.59538
0.510719  0.35224  0.710162
0.313102  0.434707  0.725634
0.343723  0.340554  0.706753
0.343651  0.332231  0.725219
0.343826  0.324535  0.702946
0.404163  0.388831  0.588162
0.373498  0.388538  0.588338
0.32829  0.453476  0.743126
0.328303  0.437813  0.743126
0.358222  0.376708  0.588303
0.358233  0.365042  0.589616
0.312815  0.376161  0.587438
0.343493  0.315368  0.639413
0.343598  0.31483  0.651658
0.359049  0.317258  0.67559
0.404034  0.438649  0.62271
0.404912  0.390067  0.55396
0.404522  0.404001  0.727667
0.389515  0.294856  0.696332
0.404673  0.294856  0.711907
0.389258  0.325092  0.597658
0.389955  0.294856  0.584205
0.389713  0.294856  0.600575
0.373481  0.376855  0.588209
0.358088  0.386685  0.604433
0.358035  0.377718  0.604262
0.313004  0.457399  0.630436
0.31303  0.454849  0.617124
0.373246  0.38677  0.604383
0.358835  0.347238  0.726532
0.343297  0.324514  0.59895
0.358522  0.516934  0.641755
0.46553  0.341888  0.595131
0.343862  0.294856  0.666101
0.388817  0.441748  0.63406
0.388717  0.428076  0.637392
0.373492  0.428064  0.637448
0.388734  0.430111  0.646813
0.374359  0.294856  0.696514
0.37434  0.294856  0.680852
0.404577  0.325227  0.597397
0.404493  0.320585  0.612412
0.465014  0.438908  0.623133
0.404073  0.434168  0.610845
0.343549  0.453381  0.743126
0.34352  0.469095  0.743126
0.434721  0.428614  0.597262
0.435095  0.451752  0.574826
0.43551  0.452652  0.557731
0.38883  0.428323  0.665536
0.388774  0.430284  0.656112
0.389409  0.437691  0.743126
0.40468  0.437823  0.743126
0.312939  0.62414  0.698493
0.297783  0.624262  0.698224
0.297783  0.624141  0.713209
0.450254  0.470375  0.561036
0.388825  0.388675  0.588233
0.41956  0.48631  0.561036
0.434759  0.413648  0.592892
0.434997  0.418804  0.726407
0.404568  0.376336  0.571159
0.40463  0.362892  0.57181
0.451468  0.375981  0.554791
0.389216  0.320479  0.612638
0.389414  0.42186  0.743126
0.374136  0.421833  0.743126
0.374019  0.434261  0.725305
0.389325  0.369016  0.698169
0.480692  0.389694  0.589372
0.389009  0.486129  0.671476
0.373758  0.471192  0.67078
0.389105  0.428716  0.705081
0.389262  0.434347  0.725355
0.374009  0.369  0.697921
0.389333  0.390141  0.743126
0.450316  0.341767  0.594757
0.465208  0.314998  0.724775
0.435041  0.33739  0.668678
0.45019  0.337352  0.668634
0.342675  0.368443  0.606005
0.389303  0.315622  0.638192
0.389466  0.294856  0.664822
0.312979  0.472437  0.670384
0.449944  0.294856  0.680751
0.40459  0.294856  0.664677
0.404583  0.294856  0.648748
0.389457  0.294856  0.648918
0.419757  0.324353  0.702569
0.419745  0.315152  0.724729
0.405401  0.330494  0.554515
0.420901  0.330599  0.554175
0.419707  0.340384  0.706688
0.419673  0.332082  0.725105
0.41956  0.470375  0.714805
0.419473  0.452447  0.69709
0.41956  0.470375  0.70063
0.389454  0.317224  0.675143
0.480662  0.403426  0.727693
0.359146  0.294856  0.681218
0.358598  0.546908  0.728616
0.404592  0.324401  0.702547
0.404569  0.315185  0.724727
0.419759  0.315055  0.650256
0.328314  0.428716  0.705328
0.388972  0.454308  0.683005
0.40452  0.340419  0.706635
0.404492  0.332126  0.725091
0.404461  0.326564  0.743126
0.389251  0.326606  0.743126
0.404648  0.294856  0.696236
0.374229  0.324477  0.702622
0.404586  0.337491  0.66875
0.434845  0.413898  0.709483
0.373862  0.484322  0.728269
0.389288  0.418664  0.726311
0.374011  0.469065  0.743126
0.358813  0.453335  0.743126
0.37408  0.453355  0.743126
0.465442  0.403706  0.7277
0.465577  0.405415  0.743126
0.480792  0.404977  0.743126
0.510857  0.470375  0.700444
0.34271  0.377596  0.604206
0.389288  0.403971  0.727628
0.389383  0.406014  0.743126
0.358845  0.43763  0.743126
0.374125  0.437624  0.743126
0.358703  0.428582  0.705003
0.389185  0.413704  0.709374
0.404405  0.413785  0.709438
0.404161  0.400769  0.589709
0.450082  0.40109  0.712394
0.434869  0.401108  0.712412
0.404432  0.342438  0.743126
0.419619  0.342361  0.743126
0.389223  0.40097  0.712258
0.419806  0.390042  0.743126
0.41972  0.389676  0.728546
0.328148  0.458103  0.643933
0.313011  0.439599  0.622026
0.388999  0.471695  0.65753
0.374054  0.403947  0.7276
0.358822  0.390223  0.743126
0.343295  0.577133  0.532929
0.358811  0.418609  0.726292
0.389263  0.364909  0.712759
0.35882  0.389689  0.728422
0.374117  0.406027  0.743126
0.373701  0.457385  0.644404
0.343789  0.294856  0.634574
0.34382  0.294856  0.650431
0.389465  0.320101  0.687998
0.389428  0.324439  0.70256
0.38938  0.315212  0.724741
0.35889  0.353112  0.710063
0.313224  0.294856  0.682941
0.374045  0.38968  0.728424
0.374008  0.40091  0.712191
0.312921  0.482874  0.535149
0.343243  0.441961  0.633965
0.313132  0.346793  0.727118
0.37404  0.374317  0.743126
0.358792  0.374378  0.743126
0.374081  0.390174  0.743126
0.374025  0.326642  0.743126
0.358783  0.326679  0.743126
0.374038  0.364921  0.712655
0.374033  0.375559  0.728513
0.389272  0.389684  0.728463
0.389254  0.375543  0.728553
0.389237  0.358378  0.743126
0.389278  0.374267  0.743126
0.40447  0.375524  0.7286
0.404505  0.374212  0.743126
0.404575  0.390105  0.743126
0.389245  0.3768  0.714025
0.37402  0.388747  0.713734
0.374008  0.377999  0.69951
0.38925  0.387145  0.699449
0.374016  0.387042  0.699225
0.389236  0.388792  0.713836
0.404464  0.36905  0.698387
0.389279  0.378018  0.699724
0.343923  0.294856  0.697141
0.37403  0.361462  0.727821
0.374009  0.358429  0.743126
0.374047  0.347206  0.726516
0.374001  0.342542  0.743126
0.389224  0.342494  0.743126
0.343589  0.40399  0.727665
0.343558  0.368996  0.697795
0.358912  0.368998  0.697766
0.358867  0.377986  0.699401
0.3893  0.332165  0.725081
0.389259  0.347167  0.726532
0.389295  0.35304  0.710142
0.389246  0.361432  0.727855
0.328112  0.334637  0.644265
0.343162  0.334823  0.643877
0.34332  0.333943  0.652626
0.358878  0.332231  0.725129
0.374176  0.315238  0.72478
0.358958  0.315259  0.724849
0.359047  0.324515  0.702746
0.32863  0.324411  0.703268
0.34385  0.320211  0.688587
0.328655  0.320089  0.689003
0.328616  0.294856  0.697574
0.343906  0.294856  0.712535
0.328607  0.294856  0.712838
0.328348  0.418788  0.726478
0.297943  0.336536  0.671186
0.297856  0.314736  0.678587
0.313403  0.319429  0.68968
0.343591  0.3756  0.728569
0.312575  0.377343  0.603861
0.343562  0.377974  0.699455
0.328466  0.315177  0.72511
0.343722  0.31526  0.724957
0.328417  0.33212  0.725384
0.434617  0.310595  0.4425
0.429142  0.310562  0.430836
0.673684  0.310449  0.367893
0.52607  0.314121  0.651426
0.34379  0.294856  0.602562
0.328432  0.294856  0.603406
0.666422  0.497028  0.339197
0.512821  0.421028  0.517135
0.513719  0.42084  0.503403
0.450175  0.320702  0.612563
0.495486  0.34004  0.706639
0.495503  0.324087  0.702724
0.511863  0.39037  0.545414
0.51224  0.390058  0.531012
0.541337  0.333088  0.641669
0.465143  0.346769  0.726536
0.465109  0.326104  0.743126
0.449966  0.326291  0.743126
0.312996  0.323164  0.599467
0.297783  0.32024  0.598592
0.312919  0.339272  0.595674
0.328256  0.484801  0.743126
0.34349  0.484707  0.743126
0.343021  0.388343  0.588357
0.328552  0.340436  0.707038
0.373885  0.320354  0.612989
0.359142  0.294856  0.601776
0.312979  0.473308  0.656395
0.358815  0.375579  0.728509
0.297783  0.485494  0.699429
0.297783  0.469318  0.698934
0.343575  0.400855  0.712287
0.328472  0.315353  0.664304
0.328577  0.317142  0.676444
0.541337  0.314783  0.626455
0.526088  0.314776  0.639119
0.541337  0.313216  0.639122
0.312896  0.43558  0.538012
0.312787  0.530191  0.517126
0.327822  0.514455  0.51804
0.327435  0.576785  0.50087
0.388952  0.761734  0.685599
0.373706  0.777026  0.68511
0.388968  0.715742  0.700054
0.373687  0.792349  0.670521
0.297783  0.746306  0.713271
0.297783  0.761598  0.713302
0.358607  0.792245  0.728529
0.404225  0.79241  0.671596
0.41956  0.792463  0.672144
0.297783  0.715967  0.592463
0.351953  0.591755  0.437536
0.297783  0.623496  0.515302
0.312951  0.83824  0.624472
0.34347  0.853563  0.595007
0.343314  0.853563  0.610065
0.358457  0.74643  0.640672
0.32817  0.838246  0.609721
0.297784  0.405152  0.728815
0.297786  0.390173  0.72971
0.32833  0.434421  0.72544
0.343506  0.428595  0.705096
0.343415  0.451871  0.696033
0.343426  0.434417  0.691567
0.343256  0.65466  0.669547
0.312785  0.482967  0.519061
0.312984  0.457572  0.669965
0.328212  0.485496  0.612916
0.328091  0.424314  0.674801
0.327425  0.530032  0.501692
0.297783  0.561979  0.546872
0.297783  0.561734  0.531413
0.327422  0.514371  0.502109
0.297783  0.547027  0.577888
0.297783  0.547416  0.593137
0.297783  0.715934  0.57717
0.312943  0.65483  0.623401
0.312959  0.65479  0.608234
0.312927  0.700643  0.653595
0.328104  0.776983  0.684029
0.297783  0.503484  0.655101
0.297783  0.488662  0.655668
0.297783  0.503408  0.640069
0.31297  0.487948  0.655902
0.312988  0.485292  0.699087
0.297783  0.4586  0.670229
0.297783  0.473326  0.67059
0.312587  0.545687  0.501005
0.526504  0.327712  0.546951
0.434903  0.324316  0.702595
0.434907  0.315115  0.724739
0.526494  0.389425  0.505695
0.541337  0.294856  0.652785
0.358095  0.451492  0.520598
0.358519  0.451123  0.537616
0.327684  0.36828  0.606066
0.327872  0.36456  0.58959
0.312805  0.364095  0.589083
0.313007  0.546529  0.563328
0.343591  0.389719  0.728481
0.297783  0.436127  0.692884
0.297783  0.440682  0.680903
0.297783  0.484615  0.713821
0.297783  0.500888  0.713944
0.312953  0.563118  0.623965
0.312959  0.547837  0.624238
0.313141  0.368923  0.698369
0.297804  0.345775  0.727758
0.313244  0.352605  0.711011
0.297911  0.351397  0.712326
0.328443  0.368988  0.697961
0.31304  0.390507  0.743126
0.328402  0.377957  0.699658
0.328335  0.386859  0.699425
0.313112  0.401111  0.713085
0.297783  0.471414  0.684859
0.313003  0.455195  0.68311
0.313057  0.434959  0.692173
0.328093  0.624114  0.683949
0.328299  0.390391  0.743126
0.313013  0.469098  0.698374
0.358762  0.342595  0.743126
0.343517  0.342658  0.743126
0.313041  0.437965  0.743126
0.312986  0.531762  0.728444
0.358537  0.50112  0.685147
0.328356  0.404103  0.727815
0.328308  0.406263  0.743126
0.328206  0.468857  0.698135
0.343545  0.386897  0.699197
0.328177  0.470452  0.684159
0.328191  0.531598  0.728485
0.41956  0.485716  0.728962
0.328434  0.36485  0.712947
0.328479  0.35302  0.710424
0.343606  0.376766  0.713965
0.358853  0.364932  0.712615
0.358832  0.376777  0.713882
0.328211  0.500318  0.728396
0.328245  0.50044  0.743126
0.343469  0.500333  0.743126
0.373974  0.413635  0.709334
0.37373  0.531863  0.685497
0.388986  0.53167  0.70016
0.313122  0.413969  0.710186
0.31313  0.38878  0.714644
0.358797  0.400868  0.71219
0.343624  0.364924  0.712696
0.328403  0.376734  0.714219
0.328375  0.388711  0.714055
0.313127  0.361224  0.72841
0.297799  0.360519  0.729135
0.313199  0.36457  0.713526
0.29788  0.363687  0.714823
0.313158  0.37664  0.714807
0.328366  0.37561  0.728731
0.313118  0.375572  0.729085
0.328278  0.326773  0.743126
0.343533  0.326722  0.743126
0.343659  0.353118  0.71016
0.343595  0.3615  0.727886
0.358817  0.361489  0.727822
0.343523  0.358555  0.743126
0.358769  0.358485  0.743126
0.343611  0.347242  0.726607
0.328386  0.347152  0.726779
0.328373  0.361451  0.728053
0.313026  0.358739  0.743126
0.297783  0.358843  0.743126
0.328273  0.35864  0.743126
0.328285  0.374566  0.743126
0.404151  0.456042  0.631932
0.343549  0.413583  0.709459
0.343338  0.516353  0.699429
0.343364  0.516063  0.71395
0.343353  0.500723  0.699332
0.358764  0.41359  0.709355
0.328157  0.456988  0.669847
0.32816  0.471886  0.670355
0.373807  0.562431  0.582388
0.297783  0.516227  0.743126
0.313  0.500464  0.728412
0.297783  0.50076  0.743126
0.343362  0.501527  0.627072
0.343371  0.486309  0.627968
0.297783  0.414996  0.71142
0.480198  0.443381  0.646041
0.434951  0.365876  0.58913
0.313003  0.5621  0.562978
0.358568  0.419033  0.555811
0.312959  0.624192  0.608286
0.48588  0.532657  0.561034
0.3434  0.48526  0.613538
0.328273  0.46921  0.743126
0.297783  0.514662  0.532838
0.31292  0.498772  0.534184
0.297783  0.43814  0.743126
0.297783  0.420122  0.72704
0.297783  0.422277  0.743126
0.313115  0.42914  0.705847
0.313077  0.450293  0.710822
0.328242  0.434548  0.691775
0.373725  0.531796  0.612908
0.358542  0.486397  0.670823
0.374034  0.530696  0.535017
0.328275  0.450117  0.710522
0.328232  0.452049  0.696173
0.389125  0.468335  0.727858
0.297783  0.46812  0.727826
0.297783  0.455903  0.683733
0.328108  0.715764  0.698758
0.32811  0.731057  0.698772
0.313015  0.531616  0.743126
0.297783  0.838202  0.69878
0.313004  0.484561  0.713542
0.328186  0.454754  0.682839
0.313039  0.468256  0.727736
0.313014  0.484496  0.728219
0.297783  0.450337  0.71146
0.297783  0.452433  0.697331
0.313042  0.452315  0.696519
0.328181  0.485061  0.698963
0.328161  0.500907  0.699252
0.343329  0.501789  0.670541
0.32814  0.502079  0.670295
0.343258  0.608802  0.654842
0.343263  0.608779  0.669643
0.297783  0.46802  0.713181
0.313035  0.467989  0.712758
0.388918  0.54733  0.613889
0.358558  0.454375  0.682736
0.358533  0.501834  0.65652
0.312954  0.532854  0.639637
0.343303  0.532387  0.655553
0.343311  0.532332  0.640816
0.373767  0.486581  0.643085
0.404232  0.516668  0.629641
0.41956  0.516708  0.63061
0.41956  0.51657  0.644469
0.297785  0.471063  0.612895
0.328238  0.467856  0.712563
0.328206  0.48442  0.71343
0.373753  0.501445  0.671197
0.297783  0.486338  0.611099
0.297783  0.501898  0.609963
0.312986  0.417583  0.573174
0.297783  0.530128  0.500957
0.328018  0.42473  0.629317
0.312956  0.532265  0.699071
0.297783  0.547792  0.608362
0.312974  0.517359  0.625104
0.31299  0.516786  0.610089
0.389133  0.547214  0.568845
0.389397  0.547042  0.552727
0.297783  0.700723  0.607644
0.297783  0.685451  0.607599
0.297783  0.685473  0.622801
0.297783  0.532047  0.593532
0.297783  0.532568  0.608726
0.328215  0.469905  0.614795
0.328186  0.471575  0.628841
0.312986  0.458806  0.64367
0.328094  0.444012  0.645476
0.328232  0.484399  0.728169
0.312955  0.444654  0.645411
0.328165  0.45674  0.630909
0.343368  0.454505  0.682736
0.343356  0.438969  0.679834
0.312977  0.442934  0.633658
0.2978  0.444304  0.632944
0.328098  0.444058  0.657035
0.327988  0.430295  0.656732
0.388993  0.471635  0.64396
0.373752  0.471787  0.643639
0.312981  0.458859  0.656835
0.312966  0.442864  0.668769
0.373769  0.486046  0.628975
0.358554  0.501371  0.627677
0.328105  0.442287  0.633896
0.343136  0.430119  0.647215
0.343109  0.42817  0.637712
0.343101  0.424492  0.629178
0.327988  0.4303  0.647432
0.327993  0.428381  0.637862
0.343247  0.443696  0.645463
0.343335  0.456672  0.669817
0.328125  0.442361  0.668566
0.343301  0.442164  0.668429
0.311991  0.436127  0.471863
0.389013  0.516078  0.584737
0.312975  0.486385  0.684737
0.312991  0.470854  0.684342
0.358714  0.499155  0.567555
0.389002  0.531748  0.584442
0.313049  0.466457  0.568833
0.312943  0.548082  0.654306
0.421822  0.56163  0.497596
0.373764  0.500575  0.699689
0.373769  0.469514  0.616144
0.388983  0.469639  0.616551
0.388985  0.470893  0.63034
0.388916  0.456079  0.631766
0.328157  0.47267  0.656568
0.389001  0.486014  0.629514
0.373754  0.470938  0.629986
0.404529  0.561569  0.49994
0.405507  0.562018  0.518289
0.297783  0.518225  0.654599
0.502535  0.532325  0.561013
0.358468  0.700479  0.684742
0.328123  0.532299  0.684558
0.343427  0.654534  0.579386
0.358539  0.516238  0.699619
0.328239  0.515955  0.743126
0.343403  0.51591  0.728514
0.343457  0.515865  0.743126
0.358491  0.562675  0.684996
0.373676  0.562723  0.641877
0.312968  0.487394  0.670358
0.297783  0.48799  0.670429
0.312961  0.502823  0.655416
0.37372  0.547237  0.685454
0.312983  0.502209  0.625795
0.374162  0.638905  0.534097
0.312964  0.547427  0.713675
0.312951  0.547647  0.698918
0.343332  0.746314  0.713762
0.358496  0.715741  0.699361
0.373757  0.53158  0.598037
0.328135  0.547614  0.624935
0.34333  0.731005  0.713758
0.388959  0.532018  0.657273
0.373721  0.53202  0.671093
0.389729  0.592948  0.535331
0.42149  0.48373  0.497851
0.31297  0.502732  0.640635
0.328125  0.562924  0.624671
0.373626  0.530441  0.518393
0.373643  0.546051  0.51814
0.343461  0.499425  0.582335
0.31298  0.532196  0.60952
0.312949  0.548022  0.639303
0.313  0.501374  0.610911
0.328108  0.639448  0.62413
0.312948  0.532568  0.684325
0.34329  0.5616  0.533152
0.328072  0.561586  0.532574
0.312974  0.547551  0.609116
0.312968  0.562908  0.608823
0.312947  0.532925  0.654608
0.297783  0.533005  0.623898
0.297783  0.548102  0.62355
0.297783  0.533282  0.639059
0.297783  0.548362  0.653827
0.297783  0.5483  0.638717
0.343275  0.57819  0.64018
0.388954  0.57789  0.685802
0.343384  0.639111  0.72845
0.343385  0.623799  0.728458
0.312963  0.516768  0.699212
0.312975  0.516392  0.713833
0.297783  0.503076  0.670036
0.297783  0.486784  0.685032
0.312963  0.501858  0.684728
0.297783  0.533222  0.669205
0.297783  0.533352  0.654168
0.312959  0.502488  0.670117
0.32813  0.53255  0.640215
0.328131  0.517448  0.655384
0.312962  0.517724  0.640072
0.312954  0.517806  0.65498
0.297783  0.518148  0.639505
0.297783  0.517752  0.624364
0.328142  0.517368  0.64062
0.32811  0.547775  0.669634
0.297783  0.562827  0.728295
0.343296  0.73105  0.699053
0.313019  0.562459  0.743126
0.312951  0.517611  0.66981
0.297783  0.517995  0.669604
0.312972  0.501161  0.699266
0.312986  0.500644  0.713804
0.343262  0.624098  0.639922
0.31294  0.563151  0.683932
0.312944  0.547858  0.684112
0.297783  0.517034  0.699215
0.297783  0.501509  0.69942
0.373726  0.424614  0.674291
0.373646  0.428384  0.665616
0.328262  0.468186  0.727664
0.297783  0.532601  0.698965
0.297783  0.547888  0.698739
0.343267  0.593481  0.669709
0.328091  0.593603  0.669212
0.388975  0.577827  0.700135
0.312955  0.51722  0.684551
0.388903  0.424601  0.674258
0.373758  0.639123  0.714201
0.404322  0.562322  0.743126
0.328109  0.562946  0.684262
0.297783  0.532  0.728416
0.389  0.70037  0.714418
0.388993  0.822975  0.69967
0.358461  0.608708  0.625947
0.328185  0.562497  0.728439
0.373768  0.469949  0.684405
0.358552  0.500609  0.699481
0.312982  0.562634  0.728365
0.312968  0.53198  0.713767
0.343257  0.685242  0.669538
0.328116  0.547631  0.684402
0.35851  0.531956  0.685149
0.34339  0.500834  0.612381
0.388935  0.547302  0.599206
0.297783  0.516343  0.728466
0.297783  0.532273  0.713711
0.297783  0.516603  0.713859
0.328085  0.624189  0.654172
0.297783  0.532944  0.684137
0.297783  0.548117  0.683847
0.313014  0.516082  0.743126
0.312945  0.532814  0.669507
0.312941  0.548018  0.669244
0.312937  0.563262  0.669031
0.41956  0.485756  0.65852
0.3739  0.432615  0.574697
0.389422  0.43483  0.555898
0.434626  0.456758  0.644973
0.434626  0.456753  0.657953
0.373755  0.501675  0.656962
0.373765  0.486648  0.657116
0.328239  0.531486  0.743126
0.343455  0.531391  0.743126
0.41956  0.486061  0.602816
0.41956  0.485932  0.61646
0.328147  0.562651  0.71374
0.328144  0.578008  0.713684
0.373659  0.62399  0.656208
0.373691  0.5474  0.642002
0.373711  0.532093  0.642166
0.328129  0.547442  0.69912
0.328123  0.562806  0.699019
0.328146  0.501523  0.684781
0.34331  0.532098  0.684834
0.328184  0.57787  0.728412
0.373717  0.669807  0.699713
0.373718  0.654496  0.699719
0.38898  0.516739  0.657356
0.388983  0.516618  0.67161
0.358577  0.531456  0.596938
0.343289  0.54764  0.655334
0.343296  0.547599  0.640544
0.373735  0.623951  0.597187
0.373741  0.639267  0.59715
0.38893  0.547359  0.642835
0.358484  0.547475  0.641238
0.328235  0.654489  0.563047
0.312945  0.578297  0.698671
0.358547  0.562448  0.714084
0.373788  0.500265  0.714048
0.358542  0.593179  0.714027
0.358517  0.516988  0.656287
0.404267  0.593107  0.71467
0.328241  0.546923  0.743126
0.343391  0.546969  0.728537
0.343457  0.546842  0.743126
0.328166  0.472568  0.64274
0.328147  0.516531  0.699289
0.328299  0.451509  0.726706
0.389038  0.546922  0.728796
0.328187  0.547076  0.728467
0.328152  0.547248  0.713802
0.449616  0.429913  0.656218
0.464966  0.428069  0.665502
0.449664  0.428037  0.665457
0.358664  0.531346  0.743126
0.373837  0.515652  0.58334
0.343342  0.56253  0.713906
0.34339  0.562398  0.72852
0.343395  0.531485  0.728542
0.358543  0.486822  0.65676
0.358549  0.486733  0.642656
0.388929  0.608695  0.598852
0.388989  0.562696  0.584112
0.328183  0.500459  0.713771
0.328168  0.516203  0.713868
0.358499  0.547325  0.685074
0.3433  0.547454  0.684722
0.343318  0.547285  0.699348
0.343311  0.562665  0.699275
0.35852  0.547177  0.6996
0.373792  0.468569  0.698268
0.343354  0.53164  0.713973
0.343347  0.547116  0.713947
0.328158  0.531781  0.713855
0.343278  0.562919  0.655158
0.328102  0.563084  0.654595
0.343363  0.471221  0.62927
0.404267  0.562404  0.714671
0.358344  0.424374  0.629023
0.388987  0.50129  0.629027
0.388998  0.501519  0.643263
0.358588  0.468572  0.698121
0.358569  0.484771  0.699078
0.343444  0.484305  0.728164
0.343419  0.500211  0.728413
0.343381  0.500323  0.713811
0.343404  0.484296  0.713421
0.389048  0.46796  0.712885
0.480345  0.352842  0.710095
0.328204  0.577725  0.578897
0.328202  0.593146  0.578728
0.358501  0.532135  0.670638
0.358517  0.516843  0.670758
0.373943  0.484711  0.743126
0.389096  0.500459  0.743126
0.373832  0.500201  0.728534
0.373896  0.500321  0.743126
0.404328  0.468894  0.72817
0.312929  0.609017  0.668664
0.312932  0.608956  0.683616
0.436571  0.579152  0.561036
0.388848  0.434012  0.610761
0.388819  0.438571  0.622642
0.358668  0.515828  0.743126
0.358782  0.434242  0.725296
0.374048  0.418617  0.726286
0.358626  0.500164  0.72846
0.388996  0.469949  0.684709
0.404265  0.468591  0.713419
0.373912  0.468115  0.727716
0.358767  0.469041  0.743126
0.373839  0.46773  0.712642
0.38909  0.450132  0.71059
0.358504  0.593263  0.69946
0.358634  0.46768  0.712528
0.358667  0.449938  0.710368
0.419926  0.417893  0.574088
0.358604  0.484235  0.713486
0.373777  0.484756  0.699264
0.388993  0.500631  0.699958
0.404203  0.434577  0.691637
0.389246  0.469201  0.743126
0.373971  0.451413  0.726684
0.404241  0.562503  0.686258
0.389348  0.453463  0.743126
0.40462  0.453717  0.743126
0.358695  0.468058  0.727651
0.35874  0.451374  0.726644
0.45  0.429028  0.705396
0.450011  0.45119  0.711533
0.454291  0.436896  0.519546
0.454248  0.452759  0.519943
0.404231  0.4699  0.616851
0.449712  0.44178  0.634351
0.464958  0.443309  0.645885
0.343299  0.746354  0.699059
0.373875  0.449975  0.710429
0.373807  0.434421  0.691455
0.404264  0.470884  0.671559
0.38894  0.438902  0.679776
0.373808  0.484273  0.713619
0.389019  0.484464  0.713844
0.389012  0.486439  0.643545
0.358605  0.451787  0.69601
0.358616  0.434395  0.69147
0.373803  0.451784  0.696083
0.41956  0.470375  0.644393
0.35868  0.669635  0.743126
0.358682  0.654322  0.743126
0.3739  0.623664  0.743126
0.571569  0.606991  0.515454
0.358492  0.623988  0.610949
0.389042  0.50035  0.728639
0.389067  0.484522  0.728395
0.38915  0.484859  0.743126
0.373812  0.531423  0.728693
0.373871  0.531361  0.743126
0.389083  0.531439  0.743126
0.358566  0.515984  0.71407
0.404223  0.593248  0.67205
0.404221  0.608586  0.672042
0.358609  0.515856  0.728573
0.404235  0.593202  0.686249
0.373654  0.624004  0.641611
0.388899  0.623989  0.642586
0.404246  0.639152  0.700449
0.35846  0.624024  0.625891
0.38909  0.546862  0.743126
0.373876  0.546808  0.743126
0.388978  0.562465  0.700151
0.373658  0.700531  0.641542
0.37366  0.700522  0.656143
0.388911  0.700524  0.656945
0.373817  0.515873  0.728649
0.358551  0.547031  0.71411
0.34344  0.685171  0.579398
0.328164  0.487317  0.641835
0.358499  0.532222  0.656081
0.373715  0.532106  0.656656
0.358601  0.531425  0.728612
0.358528  0.531744  0.699634
0.389098  0.56226  0.743126
0.373814  0.562313  0.7287
0.373884  0.562228  0.743126
0.373891  0.577614  0.743126
0.41956  0.56256  0.658615
0.41956  0.562503  0.672618
0.41956  0.577923  0.658633
0.373812  0.546892  0.728703
0.373768  0.546992  0.714288
0.41956  0.593078  0.728997
0.404293  0.623717  0.728893
0.389004  0.531555  0.714462
0.358599  0.577726  0.728594
0.358598  0.562337  0.728607
0.389106  0.577633  0.743126
0.358596  0.639079  0.728555
0.373817  0.623735  0.72867
0.419753  0.404016  0.727697
0.358537  0.53176  0.611929
0.358341  0.428078  0.637563
0.404197  0.654621  0.643596
0.35847  0.562785  0.641069
0.405376  0.531662  0.537189
0.388975  0.531809  0.685871
0.404187  0.624016  0.629384
0.41956  0.624032  0.630686
0.488032  0.608775  0.561034
0.486766  0.592678  0.52762
0.5024  0.562282  0.545515
0.495528  0.438919  0.6804
0.388976  0.500916  0.614672
0.404252  0.470798  0.630645
0.404157  0.457118  0.644774
0.388935  0.531912  0.614044
0.313006  0.516131  0.595008
0.388949  0.532036  0.642934
0.388973  0.516743  0.64307
0.358495  0.547368  0.626482
0.373737  0.516714  0.671166
0.373742  0.516464  0.685506
0.313011  0.530877  0.563817
0.373673  0.578037  0.656354
0.388906  0.562707  0.613779
0.373706  0.547342  0.671012
0.388954  0.547269  0.671537
0.388929  0.562659  0.657145
0.404229  0.501147  0.615603
0.41956  0.502004  0.588656
0.40405  0.443392  0.645581
0.503966  0.562821  0.561005
0.297783  0.516392  0.594101
0.297783  0.500844  0.594932
0.297783  0.499931  0.579887
0.297783  0.5152  0.563713
0.313025  0.499125  0.565494
0.297783  0.499316  0.564685
0.343454  0.623618  0.548348
0.343284  0.562889  0.640337
0.32811  0.563044  0.639669
0.373735  0.51685  0.656801
0.438414  0.436812  0.516792
0.41956  0.562468  0.686673
0.41956  0.547109  0.686651
0.404183  0.456177  0.670421
0.38899  0.485316  0.615344
0.343328  0.532128  0.625997
0.343345  0.516811  0.626445
0.388927  0.453939  0.618776
0.343376  0.432494  0.574422
0.343454  0.449524  0.572039
0.388898  0.441974  0.668389
0.3282  0.501037  0.611687
0.373768  0.500779  0.613824
0.328147  0.532317  0.625292
0.373754  0.471873  0.657218
0.388952  0.456296  0.670144
0.328143  0.50237  0.655755
0.358563  0.48613  0.628465
0.388956  0.516445  0.614281
0.358542  0.471332  0.670568
0.32812  0.532616  0.655065
0.367171  0.529761  0.453432
0.358063  0.43584  0.520956
0.389257  0.450061  0.573034
0.404253  0.501298  0.629783
0.389409  0.450992  0.555393
0.343291  0.547584  0.670056
0.389016  0.486478  0.657522
0.389173  0.417415  0.573898
0.297847  0.414178  0.590081
0.38871  0.424384  0.6288
0.358378  0.430317  0.656292
0.343253  0.438678  0.622508
0.358587  0.485157  0.61411
0.343425  0.500066  0.597496
0.35852  0.424554  0.674377
0.358444  0.42835  0.665735
0.328037  0.428182  0.666129
0.343236  0.428256  0.665903
0.343167  0.430267  0.656483
0.328174  0.43912  0.680018
0.358423  0.441809  0.633984
0.326847  0.436092  0.48816
0.358535  0.51668  0.627136
0.343441  0.498847  0.551043
0.343387  0.451097  0.604439
0.343349  0.454003  0.618094
0.373699  0.456109  0.631574
0.388937  0.457359  0.657366
0.388862  0.443546  0.656948
0.388833  0.443444  0.6455
0.388923  0.457281  0.644586
0.373623  0.44349  0.645449
0.358523  0.453867  0.618343
0.35855  0.471028  0.629633
0.35843  0.443554  0.645441
0.358351  0.430082  0.647027
0.373527  0.4301  0.64689
0.373577  0.430346  0.656167
0.373652  0.443626  0.656894
0.373528  0.467407  0.519912
0.328161  0.434247  0.610381
0.343263  0.443801  0.656949
0.358452  0.443691  0.656896
0.358558  0.470026  0.684227
0.35855  0.485616  0.684898
0.343336  0.501282  0.68493
0.34335  0.485781  0.684741
0.343344  0.471544  0.670426
0.34334  0.486612  0.670594
0.343363  0.470186  0.684141
0.35854  0.501763  0.642142
0.343331  0.502053  0.65612
0.343342  0.501967  0.641638
0.343351  0.486961  0.642249
0.343339  0.472282  0.656753
0.343341  0.487061  0.656446
0.328185  0.486622  0.627433
0.358498  0.457506  0.644246
0.358538  0.471939  0.643339
0.358532  0.501586  0.670844
0.358557  0.516281  0.61239
0.358673  0.466556  0.586316
0.358615  0.56228  0.581069
0.373671  0.639274  0.67073
0.388924  0.639252  0.67137
0.312982  0.608295  0.546981
0.312981  0.592857  0.547103
0.373754  0.501027  0.685424
0.389  0.501336  0.671599
0.358523  0.516559  0.685192
0.373734  0.516822  0.642386
0.373756  0.501628  0.642682
0.388916  0.562691  0.64276
0.358514  0.53202  0.626755
0.358488  0.547443  0.670515
0.358502  0.532185  0.641461
0.373677  0.562689  0.627241
0.35848  0.562715  0.626282
0.358543  0.608595  0.595921
0.37368  0.593324  0.670821
0.41956  0.578445  0.602894
0.41956  0.578251  0.616792
0.388926  0.562705  0.59908
0.388993  0.547274  0.584249
0.373927  0.546787  0.567085
0.374045  0.546321  0.534737
0.389368  0.546272  0.518328
0.389651  0.546665  0.535681
0.389601  0.515386  0.536146
0.297783  0.593169  0.561853
0.297783  0.577964  0.577357
0.312995  0.593235  0.577931
0.297783  0.593378  0.577201
0.328173  0.577921  0.594193
0.357395  0.514457  0.502285
0.358623  0.546766  0.581339
0.343422  0.546702  0.580334
0.388928  0.608609  0.671403
0.312944  0.624262  0.623453
0.421672  0.654448  0.538885
0.405697  0.65437  0.536826
0.405661  0.639065  0.536817
0.373666  0.578048  0.641781
0.358519  0.547196  0.611609
0.358635  0.53116  0.581723
0.373943  0.499451  0.568464
0.389138  0.50001  0.569791
0.374041  0.499286  0.55239
0.373926  0.562297  0.566866
0.328179  0.562509  0.594419
0.343339  0.547239  0.610698
0.369185  0.483055  0.469934
0.358204  0.561475  0.517633
0.401692  0.498997  0.483129
0.405683  0.623498  0.518145
0.389521  0.623426  0.517917
0.341522  0.545523  0.48564
0.341529  0.561089  0.485424
0.34053  0.560955  0.469522
0.373795  0.500205  0.599095
0.388982  0.500512  0.600117
0.373747  0.516316  0.61327
0.328228  0.500193  0.59676
0.388948  0.531824  0.599384
0.326886  0.529921  0.485797
0.358663  0.499497  0.583098
0.358595  0.51583  0.597461
0.328242  0.51499  0.565237
0.328252  0.499035  0.566186
0.388935  0.428028  0.596789
0.343378  0.546975  0.595596
0.358613  0.500064  0.598246
0.358675  0.483277  0.584344
0.389162  0.467167  0.571531
0.389037  0.483992  0.586024
0.312786  0.498739  0.518305
0.297783  0.498828  0.517883
0.358721  0.514896  0.550947
0.556729  0.436698  0.531341
0.541601  0.436875  0.532642
0.541892  0.452549  0.532605
0.358719  0.482953  0.568661
0.311677  0.514157  0.454027
0.297783  0.53108  0.56304
0.297783  0.546668  0.562579
0.297783  0.517121  0.609236
0.342947  0.561411  0.517269
0.34234  0.514389  0.502275
0.388879  0.413172  0.592555
0.373852  0.499734  0.584014
0.3508  0.60715  0.421689
0.371059  0.436189  0.486799
0.372546  0.436142  0.503453
0.358706  0.515116  0.566778
0.35872  0.498985  0.551627
0.354797  0.467367  0.470785
0.404355  0.499259  0.500405
0.421381  0.563066  0.538891
0.421443  0.578288  0.538868
0.343156  0.419874  0.538409
0.404292  0.563202  0.571384
0.421703  0.500018  0.518365
0.373497  0.451632  0.520278
0.442429  0.326991  0.491878
0.442226  0.342813  0.49181
0.389267  0.499294  0.519015
0.358693  0.449558  0.572321
0.328175  0.428117  0.596281
0.34329  0.427904  0.596539
0.358474  0.427841  0.596653
0.297783  0.498997  0.54928
0.297783  0.498875  0.533669
0.312005  0.514238  0.469999
0.358478  0.43538  0.538154
0.343471  0.46653  0.585842
0.404772  0.451495  0.55607
0.388996  0.484554  0.600916
0.421624  0.515053  0.497754
0.421696  0.530633  0.497687
0.373958  0.466673  0.570744
0.373821  0.417237  0.573919
0.41956  0.534285  0.561036
0.41956  0.518705  0.561036
0.358631  0.434443  0.555852
0.389387  0.419352  0.555535
0.388137  0.451931  0.502281
0.389151  0.45185  0.51974
0.357326  0.451673  0.503831
0.342409  0.638613  0.50082
0.342396  0.623191  0.500852
0.394629  0.483097  0.451499
0.358243  0.607919  0.517225
0.358261  0.623337  0.517167
0.389005  0.46822  0.602384
0.388976  0.451294  0.605232
0.373948  0.483234  0.569394
0.389137  0.48379  0.570482
0.373853  0.448916  0.589986
0.404199  0.454349  0.683321
0.404251  0.470054  0.685272
0.398186  0.451946  0.467231
0.389066  0.467205  0.58747
0.373808  0.467906  0.601878
0.373877  0.46675  0.58683
0.373866  0.483507  0.585076
0.373809  0.484226  0.600132
0.436804  0.436638  0.537461
0.404217  0.485146  0.601822
0.37403  0.483205  0.553123
0.389344  0.483732  0.554131
0.404373  0.468212  0.556478
0.39819  0.483208  0.467039
0.412742  0.498883  0.463987
0.412765  0.436386  0.464207
0.408173  0.43629  0.44937
0.408119  0.48316  0.449138
0.372714  0.561356  0.501409
0.37402  0.514974  0.535381
0.404214  0.500952  0.586805
0.358808  0.730925  0.533472
0.389371  0.499841  0.553607
0.374053  0.546583  0.551129
0.404609  0.50083  0.555923
0.369221  0.529883  0.469331
0.371513  0.730715  0.485239
0.389525  0.483621  0.536855
0.342352  0.545664  0.501592
0.37405  0.530954  0.551429
0.389136  0.531659  0.569047
0.405112  0.420778  0.518608
0.389135  0.562649  0.568699
0.389385  0.515747  0.553216
0.353335  0.545296  0.453678
0.357416  0.545716  0.501694
0.358595  0.530462  0.534385
0.358589  0.514725  0.534834
0.50179  0.638397  0.514993
0.367243  0.60734  0.453003
0.353384  0.607344  0.453301
0.325587  0.576386  0.453402
0.373966  0.623815  0.566451
0.373827  0.623896  0.581986
0.386325  0.561208  0.484315
0.405406  0.531012  0.518503
0.297783  0.467476  0.487103
0.297783  0.467429  0.470963
0.4043  0.578437  0.571327
0.40542  0.547177  0.537069
0.389391  0.53147  0.552933
0.326255  0.560968  0.46942
0.328192  0.546195  0.548551
0.421426  0.436596  0.497609
0.383764  0.592004  0.468058
0.394806  0.622805  0.451069
0.389035  0.65457  0.583772
0.381116  0.638237  0.452347
0.388923  0.578061  0.598985
0.340509  0.514216  0.470196
0.326903  0.592149  0.484937
0.341482  0.467341  0.48733
0.405459  0.546553  0.518382
0.35623  0.498701  0.486392
0.341502  0.498654  0.486572
0.420448  0.607191  0.390907
0.410629  0.607205  0.404821
0.421728  0.607271  0.403955
0.297783  0.546114  0.531751
0.312787  0.545841  0.516712
0.369297  0.60746  0.46882
0.383789  0.607465  0.468034
0.417542  0.436489  0.479951
0.408123  0.498756  0.449068
0.408137  0.514333  0.449003
0.420996  0.436391  0.537197
0.416495  0.498722  0.432117
0.353345  0.560839  0.45354
0.369247  0.560987  0.469039
0.367194  0.560854  0.453183
0.380934  0.483035  0.45302
0.383649  0.420618  0.46939
0.486863  0.530531  0.510839
0.380931  0.467419  0.453164
0.458618  0.515119  0.499866
0.356172  0.420525  0.487746
0.328208  0.639245  0.578489
0.297783  0.483529  0.581365
0.404447  0.530524  0.500136
0.389183  0.467657  0.519559
0.35329  0.436081  0.455103
0.398184  0.46758  0.467141
0.371055  0.420591  0.48693
0.354785  0.420505  0.471439
0.451422  0.390478  0.555019
0.37389  0.43552  0.537964
0.373927  0.451294  0.537582
0.421445  0.468013  0.497828
0.420059  0.452203  0.557291
0.394665  0.529845  0.451204
0.394648  0.514281  0.451293
0.358561  0.546986  0.596578
0.371179  0.561152  0.485095
0.399111  0.373368  0.40658
0.369233  0.545448  0.46917
0.367265  0.622798  0.452992
0.386283  0.530117  0.484574
0.358682  0.450485  0.554868
0.340488  0.467336  0.471104
0.34048  0.45171  0.471396
0.380953  0.51423  0.452739
0.367141  0.482981  0.453946
0.369176  0.467423  0.470143
0.371164  0.545609  0.485248
0.311998  0.467368  0.471141
0.408184  0.545421  0.448909
0.700898  0.497024  0.3819
0.4271  0.54556  0.45922
0.40816  0.529888  0.448948
0.412796  0.530026  0.463862
0.326242  0.514214  0.470171
0.369167  0.43617  0.470507
0.367136  0.43612  0.454475
0.369196  0.498681  0.469721
0.401647  0.467693  0.48334
0.386186  0.451918  0.485423
0.401637  0.452034  0.483403
0.389338  0.530691  0.518516
0.389305  0.515032  0.518747
0.371086  0.467464  0.486406
0.383639  0.467498  0.469015
0.369169  0.451793  0.470336
0.383636  0.451865  0.469155
0.386177  0.436284  0.485527
0.388113  0.436278  0.502362
0.38624  0.498888  0.484926
0.398203  0.498823  0.466929
0.37262  0.483184  0.502687
0.386219  0.483235  0.485112
0.380942  0.49864  0.452876
0.383675  0.514356  0.468543
0.342308  0.467293  0.503671
0.327402  0.467292  0.503687
0.326227  0.467336  0.471202
0.342916  0.482951  0.519491
0.327813  0.48293  0.519324
0.342321  0.482994  0.503186
0.35832  0.669484  0.51715
0.311693  0.607435  0.452983
0.328222  0.562019  0.563733
0.358565  0.451023  0.604721
0.33945  0.514131  0.454202
0.343462  0.530783  0.565335
0.343471  0.514993  0.565962
0.380967  0.5298  0.452615
0.328152  0.434489  0.55561
0.358123  0.467245  0.520097
0.358575  0.469507  0.615735
0.388197  0.483356  0.501933
0.401721  0.514615  0.483007
0.328073  0.530314  0.533337
0.326864  0.467341  0.487408
0.357426  0.56128  0.501479
0.357438  0.576804  0.501314
0.354825  0.514243  0.470012
0.343301  0.592617  0.532767
0.343435  0.530539  0.549683
0.328196  0.530515  0.549019
0.357382  0.49877  0.502657
0.327819  0.498707  0.518637
0.380996  0.560878  0.452426
0.367182  0.545318  0.453295
0.371134  0.514421  0.485658
0.343274  0.482872  0.535814
0.371119  0.498782  0.485903
0.328227  0.546446  0.564079
0.341613  0.669302  0.484982
0.357547  0.669376  0.501059
0.34244  0.669402  0.500834
0.325581  0.560853  0.453544
0.325577  0.545299  0.453722
0.311684  0.560887  0.453335
0.326251  0.545406  0.469627
0.341568  0.623058  0.484984
0.353326  0.529732  0.453843
0.336867  0.622478  0.389707
0.383692  0.529937  0.468399
0.383726  0.56102  0.468178
0.380981  0.54535  0.45251
0.383709  0.545492  0.468276
0.340537  0.576486  0.469375
0.32626  0.576505  0.469256
0.311292  0.575807  0.340842
0.297783  0.575838  0.340657
0.40953  0.622605  0.391057
0.297783  0.684352  0.388966
0.312003  0.498617  0.47036
0.405768  0.684998  0.536875
0.356262  0.545553  0.48559
0.354844  0.545415  0.469591
0.354834  0.529841  0.469786
0.356272  0.561109  0.485403
0.340523  0.545399  0.469709
0.312787  0.514481  0.517655
0.328091  0.654679  0.683905
0.31301  0.531267  0.579148
0.343286  0.530344  0.533851
0.32744  0.592294  0.500715
0.340516  0.529818  0.469934
0.326246  0.52982  0.469878
0.31296  0.67008  0.608239
0.297783  0.670181  0.607568
0.297783  0.654901  0.607554
0.297783  0.514543  0.51719
0.297783  0.530277  0.516635
0.358625  0.48409  0.599459
0.357366  0.483061  0.503061
0.328213  0.515927  0.595821
0.358618  0.467794  0.601412
0.311674  0.498551  0.454326
0.357406  0.530108  0.501962
0.356252  0.529965  0.48582
0.297798  0.418428  0.572666
0.343439  0.514756  0.550266
0.342878  0.45143  0.520737
0.313019  0.51553  0.57983
0.297783  0.515718  0.578952
0.343432  0.546214  0.549252
0.313065  0.466798  0.584627
0.297785  0.466998  0.583664
0.297786  0.468683  0.598333
0.35872  0.530671  0.550439
0.358719  0.546331  0.550064
0.358691  0.546548  0.565842
0.343447  0.515347  0.581411
0.328238  0.515392  0.580625
0.297783  0.531529  0.578319
0.312598  0.623275  0.500152
0.328092  0.624184  0.639206
0.339443  0.49853  0.454444
0.297783  0.562258  0.562248
0.328159  0.547358  0.609883
0.328149  0.562738  0.609592
0.312997  0.531726  0.594374
0.297783  0.467152  0.53596
0.297783  0.451367  0.537099
0.313045  0.483424  0.582328
0.342926  0.498735  0.518879
0.358175  0.514582  0.518567
0.358185  0.530274  0.518183
0.343433  0.531087  0.580776
0.342933  0.514484  0.518344
0.313079  0.428633  0.59566
0.297861  0.430052  0.594062
0.313018  0.515075  0.56451
0.297783  0.545915  0.516212
0.326233  0.482965  0.470849
0.328243  0.484254  0.598178
0.343437  0.484107  0.598837
0.343473  0.48322  0.583713
0.343431  0.448816  0.589405
0.326238  0.498593  0.470499
0.356218  0.483042  0.486712
0.35863  0.448795  0.589703
0.32825  0.468016  0.600393
0.313051  0.468313  0.599608
0.328195  0.432621  0.57416
0.342291  0.451623  0.504114
0.342272  0.436005  0.504465
0.343291  0.417119  0.573842
0.328266  0.483286  0.583075
0.328122  0.417234  0.573609
0.328068  0.413145  0.592263
0.343176  0.41301  0.592501
0.358526  0.417133  0.573923
0.358374  0.412986  0.592576
0.312991  0.514776  0.549032
0.343296  0.418997  0.555819
0.34326  0.466941  0.536705
0.29781  0.451848  0.601869
0.2978  0.45573  0.61602
0.312313  0.483023  0.486843
0.297783  0.48309  0.486583
0.358547  0.467035  0.53686
0.297783  0.483094  0.502672
0.297783  0.467478  0.503345
0.327767  0.435826  0.521236
0.358704  0.466727  0.553631
0.341471  0.451701  0.487681
0.326856  0.451706  0.487813
0.339423  0.43606  0.455448
0.353291  0.451703  0.454901
0.353295  0.467323  0.454686
0.353301  0.48294  0.454463
0.339436  0.482918  0.4547
0.33943  0.467301  0.45496
0.297783  0.451858  0.487591
0.356205  0.467383  0.48703
0.357347  0.467352  0.503466
0.312916  0.561632  0.532003
0.328074  0.577128  0.532333
0.328077  0.592622  0.532159
0.313038  0.432954  0.57376
0.327418  0.498682  0.502596
0.328071  0.482845  0.535508
0.343025  0.669505  0.516697
0.297783  0.51486  0.548349
0.340495  0.482967  0.470795
0.327412  0.482981  0.503135
0.327803  0.467164  0.520051
0.3429  0.467167  0.520137
0.327788  0.451447  0.520727
0.32739  0.451634  0.504196
0.297783  0.561059  0.468848
0.340502  0.498596  0.470487
0.31231  0.467385  0.487324
0.297783  0.45175  0.455137
0.311667  0.451705  0.455291
0.312561  0.436117  0.504583
0.312584  0.498712  0.502357
0.297783  0.498789  0.502016
0.297783  0.483033  0.518713
0.313017  0.500439  0.595942
0.311669  0.467324  0.454972
0.297783  0.467298  0.438638
0.297783  0.467366  0.454787
0.297789  0.44935  0.571326
0.297803  0.449247  0.587402
0.297783  0.498735  0.486072
0.297783  0.451726  0.520373
0.297784  0.435304  0.555092
0.328261  0.482853  0.567515
0.312299  0.43615  0.488165
0.297783  0.42063  0.488365
0.297783  0.420554  0.472128
0.297783  0.436194  0.471778
0.312305  0.451759  0.487776
0.312772  0.451547  0.5206
0.31257  0.45171  0.50413
0.297783  0.451851  0.503967
0.312576  0.46735  0.503565
0.297783  0.436312  0.504465
0.297783  0.436266  0.488014
0.312994  0.498869  0.549933
0.297783  0.436015  0.537814
0.297783  0.420526  0.537998
0.297783  0.436272  0.520922
0.297783  0.46673  0.552297
0.297784  0.466462  0.568258
0.313067  0.449669  0.57136
0.297797  0.433729  0.573308
0.31307  0.451656  0.603325
0.328234  0.530782  0.564561
0.312984  0.546252  0.547884
0.343482  0.466362  0.569785
0.313029  0.49964  0.580828
0.313  0.482802  0.55113
0.312919  0.467003  0.536234
0.313036  0.482908  0.566895
0.328266  0.466391  0.569339
0.328209  0.482777  0.55161
0.343486  0.482847  0.568076
0.34344  0.4828  0.552055
0.328206  0.466631  0.55297
0.313032  0.484501  0.597367
0.297783  0.484767  0.596246
0.312325  0.576678  0.484782
0.312323  0.561131  0.48498
0.297783  0.467389  0.519584
0.297783  0.482899  0.534747
0.373746  0.623369  0.51757
0.312912  0.451192  0.53728
0.342943  0.545825  0.517545
0.327825  0.545807  0.517157
0.328063  0.466937  0.536496
0.328191  0.45046  0.554449
0.313005  0.466683  0.552612
0.313004  0.450563  0.554199
0.297783  0.450633  0.554073
0.328222  0.608389  0.56319
0.358343  0.684842  0.517188
0.312334  0.623144  0.484463
0.312585  0.514396  0.501823
0.297783  0.529793  0.453481
0.297783  0.54549  0.469081
0.328072  0.545984  0.532901
0.312917  0.546025  0.532342
0.328199  0.531535  0.595181
0.312588  0.561276  0.500717
0.312985  0.56265  0.593616
0.312991  0.547207  0.593932
0.328253  0.700467  0.563115
0.343409  0.59311  0.579639
0.356296  0.592128  0.485149
0.313001  0.608459  0.562435
0.297783  0.546362  0.547211
0.297783  0.562875  0.592847
0.327883  0.684907  0.516264
0.342458  0.684775  0.500876
0.312586  0.53006  0.501371
0.312986  0.530576  0.548367
0.312917  0.530355  0.532798
0.297783  0.530728  0.54768
0.297783  0.530468  0.532209
0.297783  0.545752  0.500576
0.312009  0.545436  0.469407
0.388926  0.715813  0.671321
0.297783  0.577266  0.531172
0.326898  0.576637  0.485077
0.326893  0.561096  0.485264
0.358594  0.730952  0.728546
0.297783  0.514454  0.501439
0.312916  0.577175  0.531755
0.312981  0.577378  0.547282
0.371256  0.623041  0.484808
0.312919  0.514595  0.533403
0.32689  0.545524  0.485503
0.31232  0.529948  0.485552
0.342938  0.530183  0.5179
0.327823  0.530159  0.517548
0.372851  0.653987  0.501073
0.327431  0.56124  0.501078
0.327827  0.561402  0.516855
0.32402  0.684238  0.373457
0.424406  0.607337  0.416797
0.311379  0.576315  0.437294
0.297783  0.514286  0.469712
0.297783  0.498666  0.470102
0.297783  0.498591  0.454088
0.297783  0.514371  0.485606
0.343401  0.822898  0.728449
0.312007  0.529846  0.469679
0.297783  0.529894  0.469369
0.297783  0.530005  0.485202
0.312321  0.545554  0.485235
0.297783  0.700596  0.56175
0.297783  0.715891  0.561823
0.297783  0.70065  0.5771
0.297783  0.561194  0.484606
0.358468  0.822949  0.669937
0.389186  0.62392  0.568399
0.312011  0.561003  0.469185
0.297783  0.592581  0.515488
0.389119  0.730873  0.743126
0.373898  0.730887  0.743126
0.297783  0.561346  0.500281
0.297783  0.561525  0.515891
0.389027  0.822954  0.714148
0.358761  0.623636  0.549275
0.328206  0.639025  0.547536
0.31299  0.654451  0.546847
0.313002  0.685274  0.577723
0.312819  0.700313  0.515844
0.328116  0.822914  0.684141
0.312606  0.654111  0.500103
0.312602  0.638704  0.500113
0.312982  0.561851  0.547534
0.37379  0.822937  0.714007
0.356419  0.684656  0.485107
0.32819  0.57732  0.54796
0.327471  0.654054  0.50049
0.340683  0.715364  0.469381
0.340716  0.73073  0.46951
0.356665  0.761433  0.485773
0.357572  0.684746  0.501105
0.389492  0.623817  0.552279
0.343465  0.731087  0.579522
0.328237  0.73112  0.578648
0.373759  0.715688  0.71418
0.373761  0.731004  0.714174
0.358694  0.654238  0.533233
0.312937  0.593761  0.638718
0.297783  0.59388  0.622947
0.32823  0.639141  0.563065
0.350785  0.591661  0.42172
0.32819  0.561792  0.548208
0.297783  0.609132  0.622853
0.297783  0.609191  0.638021
0.3434  0.746412  0.594856
0.336901  0.668847  0.389782
0.400347  0.606593  0.299685
0.372914  0.684729  0.501156
0.327839  0.607921  0.516345
0.389142  0.57801  0.568589
0.312961  0.593567  0.608459
0.297783  0.593747  0.607745
0.297783  0.624409  0.622795
0.297783  0.624331  0.607589
0.47947  0.745542  0.281376
0.35882  0.807589  0.580789
0.297783  0.66918  0.436769
0.343458  0.838223  0.743126
0.313002  0.577595  0.56273
0.297783  0.577718  0.562016
0.297783  0.577482  0.546631
0.328353  0.792302  0.563752
0.358628  0.592663  0.533441
0.328143  0.715665  0.532066
0.343455  0.608365  0.564057
0.374115  0.608168  0.534173
0.313  0.669966  0.577697
0.312997  0.577821  0.5781
0.312981  0.578041  0.593391
0.343469  0.639107  0.563936
0.343462  0.623746  0.563981
0.297783  0.73122  0.653208
0.312924  0.63896  0.531336
0.663454  0.776275  0.465943
0.675424  0.776277  0.472228
0.671134  0.776234  0.452839
0.663386  0.760837  0.466029
0.37381  0.59322  0.582124
0.37394  0.59312  0.566591
0.343474  0.654355  0.548286
0.404143  0.838252  0.628148
0.343464  0.638995  0.548304
0.297783  0.592962  0.546461
0.312987  0.639087  0.546861
0.312921  0.623558  0.531378
0.297783  0.623645  0.530816
0.297783  0.623798  0.546279
0.325593  0.591898  0.453294
0.343456  0.822883  0.743126
0.372992  0.715433  0.501321
0.312993  0.669799  0.546858
0.328227  0.685076  0.547552
0.343384  0.761589  0.728451
0.343387  0.776911  0.728452
0.313005  0.700575  0.577768
0.404966  0.776919  0.555426
0.41956  0.777024  0.561036
0.32823  0.792208  0.743126
0.343454  0.792209  0.743126
0.312932  0.670119  0.638509
0.312933  0.68539  0.638524
0.297783  0.807625  0.608641
0.297783  0.807634  0.593471
0.356369  0.653878  0.485022
0.343437  0.792309  0.595036
0.328225  0.792322  0.594308
0.362359  0.637878  0.374628
0.327954  0.746267  0.516638
0.358676  0.761545  0.743126
0.358677  0.776875  0.743126
0.404232  0.7158  0.686197
0.297783  0.700304  0.499785
0.297783  0.684945  0.499729
0.328121  0.838236  0.684182
0.327481  0.669443  0.500505
0.312919  0.608131  0.531455
0.32823  0.776876  0.743126
0.343454  0.776877  0.743126
0.341596  0.653904  0.484958
0.34076  0.746089  0.469673
0.34336  0.82291  0.713764
0.37375  0.822953  0.699447
0.343299  0.76173  0.62504
0.343272  0.746437  0.63993
0.327493  0.684817  0.500544
0.352023  0.653601  0.437507
0.389047  0.715624  0.728767
0.358499  0.853563  0.684439
0.502714  0.699783  0.500277
0.328104  0.83824  0.66939
0.328104  0.853563  0.669447
0.343271  0.853563  0.669567
0.328191  0.592798  0.547783
0.32812  0.684994  0.531941
0.390869  0.838057  0.503539
0.327611  0.761556  0.501125
0.297783  0.638915  0.515266
0.297783  0.654304  0.515257
0.297783  0.654188  0.499678
0.297783  0.669681  0.515273
0.312932  0.669703  0.531334
0.297783  0.669784  0.530791
0.297783  0.654422  0.530774
0.35868  0.822882  0.743126
0.358679  0.807544  0.743126
0.358459  0.578101  0.64094
0.312151  0.853563  0.455923
0.326511  0.853563  0.456598
0.389059  0.700471  0.58377
0.297783  0.669577  0.499693
0.297783  0.669473  0.484056
0.325664  0.69996  0.453295
0.40419  0.669941  0.629346
0.358555  0.792276  0.713926
0.373664  0.731127  0.656126
0.358498  0.838256  0.684529
0.35847  0.715781  0.684742
0.374121  0.623699  0.550494
0.358677  0.715578  0.743126
0.312611  0.6695  0.500117
0.328182  0.593216  0.728389
0.313016  0.700522  0.562391
0.32822  0.685212  0.578491
0.328424  0.853563  0.503381
0.328722  0.853563  0.518695
0.358633  0.639193  0.580529
0.354909  0.622917  0.469112
0.325617  0.63831  0.453149
0.374035  0.70041  0.566428
0.297783  0.638659  0.484049
0.386683  0.715345  0.484482
0.312348  0.6694  0.484435
0.312032  0.653893  0.468686
0.312803  0.654225  0.515739
0.402087  0.669234  0.482772
0.362374  0.653337  0.374677
0.362387  0.668784  0.374739
0.297783  0.66909  0.420886
0.352123  0.715234  0.437818
0.365527  0.715221  0.4377
0.341758  0.746131  0.485476
0.327042  0.746174  0.485222
0.362329  0.606923  0.374572
0.312624  0.700235  0.500213
0.343543  0.731005  0.548495
0.343568  0.746318  0.548592
0.358279  0.638735  0.517137
0.328129  0.807627  0.624573
0.328173  0.807627  0.60954
0.327872  0.669544  0.516229
0.341632  0.684687  0.48503
0.326946  0.669344  0.484756
0.328131  0.700334  0.531993
0.408201  0.560932  0.448891
0.408216  0.576425  0.448893
0.312799  0.638831  0.515751
0.342424  0.654015  0.500814
0.297783  0.638785  0.499686
0.374197  0.685027  0.550474
0.336924  0.699703  0.389911
0.373706  0.715813  0.612081
0.374235  0.684936  0.534134
0.328081  0.608077  0.532038
0.327895  0.700258  0.516321
0.327834  0.592453  0.516461
0.312808  0.669602  0.515752
0.312813  0.684963  0.515787
0.297783  0.685036  0.515309
0.297783  0.700384  0.515365
0.297783  0.70046  0.530884
0.357675  0.730801  0.50138
0.363173  0.730435  0.359329
0.35845  0.700542  0.640654
0.312942  0.700389  0.531422
0.358459  0.578107  0.65566
0.374084  0.592973  0.550632
0.389444  0.593201  0.55238
0.328246  0.68515  0.563074
0.373855  0.669844  0.581922
0.373888  0.700176  0.517676
0.358759  0.685094  0.565002
0.37379  0.807401  0.502632
0.374008  0.669784  0.566396
0.328225  0.700519  0.578527
0.373995  0.654466  0.566398
0.37416  0.654375  0.55045
0.352205  0.745997  0.438125
0.358802  0.731029  0.565125
0.389577  0.685059  0.552269
0.328113  0.700604  0.62414
0.328095  0.715886  0.639198
0.31293  0.639489  0.683541
0.313012  0.685209  0.562343
0.313001  0.700459  0.54694
0.358547  0.623933  0.595857
0.343321  0.623479  0.532581
0.358448  0.608727  0.655512
0.328098  0.593607  0.639361
0.343264  0.608797  0.63998
0.312917  0.592673  0.531577
0.343275  0.608729  0.684395
0.312937  0.685051  0.531367
0.3282  0.623642  0.547581
0.297783  0.670129  0.592314
0.297783  0.654834  0.592298
0.297783  0.685411  0.592348
0.297783  0.685356  0.577048
0.343375  0.685218  0.594703
0.328212  0.654389  0.547518
0.297783  0.685288  0.561696
0.358689  0.577576  0.565364
0.297783  0.685125  0.530828
0.297783  0.669884  0.546254
0.312997  0.685134  0.546889
0.297783  0.68521  0.546291
0.297783  0.700531  0.546346
0.38976  0.608298  0.535275
0.328203  0.608534  0.578611
0.313007  0.654555  0.562304
0.297783  0.669977  0.561659
0.297783  0.654648  0.561642
0.313009  0.669888  0.562314
0.343358  0.669607  0.532534
0.358476  0.562759  0.670407
0.358695  0.593002  0.56522
0.312932  0.654847  0.638507
0.31296  0.608882  0.608354
0.358445  0.624033  0.655467
0.343298  0.608658  0.69911
0.343295  0.623964  0.69908
0.358736  0.654444  0.564989
0.358748  0.669772  0.564988
0.328113  0.593543  0.624337
0.358659  0.623492  0.533278
0.297783  0.63943  0.577002
0.328092  0.685324  0.639151
0.328216  0.669899  0.578471
0.358703  0.608392  0.565118
0.328087  0.731155  0.654187
0.354864  0.576486  0.469304
0.312995  0.608617  0.577816
0.373695  0.731088  0.685192
0.297783  0.654748  0.576997
0.297783  0.67006  0.577014
0.312998  0.654649  0.577689
0.313004  0.639209  0.562318
0.34301  0.654131  0.516683
0.343345  0.654246  0.532525
0.374102  0.608346  0.550549
0.328225  0.623776  0.563111
0.297783  0.623949  0.561679
0.312996  0.639321  0.577703
0.312995  0.623978  0.577743
0.297783  0.624094  0.577033
0.297783  0.60874  0.577097
0.32822  0.577522  0.563486
0.343448  0.577511  0.564336
0.313002  0.623845  0.56236
0.381322  0.715252  0.452767
0.367415  0.699878  0.453254
0.31259  0.576826  0.500498
0.297783  0.576746  0.484404
0.297783  0.592263  0.484254
0.327453  0.623221  0.500536
0.342365  0.576777  0.501155
0.356283  0.576633  0.485257
0.297783  0.623353  0.499721
0.327829  0.576948  0.516628
0.342358  0.56124  0.501345
0.342954  0.576948  0.51706
0.340546  0.591992  0.469264
0.312343  0.654  0.484419
0.297783  0.654073  0.484041
0.312338  0.638582  0.484427
0.31233  0.607682  0.48453
0.297783  0.592415  0.4999
0.310905  0.699741  0.389279
0.297783  0.699836  0.405018
0.31279  0.5925  0.515987
0.312592  0.59234  0.500337
0.312792  0.607973  0.515868
0.312795  0.623414  0.515792
0.341581  0.63849  0.484958
0.327854  0.638774  0.516229
0.327462  0.638648  0.500499
0.358228  0.592474  0.517318
0.358215  0.576995  0.517451
0.341555  0.607604  0.48504
0.365377  0.638154  0.437313
0.326917  0.623091  0.484775
0.326926  0.638527  0.484742
0.372732  0.576862  0.501274
0.404667  0.578399  0.555362
0.312051  0.70008  0.468805
0.297783  0.700141  0.468443
0.355029  0.699958  0.469295
0.326935  0.653944  0.484737
0.41956  0.669971  0.588855
0.674405  0.574866  0.39487
0.41956  0.60911  0.574988
0.41956  0.609262  0.561036
0.388456  0.623221  0.500763
0.389722  0.761589  0.552487
0.369476  0.699935  0.469032
0.371195  0.576663  0.484977
0.386346  0.576704  0.484229
0.405361  0.668651  0.333183
0.399621  0.653346  0.362076
0.411053  0.653385  0.363558
0.342983  0.623334  0.51673
0.357451  0.592292  0.501192
0.356311  0.607596  0.485075
0.343411  0.608495  0.579528
0.372751  0.592333  0.501177
0.342962  0.592443  0.516906
0.389882  0.66963  0.535243
0.389911  0.684956  0.535273
0.374343  0.761588  0.550757
0.374141  0.639041  0.550463
0.389516  0.639124  0.552256
0.388996  0.593373  0.583927
0.373678  0.577093  0.517795
0.37366  0.561599  0.517944
0.404729  0.638624  0.499842
0.356329  0.623042  0.485031
0.358777  0.792278  0.58078
0.404779  0.654537  0.555241
0.501248  0.576769  0.514781
0.358581  0.715798  0.595826
0.312395  0.74622  0.48487
0.473595  0.576965  0.506084
0.340598  0.653801  0.469125
0.32568  0.715343  0.45339
0.421924  0.684522  0.40465
0.413272  0.684487  0.419143
0.424721  0.684566  0.417447
0.371311  0.653864  0.484822
0.37004  0.792055  0.470314
0.388608  0.684721  0.500883
0.386582  0.68462  0.484284
0.578611  0.622285  0.500716
0.350402  0.699598  0.358439
0.369439  0.684554  0.468943
0.354999  0.684575  0.469213
0.376553  0.62263  0.421398
0.358712  0.669592  0.533243
0.422358  0.700063  0.497903
0.404382  0.700473  0.571174
0.37295  0.700085  0.501227
0.358299  0.654116  0.517132
0.388527  0.653991  0.500786
0.312059  0.715452  0.46889
0.470979  0.624135  0.561036
0.378609  0.638156  0.436852
0.356484  0.71539  0.485283
0.374684  0.745924  0.391319
0.3867  0.745945  0.391643
0.373826  0.669482  0.517575
0.389423  0.577871  0.552463
0.358806  0.66969  0.549224
0.356348  0.638469  0.485014
0.369346  0.638341  0.468804
0.386751  0.699681  0.376181
0.406803  0.822739  0.537632
0.422231  0.592923  0.518107
0.390226  0.822819  0.552602
0.389678  0.746288  0.552428
0.389303  0.746329  0.568445
0.311187  0.746033  0.421598
0.405733  0.669683  0.536845
0.406535  0.792053  0.519089
0.38891  0.746427  0.627984
0.343433  0.669856  0.579384
0.37369  0.685162  0.685215
0.37367  0.685196  0.670699
0.337783  0.715209  0.421879
0.337419  0.668729  0.35775
0.324297  0.668741  0.357311
0.501998  0.607362  0.499974
0.489778  0.591973  0.494999
0.429118  0.746221  0.430501
0.429054  0.730824  0.430326
0.409736  0.730576  0.378036
0.420662  0.730627  0.378952
0.386629  0.699987  0.484372
0.373856  0.684833  0.517616
0.389663  0.684838  0.517994
0.41956  0.639249  0.67268
0.41956  0.654576  0.672682
0.399191  0.622621  0.405502
0.386539  0.669244  0.484216
0.373772  0.638752  0.517551
0.373799  0.654122  0.517553
0.358563  0.669888  0.595785
0.41956  0.594211  0.561036
0.41956  0.579401  0.561036
0.373864  0.685152  0.581927
0.48759  0.684767  0.527857
0.404683  0.623245  0.499825
0.388423  0.607816  0.500782
0.371233  0.607604  0.484836
0.394768  0.607354  0.451044
0.408328  0.622817  0.448986
0.391604  0.622723  0.435919
0.376527  0.607162  0.421377
0.363766  0.60715  0.421635
0.381054  0.607344  0.452315
0.405596  0.5928  0.518178
0.372797  0.623196  0.501075
0.388341  0.561461  0.500993
0.389396  0.561784  0.518181
0.38849  0.638611  0.500765
0.372823  0.638599  0.501063
0.388985  0.576209  0.420814
0.371283  0.63846  0.484803
0.386396  0.607619  0.484137
0.389468  0.608512  0.552319
0.404603  0.592452  0.499843
0.388394  0.592392  0.500825
0.404176  0.578242  0.600847
0.404642  0.607856  0.499825
0.404219  0.623917  0.672035
0.388912  0.761725  0.627937
0.388367  0.576943  0.500894
0.401868  0.592193  0.482642
0.470794  0.593276  0.542811
0.453688  0.593921  0.561036
0.470677  0.593743  0.561036
0.459176  0.577011  0.500023
0.405503  0.577908  0.536911
0.404218  0.639244  0.672029
0.422017  0.546818  0.518185
0.388899  0.639304  0.642565
0.514769  0.653566  0.50364
0.343495  0.685111  0.563935
0.32824  0.669825  0.56305
0.358451  0.685213  0.670094
0.358544  0.577862  0.596145
0.389046  0.669676  0.728775
0.439934  0.684889  0.518183
0.3897  0.577573  0.535413
0.312931  0.593785  0.653758
0.405544  0.593199  0.536865
0.405584  0.608482  0.536835
0.389455  0.59266  0.517995
0.389006  0.608676  0.583866
0.373681  0.608665  0.612196
0.373683  0.623985  0.612145
0.389555  0.638789  0.517911
0.404231  0.654524  0.686233
0.343281  0.562882  0.669914
0.373721  0.607969  0.517614
0.373699  0.592547  0.517688
0.358713  0.623758  0.56505
0.388909  0.654597  0.656972
0.388909  0.639283  0.656985
0.373895  0.731059  0.581985
0.701564  0.497113  0.452678
0.707747  0.497074  0.435487
0.389241  0.685127  0.56836
0.389229  0.669823  0.568353
0.373687  0.639298  0.612111
0.373658  0.639302  0.656182
0.312938  0.63941  0.698471
0.389852  0.654301  0.535227
0.41956  0.562431  0.714861
0.343273  0.578181  0.669798
0.388899  0.593381  0.613629
0.388903  0.624006  0.613538
0.358641  0.654519  0.580507
0.389043  0.669871  0.583765
0.37367  0.700528  0.626865
0.358821  0.685021  0.549245
0.41956  0.71582  0.574923
0.358625  0.623856  0.580571
0.343416  0.623857  0.579453
0.343421  0.639202  0.579408
0.389626  0.669495  0.51795
0.38959  0.654145  0.517922
0.373846  0.654532  0.581929
0.358557  0.654576  0.595792
0.391522  0.838125  0.536161
0.374853  0.822842  0.551007
0.548681  0.684389  0.531968
0.388958  0.685202  0.598746
0.343486  0.669786  0.563916
0.373682  0.761721  0.626831
0.358468  0.578075  0.670317
0.40488  0.684718  0.49999
0.402142  0.68461  0.48285
0.358574  0.700498  0.595804
0.373981  0.639144  0.566415
0.455422  0.746324  0.541415
0.454383  0.746461  0.561036
0.404235  0.746443  0.686129
0.358452  0.715837  0.64066
0.343407  0.715626  0.532685
0.422343  0.62356  0.518118
0.373655  0.669927  0.641552
0.343478  0.654452  0.563915
0.37421  0.669599  0.534104
0.374021  0.685099  0.566407
0.343653  0.792229  0.533379
0.35901  0.776913  0.549694
0.373666  0.593358  0.656291
0.373662  0.608676  0.656243
0.343312  0.608696  0.609999
0.343388  0.700295  0.532614
0.358753  0.700272  0.533321
0.358838  0.700347  0.549283
0.374186  0.654256  0.534092
0.358771  0.70041  0.565031
0.373883  0.715759  0.58196
0.388968  0.715796  0.598746
0.389067  0.715769  0.583779
0.373711  0.73111  0.612085
0.389077  0.731064  0.583788
0.373771  0.71579  0.597137
0.374662  0.792158  0.53481
0.358476  0.73113  0.625848
0.388912  0.792328  0.627762
0.374408  0.776893  0.550842
0.358435  0.730863  0.517427
0.358398  0.715529  0.517325
0.34351  0.700366  0.548357
0.297783  0.80763  0.516618
0.297783  0.792318  0.516308
0.373716  0.746407  0.612084
0.373787  0.746385  0.597161
0.373721  0.761704  0.612074
0.391218  0.853563  0.551754
0.389943  0.700279  0.535316
0.373873  0.700457  0.58194
0.373765  0.700491  0.597126
0.343485  0.669702  0.548291
0.373761  0.608475  0.714222
0.358568  0.685195  0.595789
0.389537  0.654434  0.552248
0.343438  0.592791  0.548539
0.374178  0.669703  0.550455
0.358725  0.639107  0.565009
0.358791  0.65435  0.54922
0.373784  0.807615  0.714059
0.343445  0.608219  0.548424
0.328137  0.654706  0.608993
0.388935  0.623998  0.598809
0.389015  0.623973  0.583821
0.373836  0.639217  0.58195
0.389025  0.639271  0.58379
0.388941  0.6393  0.598779
0.358614  0.593133  0.580737
0.358676  0.638872  0.533243
0.358776  0.638999  0.549236
0.374069  0.577568  0.550749
0.373931  0.577733  0.566707
0.358616  0.577199  0.533582
0.374075  0.57734  0.534367
0.34331  0.608062  0.532654
0.328195  0.608235  0.54766
0.389822  0.63897  0.535226
0.374139  0.623544  0.534123
0.358642  0.608091  0.533342
0.388931  0.593279  0.671428
0.373806  0.577848  0.582236
0.358748  0.608253  0.549342
0.358736  0.592844  0.549443
0.388925  0.593385  0.59891
0.389155  0.593326  0.568506
0.388925  0.623933  0.671384
0.38917  0.608626  0.568443
0.34338  0.669724  0.728444
0.328181  0.608539  0.728372
0.358597  0.62376  0.728561
0.358618  0.608505  0.580638
0.328205  0.623898  0.578534
0.343359  0.62395  0.594765
0.328083  0.654752  0.654118
0.343357  0.593246  0.594942
0.343357  0.608607  0.594836
0.312936  0.731201  0.638643
0.312951  0.761759  0.623727
0.328171  0.639332  0.593803
0.358446  0.669947  0.640655
0.373726  0.593289  0.597318
0.373727  0.57793  0.597422
0.358535  0.654462  0.713969
0.343291  0.56279  0.684615
0.328102  0.563047  0.669457
0.404207  0.639279  0.657821
0.358497  0.577972  0.611216
0.358506  0.562598  0.611381
0.35847  0.578054  0.626135
0.358452  0.593416  0.640843
0.343272  0.624029  0.684356
0.34327  0.639325  0.684329
0.358491  0.608663  0.61101
0.388922  0.715817  0.613463
0.388905  0.71583  0.628031
0.297783  0.609206  0.653139
0.297783  0.609176  0.66822
0.358684  0.592997  0.743126
0.389117  0.623658  0.743126
0.389115  0.608329  0.743126
0.358471  0.623964  0.684793
0.343312  0.624022  0.609931
0.297783  0.670212  0.622773
0.373658  0.669915  0.656155
0.358474  0.608653  0.684825
0.312929  0.685293  0.683535
0.343259  0.715824  0.669553
0.328085  0.715847  0.669063
0.343254  0.639393  0.654754
0.343253  0.654685  0.654734
0.404262  0.838294  0.699726
0.41956  0.838325  0.699913
0.404201  0.792368  0.643121
0.421392  0.607387  0.445734
0.358453  0.624008  0.670152
0.358599  0.593088  0.728581
0.388999  0.654423  0.714429
0.389046  0.654361  0.728776
0.358505  0.685225  0.610878
0.404219  0.562613  0.657883
0.388942  0.654529  0.685726
0.312927  0.639573  0.653573
0.373654  0.639315  0.641582
0.373654  0.654622  0.641563
0.328083  0.670005  0.669028
0.328083  0.685312  0.654118
0.328089  0.746418  0.669118
0.343269  0.57821  0.655022
0.343379  0.715644  0.728445
0.328232  0.715588  0.743126
0.374029  0.746164  0.517975
0.373764  0.577781  0.714256
0.297783  0.670205  0.653055
0.297783  0.685456  0.653075
0.31301  0.700277  0.743126
0.343262  0.746429  0.654782
0.343265  0.746413  0.669579
0.328179  0.685262  0.5938
0.358509  0.700524  0.610887
0.358443  0.669938  0.655406
0.358608  0.761692  0.595917
0.373798  0.761682  0.597165
0.373815  0.654374  0.728662
0.373816  0.639057  0.728665
0.312952  0.731014  0.713403
0.373698  0.685215  0.612075
0.388908  0.731129  0.628013
0.328083  0.639471  0.654136
0.328096  0.608829  0.683993
0.358461  0.639334  0.625854
0.373667  0.685228  0.626866
0.328143  0.700589  0.609032
0.43434  0.424437  0.628933
0.434331  0.428173  0.637532
0.373668  0.761733  0.641488
0.388901  0.685228  0.64253
0.373659  0.685219  0.656148
0.404198  0.700547  0.643566
0.358442  0.654638  0.655417
0.373691  0.700469  0.68521
0.373661  0.639314  0.626904
0.358495  0.639306  0.610909
0.389111  0.592988  0.743126
0.373817  0.593059  0.728683
0.373896  0.592982  0.743126
0.373899  0.608329  0.743126
0.388908  0.578022  0.6427
0.388899  0.578042  0.628246
0.422578  0.684877  0.51826
0.312938  0.838237  0.639447
0.343371  0.669912  0.594693
0.37369  0.654607  0.612089
0.373747  0.654578  0.597129
0.358498  0.654617  0.610886
0.312931  0.59376  0.668747
0.297783  0.59396  0.668307
0.297783  0.593988  0.65323
0.358498  0.623906  0.699402
0.389047  0.700306  0.728771
0.388909  0.669907  0.656963
0.388924  0.685192  0.671344
0.358494  0.669828  0.699366
0.32814  0.76162  0.713597
0.373899  0.669622  0.743126
0.389118  0.669609  0.743126
0.312951  0.654592  0.713367
0.373689  0.669854  0.685221
0.388942  0.669843  0.685719
0.389053  0.761597  0.728741
0.388924  0.700503  0.671334
0.404219  0.700516  0.672
0.343308  0.776971  0.699071
0.388945  0.62389  0.685745
0.389042  0.562323  0.728797
0.358452  0.700511  0.670093
0.373671  0.700501  0.670693
0.404197  0.669932  0.643588
0.404201  0.578011  0.643674
0.373663  0.654622  0.626883
0.388894  0.624003  0.62811
0.3889  0.669923  0.642539
0.358462  0.65464  0.625832
0.37366  0.624003  0.626936
0.3889  0.608697  0.613577
0.41956  0.731184  0.644561
0.41956  0.71588  0.644602
0.404188  0.669941  0.615058
0.388953  0.669902  0.59875
0.388916  0.685221  0.613474
0.388903  0.700531  0.628041
0.388901  0.68523  0.628049
0.585754  0.66862  0.511263
0.585592  0.653194  0.511324
0.3889  0.578055  0.613695
0.373681  0.593335  0.612266
0.373685  0.57799  0.612361
0.41956  0.654638  0.644654
0.519366  0.531943  0.560885
0.358467  0.685241  0.62582
0.358448  0.685245  0.640652
0.343388  0.59314  0.728482
0.388894  0.608689  0.628144
0.373662  0.593363  0.627045
0.388895  0.593369  0.628189
0.373656  0.68523  0.641546
0.37366  0.608686  0.626982
0.358445  0.654647  0.640665
0.373665  0.669926  0.626872
0.373694  0.669912  0.612078
0.358464  0.669942  0.625821
0.358501  0.669922  0.610877
0.358443  0.639337  0.655436
0.38906  0.79226  0.728702
0.358507  0.76167  0.699348
0.358593  0.669704  0.728549
0.388942  0.685157  0.685713
0.389044  0.577697  0.728793
0.373673  0.623962  0.670751
0.388912  0.608645  0.657027
0.38891  0.623966  0.657003
0.373656  0.60869  0.641652
0.388896  0.639314  0.628085
0.388906  0.639313  0.61351
0.388897  0.654621  0.628068
0.388899  0.669927  0.628057
0.389004  0.562391  0.714473
0.37376  0.623803  0.71421
0.41956  0.577731  0.743126
0.389047  0.608391  0.728784
0.373815  0.577698  0.728692
0.373721  0.623865  0.699742
0.373817  0.608403  0.728676
0.34328  0.624072  0.624976
0.343281  0.608761  0.625039
0.35854  0.608514  0.714005
0.328096  0.57835  0.654435
0.373834  0.807582  0.728593
0.3739  0.654308  0.743126
0.389118  0.654296  0.743126
0.389004  0.577761  0.714464
0.488909  0.70043  0.561033
0.471498  0.700504  0.561036
0.389047  0.623721  0.728781
0.389047  0.639043  0.728778
0.404338  0.669598  0.743126
0.297783  0.563252  0.698557
0.297783  0.578484  0.698421
0.373704  0.577938  0.685355
0.313013  0.669675  0.743126
0.328088  0.608884  0.669135
0.358534  0.685076  0.713962
0.404231  0.700481  0.686213
0.389001  0.623782  0.714438
0.41956  0.638976  0.743126
0.41956  0.65435  0.729008
0.41956  0.65428  0.743126
0.388923  0.654568  0.67136
0.37367  0.654584  0.670715
0.37366  0.715831  0.641537
0.41956  0.792334  0.630082
0.373665  0.746431  0.641515
0.37367  0.669891  0.670705
0.404176  0.822941  0.628461
0.358534  0.700383  0.713961
0.41956  0.777112  0.700571
0.41956  0.761776  0.700657
0.388943  0.70047  0.685704
0.297783  0.578708  0.668439
0.373715  0.822962  0.684886
0.297783  0.777013  0.65349
0.297783  0.761743  0.653373
0.343368  0.838237  0.713756
0.41956  0.76179  0.644391
0.41956  0.746487  0.644494
0.35845  0.669914  0.670098
0.388967  0.700425  0.700064
0.297783  0.730895  0.743126
0.297783  0.715662  0.728183
0.297783  0.71559  0.743126
0.373898  0.70025  0.743126
0.389118  0.700237  0.743126
0.373757  0.700374  0.714184
0.297783  0.669918  0.713192
0.312936  0.838233  0.654364
0.373757  0.685062  0.714187
0.388966  0.68511  0.70007
0.388966  0.669796  0.700075
0.388947  0.608563  0.68576
0.328132  0.700414  0.713557
0.297783  0.608871  0.713236
0.297783  0.609002  0.698262
0.373711  0.562594  0.685403
0.373734  0.5625  0.699845
0.358494  0.685131  0.699363
0.297783  0.807521  0.728289
0.297783  0.746257  0.728205
0.297783  0.761561  0.728221
0.312942  0.761647  0.698576
0.312955  0.761611  0.713443
0.297783  0.82287  0.683816
0.312942  0.807578  0.683879
0.358495  0.700435  0.699362
0.373717  0.685117  0.699708
0.373718  0.700427  0.699704
0.312937  0.669954  0.698459
0.373763  0.593136  0.714238
0.388999  0.669739  0.714426
0.358513  0.562565  0.699551
0.373814  0.669688  0.72866
0.358678  0.684949  0.743126
0.358592  0.685014  0.728548
0.312977  0.623917  0.728266
0.358483  0.57801  0.684926
0.358467  0.669877  0.684747
0.373757  0.654438  0.714195
0.358594  0.654394  0.728551
0.388967  0.639162  0.700086
0.388967  0.65448  0.70008
0.31302  0.593165  0.743126
0.373757  0.669751  0.71419
0.358544  0.577826  0.714055
0.358451  0.639312  0.670125
0.389051  0.74627  0.728753
0.343327  0.669795  0.713751
0.358536  0.639152  0.713977
0.388971  0.608511  0.700105
0.388969  0.623839  0.700094
0.358685  0.608343  0.743126
0.358598  0.608431  0.72857
0.343259  0.624075  0.669596
0.343258  0.639368  0.669565
0.358469  0.639271  0.68477
0.328247  0.577727  0.743126
0.343389  0.577783  0.7285
0.343466  0.577663  0.743126
0.343269  0.654619  0.684314
0.343269  0.669912  0.684307
0.358496  0.639217  0.699384
0.343333  0.608572  0.713799
0.343293  0.639265  0.699059
0.343292  0.654563  0.699047
0.373695  0.608599  0.685282
0.373693  0.623919  0.685258
0.388973  0.593174  0.700119
0.373726  0.593208  0.699784
0.373723  0.608541  0.69976
0.312953  0.624036  0.71339
0.312956  0.593461  0.713457
0.328107  0.654615  0.698743
0.343328  0.654495  0.713755
0.358464  0.593385  0.626026
0.358538  0.623837  0.713988
0.297783  0.609106  0.683257
0.328108  0.792288  0.684064
0.328099  0.593541  0.684058
0.312934  0.593692  0.683688
0.297783  0.807552  0.683686
0.312951  0.807564  0.698721
0.343336  0.593246  0.713827
0.343339  0.577901  0.713863
0.328133  0.654538  0.713555
0.32809  0.685242  0.683903
0.328108  0.63933  0.698755
0.297783  0.563424  0.683618
0.328177  0.639152  0.728351
0.343256  0.624098  0.654789
0.312981  0.577986  0.728329
0.297783  0.639507  0.698204
0.312952  0.639314  0.713374
0.297783  0.639392  0.713195
0.389365  0.776923  0.568489
0.328094  0.608895  0.639268
0.297783  0.624224  0.592331
0.312931  0.624223  0.683569
0.297783  0.624359  0.68321
0.343254  0.685266  0.654726
0.313007  0.776872  0.743126
0.343469  0.593034  0.743126
0.328249  0.593091  0.743126
0.328115  0.59345  0.698863
0.328246  0.623745  0.743126
0.328119  0.578138  0.698932
0.343269  0.685204  0.684305
0.343468  0.623707  0.743126
0.328179  0.623851  0.728359
0.328104  0.578247  0.684146
0.297783  0.639261  0.728167
0.328159  0.822897  0.713664
0.343331  0.623886  0.713778
0.343329  0.639193  0.713764
0.328135  0.639247  0.713563
0.343408  0.83823  0.728445
0.312979  0.608619  0.72828
0.358492  0.593325  0.611096
0.32811  0.624042  0.698778
0.328137  0.623952  0.713579
0.608868  0.761159  0.545727
0.60114  0.761146  0.533585
0.313018  0.623791  0.743126
0.297783  0.593883  0.683334
0.312955  0.608751  0.713417
0.312941  0.608865  0.698531
0.31298  0.593316  0.728301
0.297783  0.593448  0.728213
0.297783  0.578128  0.728247
0.328084  0.700592  0.654134
0.328148  0.792249  0.713628
0.32819  0.822889  0.7284
0.328196  0.838224  0.72841
0.297783  0.608715  0.728189
0.312959  0.578149  0.713513
0.297783  0.608898  0.592392
0.297783  0.609032  0.607648
0.328244  0.63905  0.743126
0.297783  0.593768  0.698326
0.297783  0.593621  0.713281
0.297783  0.578319  0.713347
0.312942  0.593589  0.698589
0.312937  0.807592  0.669007
0.297783  0.578701  0.638256
0.328087  0.608907  0.654231
0.358446  0.624039  0.640721
0.373685  0.777022  0.626794
0.388973  0.746381  0.700014
0.297783  0.654851  0.683178
0.328083  0.654725  0.669033
0.312984  0.700617  0.593069
0.297783  0.700693  0.592397
0.358448  0.608729  0.640772
0.312938  0.563301  0.654069
0.312943  0.563254  0.639047
0.35845  0.654614  0.670108
0.297783  0.563392  0.623285
0.297783  0.578593  0.623089
0.297783  0.578422  0.607889
0.328149  0.731163  0.609123
0.297783  0.563539  0.638452
0.358444  0.685235  0.655402
0.328103  0.578321  0.639492
0.358612  0.807574  0.728519
0.343266  0.715856  0.639883
0.343269  0.731146  0.639905
0.297783  0.639534  0.592302
0.34328  0.639378  0.624935
0.343316  0.654649  0.609866
0.343313  0.639339  0.609889
0.328136  0.639401  0.609014
0.312978  0.639417  0.593011
0.312977  0.624095  0.59305
0.328118  0.578233  0.624478
0.312978  0.608761  0.593121
0.312979  0.593413  0.59323
0.312964  0.578238  0.608611
0.31295  0.578395  0.623764
0.312945  0.608973  0.623518
0.312946  0.593686  0.623618
0.3585  0.608589  0.699426
0.312926  0.639544  0.668578
0.297783  0.639666  0.66814
0.297783  0.639702  0.653054
0.343319  0.578006  0.610237
0.328142  0.578096  0.609382
0.32817  0.593303  0.594032
0.297783  0.593962  0.638115
0.31294  0.578495  0.638856
0.343325  0.700548  0.609884
0.343268  0.593493  0.640064
0.312934  0.578502  0.668867
0.297783  0.6396  0.683186
0.328096  0.578323  0.669317
0.312935  0.578531  0.653889
0.312937  0.578419  0.683792
0.312929  0.609042  0.653667
0.312935  0.609028  0.638621
0.312976  0.639203  0.728258
0.313016  0.639082  0.743126
0.328241  0.654361  0.743126
0.328092  0.639397  0.68392
0.297783  0.700732  0.637997
0.297783  0.624425  0.668167
0.297783  0.624457  0.653083
0.34328  0.593424  0.68445
0.328085  0.624165  0.669083
0.312927  0.62428  0.668609
0.343263  0.593506  0.654918
0.328091  0.593627  0.654316
0.343261  0.639396  0.639884
0.328091  0.639472  0.639167
0.312959  0.639494  0.608248
0.343261  0.654692  0.639862
0.328091  0.654758  0.639147
0.312928  0.624307  0.653608
0.297783  0.624452  0.637963
0.312933  0.624301  0.638558
0.343282  0.669977  0.624905
0.34328  0.654679  0.624913
0.328109  0.654742  0.62411
0.41956  0.792466  0.68628
0.312961  0.685364  0.60826
0.328176  0.66996  0.593783
0.358445  0.700532  0.655403
0.373692  0.715778  0.685203
0.358447  0.71583  0.655406
0.358469  0.700539  0.625826
0.312928  0.715912  0.653629
0.328091  0.670041  0.639143
0.328178  0.776904  0.728375
0.312963  0.807551  0.713538
0.31296  0.792231  0.713501
0.312933  0.639574  0.638522
0.297783  0.639706  0.637933
0.343313  0.792285  0.699073
0.343346  0.792263  0.71377
0.297783  0.639619  0.60756
0.389013  0.776984  0.714326
0.312934  0.715929  0.638592
0.312972  0.715656  0.728264
0.343255  0.700556  0.654734
0.343262  0.685276  0.639856
0.343264  0.700566  0.639866
0.328111  0.685319  0.624118
0.312943  0.639548  0.623416
0.32811  0.670032  0.624107
0.297783  0.639677  0.622766
0.328086  0.715873  0.654157
0.312959  0.83822  0.698853
0.297783  0.853563  0.698891
0.297783  0.8382  0.713573
0.297783  0.853563  0.713646
0.328132  0.685121  0.713552
0.328132  0.669829  0.713551
0.328106  0.669901  0.698739
0.343257  0.715846  0.654747
0.328094  0.700605  0.63917
0.328106  0.685187  0.69874
0.328107  0.700474  0.698747
0.312981  0.670031  0.593004
0.312982  0.685327  0.593028
0.42313  0.776775  0.518848
0.297783  0.654963  0.637926
0.297783  0.654945  0.622761
0.312963  0.700646  0.608296
0.312973  0.685067  0.728255
0.328129  0.807585  0.698885
0.358536  0.715692  0.71396
0.312945  0.700661  0.623455
0.297783  0.700736  0.622843
0.297783  0.670165  0.668137
0.297783  0.654915  0.668131
0.312988  0.731188  0.593199
0.312934  0.70066  0.638552
0.297783  0.670221  0.637936
0.312944  0.685386  0.623423
0.312944  0.67011  0.623404
0.312966  0.731203  0.608414
0.343256  0.83825  0.654816
0.328087  0.731132  0.669087
0.312937  0.700504  0.698476
0.328173  0.730957  0.728356
0.297783  0.70071  0.653107
0.297783  0.715963  0.653151
0.312978  0.792215  0.72832
0.343326  0.685095  0.71375
0.297783  0.685475  0.63796
0.358562  0.8076  0.713906
0.312927  0.65484  0.653559
0.297783  0.654953  0.653047
0.328186  0.807556  0.728391
0.312927  0.685375  0.653572
0.312926  0.670108  0.653559
0.328083  0.670032  0.654112
0.312937  0.654682  0.698461
0.297783  0.654764  0.698197
0.297783  0.654658  0.71319
0.359216  0.807543  0.549915
0.297783  0.746215  0.743126
0.3281  0.761684  0.683997
0.343352  0.807585  0.713768
0.343396  0.807566  0.728451
0.343256  0.669951  0.669539
0.358455  0.731133  0.640667
0.312929  0.654755  0.683528
0.297783  0.670102  0.683183
0.312925  0.670075  0.668563
0.328182  0.792228  0.728383
0.297783  0.792249  0.683572
0.297783  0.715737  0.713226
0.297783  0.731017  0.713246
0.328083  0.685285  0.669032
0.297783  0.700541  0.698227
0.297783  0.715809  0.69825
0.312937  0.746473  0.638709
0.297783  0.822853  0.713504
0.297783  0.807535  0.698577
0.297783  0.807523  0.713441
0.373684  0.777039  0.670584
0.297783  0.776875  0.72824
0.358487  0.777022  0.625864
0.373681  0.761729  0.670627
0.373702  0.761712  0.685149
0.313009  0.715589  0.743126
0.328173  0.685047  0.728346
0.373825  0.776922  0.728628
0.312935  0.79229  0.668912
0.328174  0.669748  0.728345
0.328238  0.669661  0.743126
0.32809  0.66996  0.6839
0.328175  0.654452  0.728347
0.343458  0.68496  0.743126
0.328236  0.68497  0.743126
0.343456  0.700269  0.743126
0.312944  0.776945  0.698617
0.297783  0.669807  0.728166
0.343258  0.700533  0.669543
0.328084  0.700565  0.669044
0.312925  0.685342  0.668573
0.343291  0.685155  0.69904
0.343291  0.669859  0.699041
0.297783  0.685189  0.713199
0.297783  0.700458  0.713211
0.312953  0.74631  0.713421
0.34346  0.669647  0.743126
0.343463  0.65434  0.743126
0.343466  0.639023  0.743126
0.37376  0.853563  0.69922
0.373797  0.838254  0.71394
0.373803  0.853563  0.713855
0.389033  0.853563  0.713932
0.312974  0.669777  0.728253
0.343379  0.685029  0.728443
0.328174  0.746268  0.728361
0.31295  0.700435  0.713377
0.404214  0.746388  0.600608
0.41956  0.746379  0.588765
0.312954  0.822887  0.698783
0.312975  0.654491  0.728254
0.297783  0.685091  0.728169
0.358502  0.746358  0.699355
0.358449  0.731127  0.655409
0.343327  0.700396  0.713751
0.328124  0.792269  0.698857
0.328157  0.761739  0.609261
0.343336  0.761627  0.713766
0.312929  0.670023  0.683527
0.297783  0.685356  0.683197
0.297783  0.685279  0.698211
0.297783  0.670018  0.6982
0.312951  0.66987  0.713366
0.31295  0.685152  0.713369
0.312937  0.685228  0.698465
0.297783  0.700613  0.683219
0.297783  0.685416  0.668154
0.297783  0.70067  0.668181
0.312926  0.700611  0.668592
0.489242  0.822889  0.54479
0.297783  0.761788  0.608021
0.312929  0.700564  0.68355
0.328153  0.80757  0.713646
0.34327  0.700497  0.684309
0.343271  0.715792  0.684316
0.328091  0.700526  0.683912
0.328103  0.822922  0.669338
0.343277  0.807624  0.669616
0.312939  0.731067  0.698515
0.343292  0.700451  0.699042
0.343328  0.7157  0.713754
0.343293  0.71575  0.699047
0.31293  0.746456  0.653729
0.297783  0.746478  0.653281
0.34338  0.730955  0.728447
0.358592  0.700324  0.728547
0.343379  0.700335  0.728444
0.358677  0.700261  0.743126
0.388902  0.807657  0.642067
0.312938  0.715784  0.698493
0.404295  0.730944  0.728876
0.358463  0.777029  0.640661
0.31294  0.746355  0.698542
0.312975  0.761575  0.728292
0.313007  0.761542  0.743126
0.374216  0.700347  0.550507
0.374238  0.715662  0.550552
0.358593  0.715637  0.728547
0.312939  0.792271  0.683804
0.312936  0.776972  0.683739
0.328176  0.761584  0.728368
0.388961  0.807679  0.685344
0.297783  0.746446  0.668326
0.297783  0.761713  0.668404
0.388909  0.761743  0.642401
0.312968  0.807604  0.517077
0.297783  0.776898  0.71334
0.328172  0.71565  0.728351
0.312976  0.776893  0.728305
0.343454  0.746223  0.743126
0.32823  0.761546  0.743126
0.297783  0.761638  0.698363
0.328137  0.746312  0.713584
0.328133  0.71571  0.713564
0.312951  0.715723  0.713388
0.312946  0.715934  0.6235
0.312927  0.715881  0.66862
0.389118  0.715554  0.743126
0.373898  0.715568  0.743126
0.358545  0.761634  0.71395
0.31293  0.715838  0.683572
0.312931  0.731115  0.683601
0.328094  0.731098  0.683946
0.328092  0.715811  0.683927
0.328231  0.746223  0.743126
0.313007  0.74622  0.743126
0.312973  0.730957  0.728272
0.312974  0.746264  0.728281
0.328231  0.730901  0.743126
0.313008  0.730899  0.743126
0.297783  0.730954  0.728193
0.297783  0.715925  0.668217
0.297783  0.731184  0.668265
0.434504  0.378519  0.604026
0.44982  0.369666  0.605356
0.373669  0.777036  0.641444
0.312955  0.822927  0.624292
0.373773  0.776967  0.714127
0.343341  0.776943  0.713768
0.328143  0.776932  0.713612
0.328115  0.761654  0.698809
0.328119  0.776959  0.698832
0.312929  0.731183  0.653673
0.312957  0.776918  0.71347
0.38892  0.838279  0.670537
0.297783  0.746356  0.698316
0.297783  0.73108  0.698279
0.297783  0.822924  0.608926
0.328152  0.853563  0.69898
0.312932  0.746395  0.683638
0.373848  0.853563  0.728488
0.312938  0.822905  0.669114
0.297783  0.822881  0.668931
0.328092  0.761709  0.669154
0.297783  0.715986  0.638046
0.297783  0.731244  0.638112
0.297783  0.746404  0.683336
0.297783  0.776927  0.698421
0.297783  0.761678  0.683399
0.328103  0.822931  0.639607
0.297783  0.715873  0.683248
0.328092  0.761727  0.65427
0.404193  0.715831  0.615023
0.343454  0.761548  0.743126
0.389003  0.731008  0.7144
0.37374  0.792321  0.69958
0.37371  0.79234  0.685056
0.38893  0.746437  0.671265
0.373683  0.822965  0.67032
0.313007  0.807541  0.743126
0.388971  0.73106  0.700038
0.297783  0.838236  0.609239
0.297783  0.792225  0.698492
0.297783  0.792205  0.713386
0.358596  0.74627  0.728544
0.312928  0.731154  0.668657
0.297783  0.822876  0.743126
0.313007  0.82288  0.743126
0.297783  0.807536  0.743126
0.312941  0.822921  0.639287
0.437292  0.838298  0.561036
0.404192  0.700546  0.629324
0.41956  0.700573  0.630643
0.313048  0.777009  0.547553
0.297783  0.731255  0.622972
0.343391  0.792237  0.728452
0.40489  0.746326  0.555354
0.41956  0.838184  0.601686
0.41956  0.83821  0.615356
0.358456  0.731111  0.670095
0.389071  0.838247  0.728587
0.389068  0.822922  0.728635
0.328235  0.853563  0.743126
0.328202  0.853563  0.728423
0.34346  0.853563  0.743126
0.35855  0.776954  0.713941
0.297783  0.715987  0.607706
0.297783  0.715994  0.622899
0.297783  0.731254  0.607786
0.34365  0.792277  0.564474
0.312675  0.761602  0.500716
0.343082  0.715559  0.516871
0.312964  0.715925  0.608347
0.328146  0.715876  0.609071
0.343386  0.715819  0.59476
0.328292  0.792314  0.57908
0.328115  0.715887  0.624174
0.312948  0.731207  0.623559
0.328414  0.853563  0.579566
0.328259  0.853563  0.594711
0.328094  0.838245  0.639677
0.358476  0.74639  0.684737
0.312929  0.74643  0.668703
0.328123  0.761742  0.624336
0.312949  0.746482  0.623634
0.297783  0.746515  0.623066
0.297783  0.746502  0.638195
0.358459  0.746413  0.670092
0.312931  0.76171  0.66876
0.312934  0.761681  0.683684
0.312953  0.77704  0.623839
0.312933  0.853563  0.639624
0.328097  0.746389  0.683969
0.358541  0.746317  0.713955
0.358541  0.822931  0.61086
0.376444  0.853563  0.519817
0.392907  0.853563  0.520202
0.389268  0.715732  0.568394
0.358469  0.792331  0.670041
0.312978  0.853563  0.713678
0.373619  0.838253  0.626289
0.404182  0.822909  0.614259
0.358404  0.853563  0.65502
0.312981  0.807543  0.728338
0.359392  0.822869  0.549995
0.312933  0.777016  0.653882
0.312932  0.761733  0.653798
0.31294  0.777031  0.638888
0.297783  0.777034  0.638437
0.297783  0.76178  0.623186
0.297783  0.761765  0.638302
0.358536  0.838252  0.699189
0.328167  0.838228  0.713684
0.311446  0.746078  0.437513
0.297783  0.822856  0.728319
0.312984  0.822876  0.728358
0.388839  0.853563  0.655762
0.388898  0.853563  0.670254
0.358441  0.838251  0.625612
0.38884  0.838254  0.627145
0.358538  0.731003  0.713958
0.388958  0.792367  0.685454
0.373661  0.822942  0.626494
0.373971  0.730841  0.517853
0.34434  0.853563  0.549481
0.388944  0.715784  0.685692
0.37372  0.715738  0.699698
0.344113  0.838225  0.549408
0.312955  0.807623  0.624124
0.312935  0.792306  0.653982
0.327572  0.74622  0.500947
0.343298  0.822937  0.625127
0.328127  0.822934  0.624657
0.328142  0.838232  0.698944
0.328117  0.838246  0.624734
0.312974  0.853563  0.60964
0.312979  0.838244  0.609432
0.328625  0.838239  0.548961
0.343362  0.822933  0.610163
0.373755  0.838262  0.699349
0.358586  0.853563  0.713793
0.358545  0.853563  0.699118
0.373722  0.731051  0.699689
0.358499  0.731048  0.699359
0.328232  0.822882  0.743126
0.328231  0.807544  0.743126
0.343455  0.807545  0.743126
0.313015  0.746454  0.578012
0.297783  0.8076  0.638803
0.297783  0.792327  0.623524
0.297783  0.822914  0.624007
0.297783  0.807614  0.623749
0.388904  0.715835  0.642508
0.373764  0.746322  0.714164
0.373768  0.761644  0.714149
0.373726  0.746366  0.699675
0.297783  0.792312  0.638604
0.328233  0.838222  0.743126
0.312972  0.838217  0.713624
0.312967  0.82288  0.713579
0.312942  0.853563  0.669364
0.312948  0.838224  0.684058
0.312966  0.853563  0.698934
0.31294  0.838229  0.669232
0.297783  0.838212  0.669112
0.37422  0.792235  0.566672
0.358623  0.838235  0.728486
0.358599  0.761592  0.728541
0.297783  0.82286  0.698674
0.312933  0.776996  0.66883
0.297783  0.776988  0.668502
0.312941  0.807615  0.639138
0.297783  0.822904  0.639033
0.328093  0.838243  0.654558
0.328097  0.822927  0.654497
0.339204  0.761182  0.325882
0.339205  0.745773  0.325828
0.349784  0.653333  0.374177
0.35984  0.668396  0.261014
0.371067  0.82265  0.294702
0.37965  0.714921  0.329057
0.345906  0.807214  0.226761
0.386798  0.79207  0.376894
0.297783  0.761241  0.324755
0.297783  0.776673  0.357374
0.328209  0.761631  0.532432
0.327082  0.761519  0.485411
0.327665  0.77689  0.501345
0.36271  0.822607  0.209997
0.311706  0.653793  0.452901
0.297783  0.730683  0.421128
0.339376  0.853563  0.324958
0.297783  0.807447  0.259653
0.328333  0.822899  0.517861
0.343736  0.822865  0.518288
0.313086  0.80763  0.563386
0.297783  0.731187  0.561919
0.340515  0.83815  0.30896
0.326304  0.838169  0.308886
0.344154  0.776444  0.2603
0.338228  0.807408  0.342184
0.338212  0.792016  0.342181
0.324807  0.761233  0.34157
0.32546  0.776607  0.325403
0.325458  0.761201  0.32533
0.358488  0.792325  0.625846
0.373662  0.715824  0.656137
0.373735  0.777002  0.699623
0.389009  0.761657  0.71436
0.37373  0.761683  0.699654
0.41956  0.822838  0.601934
0.41956  0.82288  0.615668
0.41956  0.807569  0.615947
0.404199  0.715852  0.643546
0.388977  0.761703  0.69998
0.532187  0.822789  0.519277
0.546295  0.82278  0.519181
0.312889  0.776962  0.516533
0.373829  0.792251  0.728613
0.3739  0.792202  0.743126
0.373899  0.776868  0.743126
0.40428  0.807666  0.714394
0.404202  0.761762  0.643384
0.41956  0.777149  0.672323
0.41956  0.777144  0.686428
0.373745  0.807638  0.699522
0.388961  0.822984  0.685203
0.388912  0.71583  0.656931
0.404579  0.822851  0.570982
0.41956  0.822944  0.561036
0.644002  0.730069  0.489606
0.632688  0.730132  0.499663
0.642778  0.730141  0.508791
0.388989  0.807664  0.699779
0.373904  0.853563  0.743126
0.389123  0.853563  0.743126
0.389072  0.853563  0.728521
0.311883  0.807544  0.45438
0.343294  0.807615  0.684357
0.388931  0.822984  0.67075
0.328101  0.80761  0.669288
0.388958  0.83828  0.685026
0.404108  0.853563  0.641946
0.388926  0.731112  0.613452
0.373844  0.838241  0.728533
0.373904  0.83822  0.743126
0.373839  0.822912  0.728567
0.358617  0.822905  0.728505
0.358569  0.822923  0.713878
0.389124  0.838218  0.743126
0.389031  0.838265  0.714054
0.373778  0.792291  0.714098
0.388981  0.777026  0.699931
0.388985  0.792347  0.699865
0.389017  0.792311  0.714281
0.389022  0.807635  0.714223
0.404195  0.853563  0.670601
0.34327  0.80763  0.65484
0.358457  0.807642  0.655317
0.358823  0.746335  0.565188
0.358852  0.76164  0.565259
0.358377  0.853563  0.625435
0.373531  0.853563  0.626004
0.358373  0.853563  0.640251
0.373673  0.838267  0.670168
0.388743  0.853563  0.626777
0.404068  0.853563  0.627747
0.41956  0.853563  0.628865
0.358873  0.822907  0.58075
0.373909  0.746358  0.582011
0.41956  0.853563  0.699685
0.404283  0.853563  0.714027
0.41956  0.853563  0.714142
0.343266  0.822939  0.654835
0.343278  0.822936  0.669611
0.358496  0.822945  0.684599
0.343299  0.82293  0.684351
0.343253  0.83825  0.63999
0.328085  0.853563  0.654623
0.343239  0.853563  0.654784
0.343276  0.838249  0.669594
0.4042  0.792292  0.614672
0.472469  0.823013  0.561036
0.472272  0.80771  0.561036
0.518269  0.838168  0.518329
0.358524  0.807619  0.699285
0.358517  0.792301  0.699314
0.34329  0.792303  0.684357
0.358489  0.79232  0.684688
0.343319  0.807602  0.699072
0.653597  0.760983  0.518272
0.373679  0.807633  0.626636
0.486959  0.593103  0.544356
0.472827  0.746181  0.524908
0.388936  0.792374  0.671046
0.388915  0.807674  0.656494
0.373671  0.792349  0.655966
0.373668  0.807656  0.655872
0.358547  0.80762  0.610932
0.404202  0.777065  0.643273
0.388904  0.822977  0.656309
0.388886  0.822962  0.64187
0.388908  0.74644  0.642453
0.585642  0.730425  0.538955
0.38891  0.777047  0.642324
0.373673  0.715807  0.670686
0.358483  0.761723  0.625866
0.373679  0.746422  0.626852
0.358518  0.731117  0.610922
0.373662  0.807647  0.641279
0.41956  0.807639  0.72884
0.328126  0.777032  0.624409
0.328104  0.777028  0.639396
0.35846  0.761729  0.640671
0.388928  0.731125  0.671299
0.404237  0.761767  0.686068
0.436929  0.731152  0.561036
0.4042  0.731155  0.643513
0.404209  0.731158  0.657733
0.404194  0.731142  0.629275
0.41956  0.715853  0.616667
0.41956  0.73114  0.616631
0.38894  0.792301  0.613243
0.404239  0.777089  0.685983
0.41956  0.776832  0.743126
0.41956  0.761496  0.743126
0.404298  0.761604  0.728848
0.389645  0.730985  0.552375
0.389284  0.731032  0.568419
0.373678  0.74642  0.670657
0.358452  0.746426  0.655409
0.343278  0.792327  0.640002
0.328106  0.792323  0.639464
0.388906  0.731138  0.642487
0.388914  0.731137  0.656908
0.328117  0.731171  0.624218
0.34327  0.792324  0.654833
0.343289  0.715855  0.624945
0.35848  0.761698  0.684728
0.404922  0.761623  0.555389
0.32809  0.746439  0.654225
0.388919  0.777061  0.656743
0.358473  0.731084  0.684741
0.388919  0.792368  0.656637
0.388909  0.792352  0.642215
0.376955  0.776719  0.422649
0.389506  0.77674  0.422213
0.37439  0.792112  0.518525
0.373676  0.731113  0.670675
0.358512  0.776985  0.699335
0.358458  0.77703  0.655389
0.312979  0.807629  0.609047
0.328175  0.822934  0.609636
0.328097  0.792316  0.654376
0.343274  0.761731  0.639956
0.343277  0.777027  0.639981
0.522182  0.822844  0.54646
0.524996  0.822902  0.560783
0.388916  0.746445  0.656873
0.388935  0.777063  0.671144
0.388932  0.76175  0.671215
0.388918  0.761752  0.65682
0.373671  0.777042  0.656033
0.373669  0.761736  0.656079
0.343268  0.777023  0.654819
0.388851  0.838265  0.641609
0.388882  0.838274  0.65607
0.343268  0.761711  0.669593
0.343265  0.761724  0.654801
0.328095  0.777019  0.65432
0.388905  0.807634  0.627616
0.358485  0.807631  0.625806
0.358455  0.761727  0.655403
0.373667  0.746431  0.656108
0.373698  0.746399  0.685175
0.373676  0.731124  0.626861
0.328099  0.746452  0.63928
0.328097  0.731168  0.639235
0.34326  0.731137  0.654763
0.358472  0.715834  0.625836
0.358484  0.777008  0.684713
0.343285  0.776995  0.684352
0.343272  0.777012  0.669605
0.328098  0.792304  0.66924
0.328095  0.777004  0.669194
0.373668  0.79234  0.641377
0.373685  0.792326  0.626732
0.373833  0.838236  0.596692
0.37405  0.715717  0.56646
0.373779  0.731088  0.59715
0.388974  0.73109  0.598743
0.374026  0.807574  0.582001
0.388885  0.822943  0.627416
0.37384  0.807595  0.597053
0.358451  0.853563  0.669737
0.358459  0.792335  0.655362
0.358459  0.807638  0.640593
0.358463  0.792333  0.640637
0.34327  0.822939  0.640012
0.373687  0.807658  0.670435
0.343239  0.853563  0.625048
0.343275  0.792316  0.669614
0.358421  0.838255  0.640409
0.328112  0.807598  0.684101
0.358473  0.82294  0.625732
0.35847  0.80764  0.669999
0.343308  0.853563  0.684317
0.328128  0.853563  0.684228
0.343303  0.838246  0.684337
0.358447  0.822946  0.64052
0.373647  0.822954  0.641141
0.373658  0.822962  0.655743
0.373636  0.838265  0.655571
0.373679  0.838245  0.611549
0.38887  0.838242  0.61263
0.422921  0.776687  0.498633
0.328097  0.853563  0.624805
0.343349  0.838247  0.610138
0.328153  0.853563  0.609792
0.35845  0.82295  0.655249
0.373613  0.83826  0.640949
0.373549  0.853563  0.640683
0.388782  0.853563  0.64125
0.373598  0.853563  0.655345
0.343222  0.853563  0.639946
0.328079  0.853563  0.639746
0.388937  0.777  0.613334
0.388913  0.777026  0.627866
0.389619  0.715679  0.552331
0.312534  0.807575  0.485875
0.37409  0.746325  0.566545
0.373927  0.761657  0.582035
0.373952  0.776957  0.582049
0.343296  0.746437  0.625005
0.32812  0.746455  0.624272
0.45622  0.83818  0.541901
0.358516  0.838246  0.61073
0.373581  0.853563  0.611217
0.358639  0.853563  0.595509
0.35845  0.853563  0.610517
0.358537  0.77701  0.610969
0.343338  0.746428  0.609988
0.389181  0.807559  0.583655
0.358544  0.792313  0.610963
0.374076  0.822895  0.581888
0.409813  0.822734  0.451816
0.630804  0.838083  0.51776
0.358672  0.83824  0.595743
0.359642  0.838208  0.55001
0.32845  0.822925  0.564085
0.404185  0.838217  0.599739
0.312848  0.746315  0.51616
0.374591  0.83821  0.566401
0.374067  0.731022  0.566499
0.374161  0.776929  0.566639
0.343937  0.822895  0.549285
0.359134  0.82289  0.565458
0.343329  0.715842  0.609911
0.343305  0.807629  0.625125
0.343306  0.792325  0.625105
0.328129  0.792327  0.624489
0.343422  0.777007  0.594977
0.389783  0.776889  0.552549
0.440463  0.761516  0.518576
0.343492  0.761688  0.579662
0.343344  0.761722  0.610034
0.313018  0.822936  0.594107
0.313012  0.807632  0.593901
0.328231  0.715821  0.57858
0.313007  0.715871  0.577829
0.328197  0.746438  0.594009
0.358892  0.776945  0.565334
0.402949  0.791969  0.484151
0.488062  0.730799  0.527972
0.297783  0.807617  0.501038
0.297783  0.807601  0.485388
0.312986  0.715903  0.593125
0.41956  0.700535  0.574931
0.41956  0.700541  0.588837
0.35853  0.76171  0.61096
0.328192  0.731146  0.593936
0.328187  0.715854  0.593877
0.358687  0.731067  0.580602
0.358639  0.792297  0.595954
0.503519  0.746084  0.530424
0.48823  0.746137  0.528011
0.343566  0.77691  0.53319
0.343273  0.776877  0.51746
0.328374  0.792286  0.548328
0.343714  0.792255  0.548985
0.313005  0.792335  0.593713
0.32833  0.776974  0.548148
0.327991  0.82289  0.502329
0.359026  0.807568  0.565453
0.358948  0.792254  0.565403
0.328214  0.777024  0.594197
0.313019  0.715828  0.562457
0.328272  0.777013  0.57895
0.391002  0.822711  0.519434
0.328204  0.76173  0.594097
0.404312  0.80754  0.58584
0.375016  0.822769  0.519092
0.522644  0.853563  0.546779
0.343111  0.730895  0.516975
0.38893  0.746407  0.613431
0.434689  0.715336  0.474532
0.404297  0.792235  0.585948
0.389104  0.761652  0.583794
0.406032  0.730837  0.518484
0.390234  0.776833  0.535744
0.373811  0.776982  0.597156
0.388998  0.776973  0.598671
0.421893  0.730977  0.53906
0.469712  0.822764  0.483144
0.459659  0.822812  0.474828
0.388934  0.761702  0.613394
0.406241  0.792137  0.537397
0.422232  0.792175  0.539365
0.423321  0.792064  0.519028
0.373727  0.777004  0.612048
0.386747  0.730693  0.484616
0.313038  0.792333  0.578474
0.311948  0.82289  0.454789
0.594278  0.80733  0.521867
0.579951  0.807357  0.526638
0.38898  0.83823  0.598018
0.473753  0.83817  0.525681
0.404207  0.685226  0.657798
0.38875  0.853563  0.612216
0.389123  0.776948  0.583778
0.439637  0.838119  0.540654
0.389016  0.807582  0.598487
0.404196  0.807595  0.614494
0.404228  0.807562  0.600236
0.389489  0.807534  0.568453
0.388936  0.807608  0.613108
0.388919  0.822922  0.612913
0.389014  0.822902  0.598304
0.389215  0.822881  0.583494
0.387661  0.776739  0.407112
0.389416  0.792224  0.56849
0.374126  0.838225  0.581655
0.374149  0.853563  0.581222
0.388859  0.853563  0.597583
0.373755  0.853563  0.596328
0.389168  0.853563  0.582664
0.389235  0.838219  0.583196
0.374304  0.807548  0.566672
0.374642  0.807516  0.550993
0.39001  0.807498  0.552639
0.405029  0.792215  0.555459
0.406041  0.853563  0.487883
0.38995  0.853563  0.488864
0.538915  0.838174  0.546291
0.413261  0.838136  0.350551
0.389746  0.838199  0.568034
0.404631  0.837986  0.48627
0.374815  0.853563  0.565969
0.389953  0.853563  0.567353
0.375653  0.853563  0.550575
0.437089  0.792394  0.561036
0.40866  0.853563  0.537516
0.39246  0.853563  0.535964
0.404342  0.807525  0.743126
0.327923  0.853563  0.487948
0.343158  0.853563  0.488442
0.357472  0.822798  0.487276
0.395905  0.807372  0.45327
0.409268  0.792075  0.450739
0.489424  0.77671  0.511736
0.454615  0.792413  0.561036
0.406829  0.807347  0.519338
0.385988  0.838081  0.4718
0.389992  0.838166  0.424029
0.390946  0.822765  0.536129
0.375169  0.822805  0.535114
0.375636  0.838161  0.535211
0.376333  0.853563  0.535196
0.37333  0.776754  0.50199
0.390105  0.82267  0.502864
0.35693  0.792108  0.486345
0.407306  0.82266  0.519646
0.297783  0.792274  0.485082
0.33873  0.761393  0.438237
0.32512  0.761419  0.438008
0.39915  0.776672  0.467826
0.379081  0.776711  0.43811
0.406208  0.761459  0.518727
0.312976  0.792333  0.608877
0.406105  0.776843  0.537281
0.374529  0.776847  0.534662
0.402339  0.73068  0.483199
0.402265  0.715333  0.483061
0.379942  0.838148  0.440346
0.388704  0.715418  0.501054
0.390272  0.792074  0.51887
0.390555  0.807383  0.519127
0.390138  0.76153  0.535627
0.297783  0.653756  0.436754
0.540322  0.373858  0.519314
0.353418  0.853563  0.441483
0.367026  0.853563  0.441662
0.375718  0.853563  0.504463
0.374767  0.730487  0.375713
0.375666  0.730441  0.360222
0.389869  0.746151  0.518344
0.389977  0.715599  0.535372
0.373925  0.715512  0.517754
0.374863  0.807474  0.534968
0.390595  0.807442  0.536013
0.373044  0.730773  0.501438
0.406342  0.776759  0.518889
0.390086  0.776769  0.518659
0.372  0.792056  0.486197
0.297783  0.746271  0.484452
0.34168  0.715425  0.485196
0.37547  0.776717  0.407164
0.390377  0.792135  0.535876
0.404781  0.746037  0.435425
0.37462  0.699707  0.390947
0.37529  0.699749  0.406368
0.387478  0.699772  0.406299
0.36236  0.745915  0.390964
0.379627  0.822775  0.439508
0.405069  0.730744  0.500288
0.405158  0.746069  0.500431
0.387089  0.776687  0.485246
0.390018  0.730913  0.535442
0.374327  0.730911  0.53432
0.374264  0.730973  0.550609
0.384664  0.792015  0.469626
0.386938  0.761364  0.484987
0.297783  0.792298  0.500729
0.389092  0.776715  0.501718
0.343462  0.746274  0.532889
0.371811  0.776726  0.485866
0.358848  0.746244  0.533577
0.358484  0.74619  0.517554
0.413883  0.822917  0.421108
0.402047  0.822842  0.422485
0.357912  0.776799  0.501933
0.413886  0.838221  0.421624
0.40212  0.838178  0.423107
0.386829  0.746033  0.484782
0.37517  0.622559  0.405992
0.387344  0.622583  0.405849
0.356774  0.776771  0.486026
0.343431  0.730952  0.532776
0.328159  0.730991  0.532162
0.388842  0.746082  0.501317
0.388947  0.761402  0.501495
0.344191  0.838216  0.534055
0.384463  0.776684  0.469262
0.357153  0.807448  0.486752
0.35893  0.838232  0.580627
0.374438  0.761537  0.534529
0.358982  0.776875  0.533851
0.374223  0.776798  0.518306
0.324813  0.776635  0.341668
0.32434  0.776663  0.357895
0.358551  0.761514  0.517709
0.37411  0.761483  0.518125
0.387621  0.807326  0.486035
0.311246  0.792147  0.422237
0.297783  0.792153  0.421842
0.343526  0.80753  0.517968
0.388827  0.838058  0.487561
0.344506  0.853563  0.534289
0.341685  0.838201  0.472047
0.312922  0.792283  0.516782
0.313112  0.822938  0.563637
0.374639  0.807433  0.518786
0.35928  0.822821  0.518701
0.388097  0.822665  0.486663
0.375876  0.853563  0.409026
0.386681  0.853563  0.392898
0.374854  0.853563  0.392612
0.297783  0.82288  0.438383
0.311558  0.807527  0.438508
0.373273  0.838119  0.487984
0.374813  0.83812  0.503688
0.443894  0.792043  0.493632
0.443658  0.77673  0.493428
0.34354  0.838202  0.503209
0.328183  0.838226  0.502801
0.31298  0.822932  0.609234
0.343807  0.807572  0.549138
0.358671  0.82292  0.595876
0.375528  0.792092  0.407407
0.387716  0.792112  0.407352
0.358065  0.792128  0.502211
0.311054  0.792125  0.406217
0.374137  0.853563  0.489035
0.358544  0.853563  0.488827
0.386925  0.853563  0.473241
0.371929  0.853563  0.473474
0.34041  0.745732  0.309604
0.326234  0.745755  0.308989
0.366603  0.838171  0.440629
0.313137  0.822936  0.548297
0.312829  0.822787  0.276157
0.297783  0.82284  0.276351
0.337364  0.792108  0.406845
0.324315  0.807493  0.406833
0.328259  0.838246  0.594634
0.358524  0.746413  0.610942
0.363213  0.822831  0.407954
0.359504  0.822845  0.534389
0.342995  0.807512  0.502301
0.343224  0.822853  0.502709
0.312945  0.838242  0.502323
0.312835  0.730987  0.516027
0.358785  0.792157  0.518123
0.343377  0.792202  0.517693
0.297783  0.838253  0.532877
0.328348  0.82293  0.579352
0.377754  0.853563  0.425366
0.390158  0.853563  0.42496
0.359463  0.853563  0.565165
0.359983  0.853563  0.549909
0.358286  0.80746  0.502558
0.359095  0.792192  0.534019
0.358986  0.807484  0.51839
0.359261  0.807513  0.534202
0.34202  0.792157  0.486221
0.343292  0.731145  0.624972
0.343333  0.731135  0.609946
0.342186  0.807499  0.486602
0.327216  0.792202  0.485935
0.344024  0.838208  0.518657
0.297783  0.822944  0.563279
0.32774  0.792222  0.501613
0.297783  0.731219  0.577262
0.313024  0.73113  0.562545
0.343797  0.822908  0.564666
0.328595  0.853563  0.564386
0.328752  0.853563  0.549175
0.343777  0.807551  0.53359
0.32825  0.822933  0.594535
0.297783  0.792349  0.577956
0.313001  0.776987  0.532075
0.328257  0.761714  0.578833
0.343477  0.746388  0.579587
0.297783  0.83825  0.501789
0.313066  0.822938  0.578908
0.328395  0.807611  0.563917
0.328435  0.8076  0.548529
0.328153  0.746451  0.609186
0.358597  0.746394  0.595886
0.343905  0.838233  0.56471
0.35928  0.838221  0.565379
0.344037  0.853563  0.564687
0.343672  0.838239  0.57994
0.34372  0.853563  0.579865
0.343479  0.838243  0.595086
0.328382  0.838244  0.579472
0.356353  0.745667  0.294227
0.297783  0.792015  0.243033
0.328518  0.838242  0.564245
0.297783  0.777062  0.57772
0.297783  0.761787  0.592803
0.297783  0.777063  0.592983
0.328168  0.792327  0.609441
0.343357  0.792319  0.610124
0.297783  0.715649  0.499862
0.312956  0.73104  0.531597
0.297783  0.731099  0.531061
0.297783  0.715781  0.530961
0.327138  0.776861  0.485645
0.297783  0.74641  0.531191
0.297783  0.73099  0.499964
0.297783  0.838246  0.578923
0.297783  0.822939  0.578565
0.297783  0.822932  0.593779
0.343455  0.715785  0.579468
0.343516  0.715742  0.56402
0.343392  0.731116  0.594804
0.358588  0.731096  0.595855
0.35872  0.761669  0.580697
0.297783  0.777059  0.608187
0.297783  0.777049  0.623337
0.341714  0.730781  0.48532
0.327012  0.730824  0.485072
0.32699  0.715468  0.484954
0.297783  0.761688  0.51584
0.297783  0.777003  0.51605
0.328246  0.746417  0.578732
0.34341  0.761708  0.594915
0.297783  0.746518  0.607889
0.328261  0.715777  0.563174
0.297783  0.777044  0.547013
0.297783  0.777056  0.562398
0.358745  0.776971  0.580744
0.343513  0.77699  0.579743
0.313021  0.761745  0.578139
0.313011  0.731163  0.57791
0.312443  0.776903  0.485272
0.343525  0.715688  0.548417
0.343505  0.700429  0.56397
0.342504  0.715491  0.501029
0.327523  0.715534  0.500692
0.313065  0.792326  0.563159
0.353808  0.776744  0.454393
0.342635  0.761512  0.50147
0.3432  0.761552  0.517265
0.358701  0.746368  0.580648
0.32827  0.731084  0.563251
0.358785  0.715721  0.565072
0.35888  0.730981  0.549405
0.358857  0.715666  0.549336
0.357633  0.715457  0.501264
0.32791  0.715601  0.516401
0.342716  0.776845  0.501692
0.312382  0.838235  0.471073
0.312424  0.776591  0.292403
0.34353  0.73105  0.564086
0.343548  0.746357  0.564166
0.375348  0.730558  0.406622
0.387541  0.730581  0.406566
0.328282  0.746388  0.563347
0.358911  0.746293  0.549488
0.358903  0.76156  0.533703
0.343571  0.761662  0.564259
0.35773  0.746138  0.501527
0.357806  0.76147  0.501708
0.343604  0.776968  0.564364
0.328322  0.776996  0.563599
0.342831  0.792177  0.501966
0.328299  0.761692  0.563463
0.343601  0.76163  0.548706
0.343647  0.776942  0.548839
0.343505  0.761592  0.533027
0.341818  0.761475  0.485672
0.340818  0.761444  0.469878
0.297783  0.822924  0.485741
0.312656  0.746268  0.500542
0.297783  0.730929  0.484322
0.297783  0.746368  0.515674
0.297783  0.731046  0.515543
0.342536  0.730837  0.501144
0.312642  0.730931  0.500403
0.327544  0.73088  0.500804
0.297783  0.777026  0.531564
0.328037  0.776919  0.517003
0.297783  0.746321  0.500095
0.297783  0.761651  0.500262
0.312632  0.715587  0.500295
0.313038  0.761727  0.562793
0.31305  0.777026  0.56296
0.312981  0.761673  0.531881
0.297783  0.792346  0.593205
0.328308  0.792266  0.53282
0.395243  0.745996  0.451928
0.31229  0.822899  0.470577
0.312221  0.80756  0.470168
0.364018  0.745964  0.422362
0.297783  0.746165  0.452977
0.297783  0.746219  0.468746
0.337876  0.761369  0.422347
0.311331  0.792045  0.341506
0.355064  0.715331  0.469402
0.313505  0.822757  0.243113
0.328507  0.83823  0.518246
0.32825  0.776948  0.53261
0.297783  0.761766  0.562199
0.313021  0.746396  0.547224
0.32818  0.746312  0.532283
0.297783  0.746498  0.57738
0.297783  0.76178  0.57753
0.297783  0.731242  0.59255
0.297783  0.746513  0.592661
0.312995  0.761756  0.593408
0.327989  0.761594  0.516803
0.328106  0.792245  0.517244
0.313006  0.715776  0.547012
0.297783  0.71584  0.546421
0.297783  0.731146  0.54652
0.313012  0.731088  0.547105
0.297783  0.792343  0.547265
0.328518  0.822918  0.548742
0.297783  0.746476  0.562042
0.297783  0.761746  0.546808
0.297783  0.746446  0.546646
0.313032  0.761703  0.547372
0.297783  0.792338  0.608393
0.312973  0.777045  0.608728
0.31297  0.761761  0.608602
0.313  0.777043  0.593548
0.327473  0.822882  0.486728
0.342418  0.822846  0.487081
0.297783  0.76172  0.531356
0.343952  0.82288  0.533819
0.328298  0.761664  0.547992
0.312966  0.746358  0.531723
0.31303  0.746428  0.562656
0.312865  0.761639  0.516327
0.398447  0.638332  0.466564
0.313082  0.838248  0.579146
0.297783  0.83825  0.563653
0.313185  0.838249  0.5486
0.313173  0.853563  0.564183
0.328388  0.807586  0.533062
0.297783  0.792333  0.531821
0.313051  0.807633  0.578681
0.312789  0.807591  0.50151
0.297783  0.792349  0.562644
0.297783  0.80764  0.578239
0.297783  0.807644  0.562939
0.313024  0.838246  0.594324
0.313096  0.853563  0.579391
0.313025  0.853563  0.594547
0.327886  0.807339  0.276276
0.327902  0.822744  0.276172
0.312826  0.791984  0.27606
0.312697  0.838238  0.486746
0.327325  0.807542  0.48629
0.328202  0.807571  0.517529
0.313067  0.807616  0.53258
0.311693  0.838228  0.439388
0.297783  0.822942  0.516974
0.297783  0.807639  0.532129
0.313029  0.822925  0.517421
0.327846  0.807555  0.501938
0.32668  0.80753  0.470576
0.312738  0.792263  0.501194
0.297783  0.822935  0.501395
0.328817  0.853563  0.533955
0.328642  0.838234  0.533629
0.313107  0.838245  0.517815
0.313182  0.838247  0.533239
0.313252  0.853563  0.53363
0.312605  0.822908  0.486271
0.313047  0.853563  0.502857
0.297783  0.838245  0.486131
0.314086  0.776423  0.209997
0.314065  0.791841  0.209997
0.297783  0.776975  0.500471
0.297783  0.776943  0.484826
0.312702  0.776933  0.500931
0.312858  0.822917  0.501883
0.312808  0.853563  0.487335
0.32726  0.853563  0.472371
0.388866  0.63749  0.280765
0.404487  0.637486  0.283519
0.359836  0.637463  0.260979
0.374545  0.637956  0.390621
0.344153  0.822685  0.259946
0.311615  0.822881  0.438905
0.297783  0.792184  0.437749
0.297783  0.838214  0.422842
0.297783  0.822896  0.454233
0.462066  0.730008  0.269487
0.312835  0.761151  0.275935
0.297783  0.822911  0.470021
0.311281  0.807511  0.422549
0.324818  0.822867  0.423317
0.392171  0.776725  0.437288
0.392065  0.761365  0.437023
0.297783  0.8382  0.390818
0.354546  0.684004  0.310309
0.325886  0.792166  0.454407
0.324459  0.638125  0.421392
0.313794  0.807312  0.226548
0.324226  0.776741  0.4063
0.350043  0.653459  0.405908
0.337146  0.653471  0.405695
0.326406  0.746129  0.469465
0.311486  0.77681  0.437909
0.389646  0.838126  0.345517
0.297783  0.792246  0.46937
0.329829  0.807257  0.226609
0.324097  0.638042  0.405433
0.311178  0.83822  0.407247
0.340557  0.607475  0.469186
0.356412  0.822688  0.293559
0.387836  0.761251  0.361513
0.389809  0.761195  0.346363
0.297783  0.791971  0.226521
0.297783  0.776546  0.226486
0.312033  0.822803  0.309061
0.337246  0.745957  0.406226
0.324176  0.745972  0.40593
0.330413  0.575512  0.209997
0.313815  0.791895  0.226536
0.297783  0.791898  0.209997
0.313575  0.714794  0.24295
0.297783  0.776831  0.437503
0.337309  0.853563  0.375116
0.358155  0.745622  0.27778
0.312085  0.746172  0.469145
0.297783  0.653486  0.388922
0.476585  0.590651  0.245421
0.324264  0.792119  0.406543
0.32486  0.822811  0.341884
0.312105  0.761524  0.469326
0.350468  0.807422  0.358957
0.312434  0.637621  0.292045
0.325044  0.715286  0.437544
0.34298  0.776478  0.276867
0.340062  0.807491  0.455068
0.34117  0.807493  0.470865
0.326376  0.73077  0.469311
0.325702  0.730718  0.453512
0.325729  0.746087  0.453667
0.311014  0.822851  0.390687
0.297783  0.822835  0.390453
0.341902  0.776817  0.485916
0.376735  0.71519  0.421889
0.297783  0.74579  0.29203
0.297783  0.807509  0.422133
0.337807  0.730602  0.422004
0.398353  0.730585  0.391767
0.398442  0.730535  0.377185
0.297783  0.746111  0.437144
0.311463  0.761446  0.43769
0.297783  0.761474  0.437303
0.311144  0.65361  0.421152
0.350205  0.761334  0.40666
0.337276  0.761345  0.406397
0.311801  0.776841  0.453766
0.297783  0.77687  0.453341
0.297783  0.776908  0.469116
0.325164  0.776786  0.438244
0.378571  0.606384  0.227543
0.353938  0.792099  0.454738
0.369862  0.776715  0.469956
0.297783  0.807533  0.438043
0.490613  0.807256  0.242788
0.325766  0.76145  0.453862
0.324373  0.807445  0.358158
0.324402  0.822828  0.358274
0.325817  0.77681  0.454105
0.384951  0.807347  0.470119
0.352264  0.761369  0.438335
0.614038  0.745563  0.482298
0.603226  0.745619  0.489532
0.325224  0.792151  0.438535
0.38432  0.761348  0.468982
0.384214  0.746004  0.468762
0.311836  0.792194  0.454043
0.3265  0.776834  0.469902
0.326445  0.761483  0.469659
0.312132  0.776872  0.469552
0.338793  0.776761  0.438486
0.324729  0.807504  0.422912
0.354118  0.807454  0.455182
0.368712  0.838101  0.310282
0.34086  0.853563  0.457125
0.326282  0.838222  0.45584
0.337994  0.792119  0.422862
0.312034  0.838231  0.455288
0.297783  0.838231  0.454616
0.362536  0.822816  0.375704
0.355702  0.807447  0.470972
0.397387  0.853563  0.456547
0.382875  0.838115  0.456102
0.375766  0.838188  0.408483
0.379391  0.80742  0.438902
0.339822  0.776777  0.454333
0.327013  0.838222  0.471624
0.36267  0.853563  0.392326
0.375659  0.807402  0.360493
0.326823  0.822877  0.471041
0.326109  0.822873  0.45525
0.324941  0.838223  0.423818
0.311499  0.853563  0.423934
0.311329  0.822871  0.422922
0.297783  0.822863  0.422468
0.33818  0.684117  0.341724
0.324792  0.684129  0.341211
0.297783  0.838192  0.226673
0.338993  0.80749  0.439187
0.338878  0.792127  0.438797
0.32598  0.807521  0.454782
0.350423  0.745844  0.358695
0.409696  0.80751  0.378746
0.409087  0.776735  0.450406
0.413848  0.776692  0.465221
0.356966  0.853563  0.473292
0.342081  0.853563  0.472899
0.362596  0.838198  0.392083
0.398328  0.71518  0.391632
0.336969  0.745924  0.390237
0.324002  0.745935  0.389892
0.386764  0.822812  0.377006
0.398379  0.82283  0.377865
0.3417  0.791918  0.293262
0.341714  0.80732  0.293142
0.362466  0.761279  0.375326
0.312825  0.80739  0.276119
0.355347  0.776754  0.470189
0.41114  0.822926  0.407127
0.311731  0.853563  0.325555
0.3756  0.838163  0.360097
0.337364  0.853563  0.391819
0.324232  0.838217  0.391255
0.324343  0.853563  0.391613
0.311201  0.761409  0.421768
0.324198  0.761359  0.406097
0.34666  0.79176  0.209997
0.337224  0.838206  0.375017
0.362865  0.730549  0.406531
0.345851  0.822646  0.226691
0.324077  0.776691  0.374082
0.324062  0.761297  0.37393
0.340513  0.838206  0.456261
0.324836  0.807424  0.341841
0.362984  0.776712  0.407066
0.314119  0.730159  0.209997
0.310974  0.668964  0.405209
0.354586  0.822716  0.309924
0.351563  0.853563  0.341782
0.350557  0.853563  0.358534
0.366474  0.853563  0.325678
0.364535  0.853563  0.342244
0.324309  0.853563  0.375027
0.324522  0.853563  0.358383
0.311124  0.853563  0.375023
0.37725  0.838136  0.343965
0.364502  0.745797  0.343599
0.297783  0.822826  0.374349
0.337431  0.807484  0.407136
0.311018  0.761372  0.405777
0.297783  0.761385  0.405442
0.312436  0.699452  0.292118
0.324019  0.761328  0.390042
0.32404  0.776716  0.390221
0.310955  0.761305  0.373604
0.338193  0.745813  0.341993
0.324804  0.745826  0.341478
0.297783  0.761258  0.341002
0.311114  0.807449  0.35796
0.382508  0.714863  0.31336
0.323923  0.607014  0.389439
0.323986  0.606937  0.37337
0.475043  0.838093  0.264245
0.311149  0.669041  0.421174
0.392635  0.761137  0.33118
0.396175  0.761078  0.315867
0.36277  0.668895  0.406118
0.37524  0.668905  0.406174
0.441326  0.73078  0.453574
0.449268  0.730738  0.464099
0.35355  0.71528  0.453595
0.389823  0.7458  0.346289
0.337462  0.761255  0.358214
0.368132  0.807416  0.455029
0.382408  0.822734  0.45514
0.310939  0.7151  0.373266
0.330354  0.791796  0.209997
0.297783  0.792076  0.373749
0.297783  0.79206  0.357596
0.311006  0.74599  0.405615
0.31243  0.745753  0.292257
0.297783  0.761227  0.308461
0.297783  0.761216  0.292123
0.311319  0.74584  0.341111
0.35033  0.591348  0.358192
0.337165  0.822836  0.374892
0.297783  0.761282  0.357197
0.297783  0.745884  0.357061
0.297783  0.745853  0.340874
0.360069  0.853563  0.259427
0.358511  0.853563  0.275761
0.324822  0.792032  0.341762
0.297783  0.853563  0.276806
0.313189  0.853563  0.259528
0.297783  0.853563  0.260169
0.324068  0.7921  0.390429
0.324106  0.80748  0.39067
0.350969  0.730586  0.422165
0.339364  0.838211  0.440309
0.353057  0.838193  0.440573
0.327069  0.80736  0.292724
0.297783  0.822733  0.209997
0.297783  0.822797  0.226615
0.297783  0.807316  0.209997
0.313555  0.761092  0.243017
0.505562  0.822724  0.240488
0.327084  0.699428  0.292541
0.313847  0.761053  0.226508
0.297783  0.761117  0.226459
0.310976  0.792082  0.373972
0.297783  0.838198  0.325964
0.310932  0.761338  0.38972
0.311122  0.822862  0.406846
0.297783  0.74592  0.373195
0.297783  0.745962  0.389272
0.313569  0.606555  0.242904
0.325627  0.653743  0.453152
0.314007  0.822683  0.209997
0.297783  0.776756  0.405635
0.297783  0.792123  0.405873
0.339255  0.822771  0.325721
0.297783  0.761345  0.38942
0.297783  0.746008  0.405291
0.297783  0.746058  0.421248
0.31122  0.77678  0.421979
0.297783  0.776792  0.4216
0.297783  0.761428  0.421404
0.377316  0.745796  0.344781
0.379634  0.745743  0.329187
0.311088  0.761275  0.357436
0.370292  0.807396  0.470786
0.297783  0.79205  0.341382
0.297783  0.807438  0.325357
0.297783  0.807442  0.309011
0.310983  0.807479  0.390387
0.311651  0.807423  0.325341
0.324158  0.822854  0.390944
0.337099  0.807474  0.390977
0.311325  0.776649  0.341354
0.297783  0.776657  0.34117
0.311094  0.776671  0.357587
0.31209  0.853563  0.309044
0.297783  0.838196  0.374707
0.310944  0.776722  0.389905
0.297783  0.776723  0.389608
0.310964  0.776696  0.373772
0.329929  0.761001  0.226628
0.32995  0.745579  0.226622
0.324481  0.838221  0.407594
0.324384  0.822862  0.407178
0.310993  0.807464  0.374201
0.297783  0.807452  0.374027
0.310961  0.792103  0.390126
0.297783  0.792097  0.389842
0.297783  0.807467  0.390125
0.324162  0.822842  0.374635
0.324219  0.838211  0.374833
0.31114  0.853563  0.391422
0.32462  0.853563  0.408108
0.31127  0.853563  0.407736
0.375641  0.822781  0.36037
0.337161  0.822848  0.391225
0.33752  0.822854  0.407484
0.311054  0.83821  0.374733
0.311017  0.822841  0.374457
0.340415  0.730314  0.309559
0.382496  0.73028  0.313418
0.39962  0.776654  0.362944
0.398442  0.776714  0.377587
0.297783  0.807438  0.341642
0.297783  0.822819  0.341946
0.311164  0.838204  0.358378
0.297783  0.838194  0.358532
0.345236  0.73015  0.243615
0.297783  0.82282  0.358181
0.311133  0.82283  0.35817
0.31138  0.838198  0.34198
0.314105  0.606528  0.209997
0.311644  0.792029  0.325207
0.32709  0.82276  0.292629
0.311641  0.776628  0.325079
0.352844  0.761165  0.326668
0.352847  0.745758  0.326629
0.311339  0.807435  0.34167
0.314123  0.699292  0.209997
0.314122  0.714729  0.209997
0.313216  0.761125  0.259498
0.297783  0.822822  0.325645
0.329268  0.822706  0.243142
0.297783  0.853563  0.209997
0.297783  0.853563  0.226747
0.297783  0.838148  0.209997
0.340409  0.791951  0.309623
0.326233  0.791982  0.30913
0.36859  0.653093  0.31144
0.361123  0.760956  0.244204
0.311663  0.822811  0.325465
0.36855  0.776499  0.311719
0.370969  0.776452  0.295516
0.329261  0.838129  0.243011
0.312427  0.761175  0.292325
0.36118  0.730117  0.244209
0.327072  0.74572  0.292663
0.339206  0.776585  0.325919
0.339212  0.791984  0.325922
0.37098  0.761053  0.295564
0.38561  0.761035  0.297477
0.31284  0.745726  0.275882
0.297783  0.745772  0.27567
0.297783  0.822828  0.309275
0.297783  0.822835  0.292843
0.297783  0.807447  0.292608
0.313192  0.838171  0.259632
0.297783  0.838202  0.30957
0.297783  0.776635  0.292247
0.398373  0.745983  0.391914
0.32969  0.853563  0.226387
0.312839  0.838177  0.276145
0.31374  0.838142  0.226541
0.343086  0.838125  0.276082
0.373347  0.791808  0.278914
0.340607  0.853563  0.308375
0.326368  0.853563  0.308549
0.34605  0.760958  0.226832
0.312449  0.838182  0.292634
0.312853  0.853563  0.276035
0.327935  0.83815  0.275964
0.327988  0.853563  0.275595
0.356337  0.791881  0.294103
0.32864  0.822727  0.259679
0.361019  0.807201  0.243993
0.361155  0.745539  0.244213
0.297783  0.699392  0.242803
0.329284  0.807289  0.243212
0.314039  0.80726  0.209997
0.32926  0.853563  0.242782
0.328693  0.853563  0.25918
0.359762  0.760994  0.261099
0.375584  0.699271  0.262218
0.345193  0.760994  0.243624
0.329348  0.761039  0.243244
0.325499  0.822793  0.325477
0.362113  0.791756  0.227092
0.344135  0.807268  0.260139
0.328636  0.807316  0.259772
0.297783  0.838212  0.276573
0.31377  0.822727  0.226553
0.297783  0.807389  0.226564
0.329305  0.791874  0.243242
0.330431  0.760961  0.209997
0.378551  0.745474  0.227595
0.362273  0.745504  0.227148
0.413689  0.653306  0.349805
0.424953  0.653335  0.352447
0.297783  0.761159  0.242909
0.313192  0.822776  0.259652
0.313916  0.853563  0.209997
0.313543  0.776516  0.243046
0.297783  0.776616  0.259421
0.297783  0.792037  0.259524
0.328659  0.83814  0.259498
0.339203  0.684065  0.325604
0.339205  0.699504  0.325653
0.297783  0.792046  0.308785
0.388697  0.791775  0.280844
0.328669  0.761073  0.259807
0.297783  0.73048  0.356959
0.313531  0.791935  0.243076
0.460915  0.838094  0.209998
0.477664  0.838112  0.210002
0.444156  0.729986  0.25099
0.363187  0.637357  0.209997
0.34681  0.637398  0.209997
0.532383  0.791979  0.252037
0.477586  0.668059  0.227521
0.493683  0.606045  0.226166
0.462598  0.683544  0.209997
0.477572  0.683536  0.227522
0.462615  0.699014  0.209997
0.445879  0.668105  0.209997
0.405356  0.653203  0.33309
0.297783  0.683968  0.259171
0.297783  0.668512  0.259161
0.313233  0.714826  0.259397
0.297783  0.822829  0.243223
0.297783  0.82284  0.259808
0.313968  0.838115  0.209997
0.313686  0.853563  0.226489
0.38983  0.684139  0.345925
0.351941  0.576252  0.437601
0.310897  0.668891  0.389185
0.297783  0.668925  0.388937
0.297783  0.65357  0.404924
0.297783  0.669005  0.40494
0.297783  0.730805  0.45285
0.354523  0.761121  0.310511
0.366349  0.684058  0.327477
0.352848  0.684058  0.326401
0.312016  0.592061  0.468877
0.310907  0.575951  0.373178
0.311629  0.622245  0.324574
0.297783  0.622271  0.324375
0.351368  0.575767  0.34225
0.351359  0.560243  0.342279
0.313234  0.637545  0.25933
0.297783  0.575719  0.308163
0.312022  0.699491  0.308418
0.329742  0.838114  0.226505
0.351407  0.637747  0.342273
0.297783  0.65308  0.275506
0.297783  0.668542  0.275514
0.396018  0.590816  0.209997
0.462499  0.621606  0.209997
0.312018  0.637669  0.308332
0.337703  0.638098  0.421583
0.33769  0.622637  0.421584
0.311697  0.622906  0.45293
0.311743  0.730759  0.453218
0.311399  0.653698  0.437057
0.31207  0.730815  0.469002
0.297783  0.715508  0.468518
0.297783  0.700223  0.484145
0.312369  0.715519  0.484618
0.297783  0.715579  0.484222
0.297783  0.715437  0.452753
0.407708  0.791715  0.266309
0.328655  0.776491  0.259818
0.313208  0.776547  0.259542
0.297783  0.776647  0.324912
0.297783  0.792046  0.325112
0.312425  0.807402  0.292567
0.312019  0.792014  0.308867
0.313223  0.745697  0.259458
0.325457  0.74579  0.325257
0.31285  0.683968  0.275748
0.341712  0.745691  0.293295
0.297783  0.77664  0.308603
0.327062  0.791957  0.292751
0.297783  0.730282  0.242839
0.297783  0.745808  0.308354
0.297783  0.761186  0.259341
0.297783  0.74575  0.259281
0.312423  0.792  0.292486
0.340405  0.776549  0.309652
0.32623  0.776579  0.309097
0.327062  0.77655  0.292739
0.330455  0.652905  0.209997
0.31283  0.776571  0.275996
0.297783  0.776629  0.275851
0.297783  0.761203  0.275748
0.31164  0.761222  0.324965
0.312018  0.761198  0.308667
0.350439  0.776643  0.358869
0.311639  0.745809  0.324869
0.297783  0.745828  0.324637
0.297783  0.668578  0.29184
0.324292  0.653289  0.35728
0.324783  0.653228  0.341142
0.311308  0.653247  0.340793
0.343015  0.730229  0.27685
0.297783  0.684032  0.291855
0.310901  0.684321  0.389224
0.311063  0.637848  0.35695
0.311318  0.730427  0.34102
0.312436  0.684006  0.29209
0.325457  0.730373  0.325187
0.420381  0.575494  0.287629
0.414857  0.575583  0.303417
0.325457  0.714949  0.325126
0.401986  0.638454  0.482667
0.312022  0.684048  0.308384
0.297783  0.668619  0.308132
0.363128  0.653277  0.358947
0.350374  0.653272  0.35826
0.338153  0.622274  0.341597
0.297783  0.699907  0.420966
0.297783  0.699983  0.436853
0.313855  0.591048  0.226453
0.297783  0.745722  0.242869
0.337121  0.622555  0.405667
0.33711  0.607076  0.405681
0.297783  0.699479  0.291879
0.329964  0.730153  0.226615
0.329972  0.714721  0.226608
0.361202  0.637419  0.244131
0.327085  0.683983  0.292509
0.336987  0.668787  0.373785
0.297783  0.730311  0.259238
0.297783  0.714894  0.275574
0.32624  0.699471  0.308836
0.326239  0.684029  0.308798
0.338174  0.668672  0.341677
0.324788  0.668683  0.341171
0.375597  0.668374  0.262165
0.340411  0.637634  0.309331
0.297783  0.637693  0.308117
0.324755  0.575785  0.341161
0.311639  0.730391  0.324789
0.311066  0.653309  0.35696
0.297783  0.653336  0.35675
0.311639  0.714966  0.324725
0.359832  0.699294  0.26106
0.326237  0.730334  0.308933
0.312021  0.730357  0.308517
0.324013  0.668801  0.373412
0.324513  0.715232  0.421643
0.325456  0.699517  0.325072
0.337376  0.591352  0.35768
0.311638  0.699534  0.324675
0.354525  0.606654  0.310159
0.312435  0.714892  0.292155
0.297783  0.730335  0.275614
0.356379  0.699392  0.294125
0.356383  0.68395  0.294085
0.310943  0.730508  0.373354
0.349703  0.684272  0.390177
0.310961  0.622611  0.405191
0.297783  0.715119  0.373006
0.297783  0.730523  0.373087
0.312844  0.730295  0.275837
0.313871  0.69932  0.226467
0.34172  0.730271  0.293263
0.341704  0.761105  0.293316
0.342991  0.761067  0.276882
0.408013  0.68379  0.266283
0.312847  0.714858  0.2758
0.327082  0.714866  0.292578
0.375492  0.760963  0.262256
0.297783  0.637534  0.226393
0.297783  0.62206  0.226393
0.311686  0.576425  0.453182
0.313869  0.714761  0.226474
0.313561  0.57556  0.242912
0.313222  0.575579  0.259341
0.327915  0.730259  0.276232
0.327907  0.745686  0.276265
0.327077  0.730296  0.292619
0.341726  0.714843  0.293225
0.394976  0.606344  0.228133
0.297783  0.730358  0.291962
0.297783  0.714921  0.291913
0.373395  0.745598  0.279104
0.388798  0.730167  0.281006
0.377182  0.760925  0.245051
0.401259  0.622685  0.419991
0.345215  0.575494  0.243542
0.351397  0.62227  0.342247
0.361187  0.606455  0.244119
0.329382  0.622005  0.243148
0.36738  0.684486  0.45316
0.353488  0.684503  0.453399
0.297783  0.575595  0.242791
0.312848  0.63758  0.275711
0.297783  0.637609  0.275503
0.329378  0.730188  0.243217
0.346729  0.776341  0.209997
0.297783  0.653049  0.259155
0.297783  0.637579  0.259153
0.297783  0.668485  0.242786
0.297783  0.714839  0.242818
0.313865  0.730196  0.226483
0.31357  0.730231  0.242968
0.297783  0.699448  0.275546
0.313235  0.699383  0.259375
0.359839  0.652934  0.260995
0.327925  0.699387  0.276171
0.327921  0.714827  0.2762
0.3287  0.714789  0.259741
0.329386  0.714754  0.243202
0.329975  0.699283  0.226601
0.346118  0.699247  0.226816
0.375596  0.637441  0.26212
0.297783  0.714806  0.226413
0.297783  0.699362  0.226405
0.312849  0.699416  0.275771
0.297783  0.714867  0.259207
0.297783  0.69942  0.259186
0.313236  0.683933  0.259358
0.31285  0.668513  0.275731
0.314122  0.683849  0.209997
0.329392  0.668413  0.243165
0.313578  0.683902  0.242924
0.31387  0.668421  0.226457
0.297783  0.606577  0.226394
0.297783  0.575586  0.226398
0.297783  0.683941  0.242793
0.297783  0.683998  0.275526
0.313578  0.668447  0.242915
0.297783  0.653023  0.242782
0.297783  0.683914  0.2264
0.313871  0.683874  0.226461
0.312426  0.591154  0.292053
0.313868  0.652961  0.226454
0.313566  0.591062  0.242907
0.388839  0.699313  0.280929
0.366299  0.575703  0.327258
0.297783  0.622131  0.275504
0.297783  0.637554  0.24278
0.329361  0.575527  0.243154
0.297783  0.653  0.226394
0.313229  0.60658  0.259328
0.368574  0.606652  0.311346
0.366317  0.606718  0.327262
0.31385  0.57555  0.226456
0.297783  0.591229  0.308142
0.297783  0.606728  0.308128
0.363174  0.621881  0.209997
0.313863  0.62202  0.226451
0.297783  0.622078  0.24278
0.339596  0.699924  0.453468
0.313235  0.653015  0.259335
0.313236  0.668478  0.259344
0.297783  0.622169  0.291829
0.326236  0.653118  0.308743
0.313859  0.606537  0.226451
0.377313  0.684123  0.344458
0.379671  0.699153  0.209997
0.313866  0.637494  0.226452
0.330448  0.637439  0.209997
0.396093  0.652747  0.209997
0.396113  0.668213  0.209997
0.34606  0.575477  0.226794
0.329933  0.575514  0.226584
0.346764  0.57547  0.209997
0.329964  0.637457  0.226582
0.39501  0.652784  0.228149
0.329943  0.59101  0.226582
0.313226  0.591084  0.259333
0.297783  0.591118  0.259162
0.312436  0.668552  0.292068
0.297783  0.653117  0.291831
0.330432  0.606487  0.209997
0.34525  0.63745  0.243545
0.346102  0.63742  0.226795
0.327081  0.637598  0.292448
0.329958  0.621982  0.226581
0.329376  0.60652  0.243147
0.329369  0.591027  0.243149
0.343031  0.637531  0.276702
0.343027  0.622051  0.276691
0.32791  0.591088  0.276093
0.368566  0.59115  0.311337
0.33044  0.621966  0.209997
0.400345  0.591088  0.299664
0.326232  0.637649  0.308727
0.32792  0.622074  0.27609
0.327916  0.606585  0.276088
0.354531  0.622145  0.310173
0.313232  0.622067  0.259327
0.312016  0.62219  0.308329
0.343014  0.591064  0.276687
0.37562  0.653291  0.359793
0.387799  0.653314  0.360827
0.326228  0.622169  0.308718
0.326238  0.668578  0.308767
0.32565  0.684567  0.453225
0.312021  0.668597  0.308359
0.312003  0.56017  0.308391
0.312007  0.575691  0.308364
0.349796  0.668781  0.374227
0.336937  0.715117  0.390001
0.31114  0.638164  0.421149
0.338191  0.7304  0.341917
0.324801  0.730413  0.341395
0.350249  0.776718  0.406866
0.32939  0.652951  0.243157
0.3528  0.575702  0.326245
0.297783  0.622216  0.30812
0.297783  0.575612  0.25917
0.297783  0.575638  0.275528
0.312837  0.575608  0.275727
0.336957  0.622407  0.373705
0.363078  0.591355  0.358832
0.340393  0.591163  0.309313
0.297783  0.653161  0.308121
0.297783  0.575909  0.356844
0.297783  0.575988  0.372979
0.313575  0.637517  0.242905
0.327068  0.59113  0.292444
0.366309  0.591216  0.327253
0.374618  0.575937  0.375084
0.311302  0.622306  0.340781
0.326213  0.575669  0.308742
0.352825  0.622206  0.326249
0.297783  0.699768  0.389011
0.297783  0.715174  0.389074
0.311059  0.622374  0.356951
0.312435  0.653091  0.292053
0.297783  0.637647  0.291827
0.3392  0.668617  0.325561
0.352839  0.653153  0.326308
0.297783  0.575774  0.324432
0.297783  0.591183  0.291846
0.297783  0.575674  0.291862
0.312844  0.606613  0.27571
0.297783  0.606643  0.275508
0.297783  0.591146  0.275516
0.312841  0.591115  0.275716
0.312423  0.575645  0.292068
0.297783  0.622971  0.452613
0.337385  0.606851  0.357667
0.312013  0.606701  0.308333
0.31201  0.591202  0.308344
0.297783  0.622566  0.388935
0.337394  0.622338  0.357669
0.324279  0.622352  0.357255
0.310965  0.638076  0.40518
0.310874  0.576033  0.389285
0.344214  0.606521  0.26018
0.345237  0.606487  0.243538
0.31091  0.591464  0.373129
0.325439  0.622225  0.324939
0.297783  0.591421  0.356802
0.297783  0.591349  0.340624
0.349618  0.591495  0.390016
0.336846  0.5915  0.38974
0.297783  0.606999  0.372891
0.297783  0.699649  0.356828
0.297783  0.715069  0.356883
0.310957  0.60713  0.405221
0.362181  0.591502  0.390284
0.324089  0.622577  0.405438
0.404481  0.575496  0.283437
0.363831  0.653521  0.421706
0.363808  0.638078  0.421663
0.337403  0.637813  0.357683
0.324286  0.637826  0.357262
0.297783  0.68407  0.30815
0.297783  0.699553  0.32444
0.396261  0.575651  0.315205
0.396267  0.591167  0.315212
0.32426  0.575853  0.357317
0.323972  0.575926  0.37344
0.336856  0.606996  0.389715
0.394989  0.621831  0.228136
0.297783  0.592126  0.468532
0.311124  0.576214  0.421349
0.297783  0.560728  0.421207
0.297783  0.576264  0.421089
0.311299  0.606819  0.340791
0.297783  0.57637  0.437008
0.364426  0.575771  0.343075
0.336937  0.591423  0.373727
0.297783  0.576074  0.389072
0.297783  0.591586  0.389008
0.311049  0.575876  0.357029
0.325444  0.637703  0.324948
0.297783  0.622657  0.404941
0.339488  0.591872  0.453409
0.297783  0.638122  0.404924
0.409584  0.576069  0.376936
0.398282  0.560492  0.376271
0.297783  0.607178  0.404975
0.297783  0.591679  0.405029
0.310953  0.591633  0.405272
0.353356  0.576361  0.453432
0.367224  0.591864  0.453038
0.326299  0.65384  0.46896
0.312019  0.607553  0.468783
0.297783  0.607624  0.468438
0.297783  0.65366  0.420871
0.297783  0.638217  0.420873
0.297783  0.623217  0.484084
0.297783  0.607757  0.48415
0.375147  0.607085  0.405965
0.387315  0.607112  0.405802
0.324027  0.699665  0.373518
0.336996  0.684225  0.373839
0.297783  0.62309  0.468377
0.311128  0.591728  0.421263
0.324953  0.576279  0.437507
0.32496  0.59179  0.437415
0.297783  0.576609  0.468667
0.312013  0.576545  0.469009
0.324428  0.57618  0.421564
0.31238  0.730873  0.484729
0.297783  0.730868  0.468618
0.297783  0.607278  0.420935
0.311136  0.622702  0.421165
0.297783  0.622755  0.420893
0.297783  0.715367  0.436925
0.311434  0.730704  0.437373
0.297783  0.730743  0.43702
0.326959  0.68473  0.484798
0.326322  0.684646  0.469027
0.31162  0.575746  0.324621
0.312044  0.684698  0.468743
0.31139  0.622801  0.437077
0.297783  0.730625  0.405173
0.297783  0.62286  0.436782
0.364467  0.637751  0.343137
0.325423  0.575724  0.324972
0.310925  0.653377  0.373084
0.297783  0.653408  0.372862
0.326272  0.607504  0.469044
0.326265  0.592017  0.469132
0.3256  0.607388  0.453218
0.338482  0.576258  0.437624
0.338474  0.560732  0.437732
0.311701  0.638359  0.452903
0.297783  0.638318  0.436757
0.336889  0.653403  0.389741
0.323945  0.653421  0.389438
0.323938  0.637966  0.389422
0.389792  0.776585  0.346407
0.297783  0.653963  0.468339
0.312038  0.669303  0.468704
0.297783  0.669372  0.468354
0.398546  0.669145  0.466688
0.311394  0.638258  0.437056
0.312361  0.700157  0.484534
0.311404  0.669123  0.437078
0.36244  0.730478  0.375096
0.326289  0.638414  0.468961
0.310935  0.699684  0.373197
0.297783  0.684586  0.436802
0.297783  0.669274  0.452594
0.297783  0.684673  0.452627
0.311711  0.669211  0.45292
0.297783  0.653857  0.452579
0.326973  0.700104  0.484864
0.311717  0.684614  0.45296
0.311424  0.715323  0.437263
0.324488  0.684424  0.421482
0.310885  0.622526  0.389161
0.337089  0.576072  0.405771
0.337099  0.591581  0.405716
0.297783  0.730442  0.340778
0.297783  0.73041  0.324549
0.311077  0.715052  0.357129
0.311314  0.69958  0.34089
0.297783  0.699599  0.340657
0.340656  0.699989  0.46928
0.325608  0.622858  0.45317
0.297783  0.606847  0.3406
0.297783  0.606783  0.324386
0.338202  0.77662  0.342136
0.58956  0.513876  0.523582
0.583655  0.51386  0.512066
0.58895  0.498339  0.523806
0.324761  0.591298  0.341134
0.386655  0.606969  0.375689
0.336928  0.575912  0.373762
0.325452  0.668629  0.324992
0.297783  0.668668  0.324387
0.297783  0.684114  0.324408
0.297783  0.622404  0.356754
0.323966  0.560401  0.373499
0.297783  0.637876  0.356747
0.297783  0.637746  0.324372
0.297783  0.637808  0.340581
0.297783  0.622333  0.340586
0.311632  0.637722  0.324577
0.311634  0.653189  0.324588
0.297783  0.653212  0.324375
0.324313  0.715037  0.357478
0.339161  0.575709  0.325502
0.311074  0.69963  0.357065
0.325454  0.684077  0.325028
0.297783  0.714985  0.324485
0.297783  0.715024  0.340708
0.311636  0.668646  0.324607
0.311316  0.715007  0.340947
0.351423  0.668668  0.342355
0.324477  0.669003  0.421433
0.324468  0.653571  0.421403
0.310928  0.668823  0.373108
0.297783  0.65327  0.340585
0.31131  0.668701  0.340815
0.297783  0.668722  0.340598
0.311637  0.684094  0.324636
0.337716  0.653543  0.421603
0.31091  0.715151  0.389353
0.297783  0.684221  0.356789
0.297783  0.684165  0.340622
0.351435  0.699547  0.342473
0.311071  0.6842  0.357017
0.324303  0.684182  0.357354
0.324308  0.699614  0.357409
0.311312  0.684145  0.340847
0.398207  0.622555  0.390971
0.404496  0.606512  0.283456
0.339206  0.714934  0.325709
0.339206  0.730357  0.325769
0.338188  0.714981  0.341845
0.324798  0.714992  0.341322
0.353441  0.653682  0.453293
0.35342  0.638252  0.453273
0.311416  0.699934  0.43718
0.310997  0.730601  0.405487
0.310969  0.653527  0.405186
0.362691  0.60707  0.405969
0.338137  0.591284  0.341602
0.33812  0.560248  0.341659
0.338129  0.575772  0.341624
0.339169  0.591221  0.325485
0.337223  0.730563  0.406083
0.323902  0.560479  0.389598
0.324067  0.576089  0.405569
0.323909  0.576005  0.389526
0.336952  0.730524  0.390109
0.323989  0.730537  0.389767
0.32393  0.622497  0.389422
0.40531  0.745739  0.333648
0.339575  0.68453  0.45339
0.340634  0.684605  0.469205
0.310893  0.653449  0.389162
0.324106  0.653494  0.405447
0.389064  0.622651  0.420877
0.311176  0.730651  0.421462
0.32453  0.730624  0.42176
0.31099  0.715205  0.405385
0.297783  0.715234  0.405084
0.339621  0.715308  0.453571
0.36549  0.699829  0.437581
0.311167  0.715263  0.421356
0.297783  0.715299  0.421035
0.323915  0.591517  0.389473
0.325063  0.73067  0.437665
0.339653  0.730684  0.453702
0.324159  0.73058  0.405793
0.324145  0.715181  0.405682
0.323979  0.715132  0.389664
0.408504  0.669095  0.449219
0.382511  0.606658  0.312985
0.472384  0.700174  0.524745
0.363044  0.792089  0.40731
0.337657  0.576161  0.421716
0.340615  0.66921  0.469154
0.32631  0.66925  0.468982
0.339557  0.669125  0.453335
0.325638  0.669162  0.453178
0.312027  0.638467  0.468692
0.297783  0.638539  0.468346
0.297783  0.638426  0.452585
0.349771  0.637873  0.374139
0.297783  0.576484  0.452874
0.311689  0.59194  0.453065
0.311724  0.700005  0.453022
0.311732  0.715386  0.453107
0.297783  0.684762  0.468389
0.312354  0.684785  0.484473
0.310978  0.684388  0.405249
0.297783  0.684425  0.404971
0.311154  0.684459  0.421215
0.297783  0.684504  0.420917
0.31141  0.684535  0.437119
0.323993  0.622422  0.373359
0.31116  0.699866  0.421275
0.324134  0.699774  0.405595
0.310984  0.699802  0.405307
0.401215  0.607221  0.41993
0.669729  0.79161  0.421723
0.657689  0.791591  0.418977
0.657728  0.807061  0.41894
0.325015  0.684493  0.43738
0.362249  0.653396  0.39038
0.4206  0.653518  0.378293
0.389277  0.71521  0.421448
0.401506  0.71525  0.420649
0.35006  0.668897  0.405959
0.350851  0.653527  0.42172
0.3409  0.776794  0.470135
0.338595  0.699863  0.437641
0.325028  0.699894  0.43745
0.363908  0.699784  0.421941
0.3767  0.699789  0.421765
0.337006  0.699653  0.373907
0.338543  0.653622  0.437468
0.324993  0.653654  0.437303
0.354928  0.638354  0.469103
0.311386  0.607325  0.437122
0.297783  0.6075  0.452668
0.311382  0.59183  0.437194
0.297783  0.591886  0.436903
0.297783  0.592001  0.452754
0.325004  0.66908  0.437331
0.312023  0.623021  0.468723
0.349969  0.576068  0.405926
0.340583  0.638377  0.469119
0.324081  0.607097  0.405461
0.324074  0.591601  0.405505
0.339511  0.622826  0.453304
0.35193  0.560731  0.437693
0.350773  0.576155  0.421774
0.36388  0.684373  0.421845
0.338492  0.591766  0.437543
0.338503  0.607255  0.437489
0.339499  0.607359  0.453343
0.324967  0.607283  0.43735
0.32445  0.622663  0.421401
0.324975  0.622757  0.437311
0.324007  0.653353  0.37338
0.323953  0.668865  0.38947
0.337678  0.607161  0.421605
0.324442  0.607186  0.421432
0.337667  0.59167  0.421649
0.324435  0.591692  0.421486
0.388845  0.575505  0.280704
0.323979  0.591438  0.373397
0.324267  0.591365  0.357283
0.324767  0.606798  0.341119
0.324273  0.606865  0.357262
0.311626  0.606757  0.324581
0.311623  0.591257  0.324596
0.339195  0.653159  0.325527
0.311296  0.591319  0.340811
0.311056  0.606888  0.356964
0.343021  0.606562  0.276686
0.36858  0.622144  0.311367
0.326224  0.606679  0.308718
0.325434  0.606736  0.32494
0.311053  0.591388  0.35699
0.363067  0.575843  0.358842
0.297783  0.637952  0.372859
0.297783  0.622482  0.372869
0.310918  0.622447  0.373079
0.310921  0.637918  0.373075
0.310878  0.591545  0.389226
0.31095  0.57612  0.405343
0.324749  0.560262  0.341201
0.337367  0.57584  0.357708
0.394939  0.575352  0.228131
0.353463  0.669099  0.453335
0.325448  0.653171  0.324966
0.337187  0.699754  0.40587
0.323969  0.699719  0.389582
0.324123  0.684358  0.405527
0.363167  0.715022  0.359239
0.401462  0.699845  0.420512
0.352833  0.637685  0.326274
0.410995  0.575977  0.363087
0.375555  0.57586  0.359623
0.339189  0.637691  0.325502
0.362813  0.69974  0.40629
0.374697  0.653351  0.375248
0.362791  0.684323  0.406196
0.350077  0.684325  0.406026
0.336967  0.637879  0.373718
0.338576  0.684461  0.437562
0.409715  0.715171  0.377905
0.411075  0.715097  0.36402
0.339176  0.606722  0.32548
0.324  0.637894  0.373362
0.35032  0.575836  0.358211
0.338145  0.606785  0.341593
0.38393  0.66915  0.468146
0.374486  0.59152  0.390527
0.350364  0.637809  0.358223
0.349856  0.745882  0.374665
0.36309  0.606854  0.358839
0.350341  0.606847  0.358188
0.349746  0.606917  0.374109
0.386474  0.576047  0.390713
0.398139  0.576093  0.39082
0.383744  0.576523  0.468106
0.375264  0.684332  0.406264
0.374601  0.684284  0.390847
0.386613  0.684307  0.391143
0.3287  0.622036  0.259658
0.389769  0.575808  0.345514
0.377246  0.575785  0.344144
0.377239  0.56026  0.344161
0.374472  0.576015  0.390534
0.362414  0.699649  0.374896
0.349819  0.699647  0.374366
0.349807  0.684219  0.37429
0.371012  0.575575  0.295239
0.368586  0.637624  0.311399
0.356382  0.653038  0.294016
0.388864  0.606517  0.280715
0.362659  0.576075  0.406006
0.349606  0.575986  0.39005
0.336836  0.575989  0.389785
0.374525  0.62249  0.390572
0.362214  0.622475  0.390299
0.363116  0.637815  0.358898
0.422087  0.653431  0.365273
0.36952  0.715307  0.469145
0.362453  0.745881  0.375208
0.391452  0.760939  0.263945
0.428919  0.59112  0.30888
0.39155  0.559929  0.263734
0.391571  0.575444  0.263726
0.399224  0.638078  0.405588
0.375111  0.576095  0.405969
0.386489  0.591551  0.390721
0.351388  0.60678  0.342234
0.352817  0.606716  0.326236
0.362674  0.59158  0.405977
0.350816  0.622623  0.421679
0.363786  0.622621  0.421639
0.375126  0.591597  0.405957
0.363747  0.591664  0.421651
0.349982  0.591575  0.405884
0.365353  0.622704  0.437295
0.391567  0.607263  0.435886
0.404297  0.60729  0.4344
0.376505  0.591679  0.421375
0.351985  0.62271  0.437477
0.337454  0.745852  0.358115
0.353401  0.622806  0.453275
0.351968  0.607241  0.437494
0.375382  0.74595  0.406777
0.38651  0.607041  0.390752
0.398178  0.607081  0.390897
0.398318  0.607009  0.376344
0.36273  0.638008  0.406009
0.374505  0.607012  0.39054
0.350353  0.622334  0.358198
0.349758  0.622402  0.374117
0.34966  0.637939  0.390024
0.362344  0.622407  0.374592
0.362232  0.637942  0.390332
0.336878  0.637947  0.389716
0.365297  0.576258  0.437371
0.367348  0.669083  0.453088
0.35495  0.653774  0.469117
0.354973  0.669181  0.469154
0.356393  0.669274  0.485053
0.371376  0.684635  0.484921
0.371342  0.669255  0.484861
0.369405  0.669162  0.468876
0.369374  0.653758  0.468829
0.413674  0.575882  0.349358
0.413676  0.591395  0.349383
0.394942  0.669079  0.451252
0.38745  0.684354  0.406185
0.386634  0.69973  0.391252
0.367318  0.653668  0.453035
0.365458  0.684427  0.437485
0.352067  0.684439  0.43762
0.337763  0.699807  0.421779
0.324499  0.699833  0.421552
0.337746  0.684397  0.4217
0.337159  0.66891  0.405735
0.324114  0.668932  0.405478
0.324034  0.715084  0.373594
0.337434  0.699603  0.357863
0.337203  0.715163  0.405966
0.337731  0.668976  0.421642
0.424972  0.591441  0.351876
0.3986  0.684535  0.466775
0.352093  0.699841  0.437707
0.376823  0.745968  0.422203
0.403287  0.807274  0.484603
0.365429  0.669014  0.437409
0.365402  0.653591  0.437351
0.324318  0.730453  0.357561
0.404974  0.776771  0.43589
0.398372  0.65341  0.376613
0.417125  0.730723  0.433163
0.378903  0.74598  0.437621
0.611216  0.683879  0.499112
0.413319  0.699904  0.419278
0.350891  0.68438  0.421837
0.363855  0.668953  0.421767
0.35087  0.668959  0.421769
0.349688  0.668838  0.390111
0.362265  0.66884  0.390443
0.349674  0.653395  0.39006
0.37566  0.71503  0.360125
0.363159  0.6996  0.359154
0.445777  0.590657  0.209997
0.394849  0.638242  0.451113
0.337427  0.684171  0.357801
0.351415  0.653213  0.342309
0.377319  0.822807  0.423822
0.42063  0.715222  0.378818
0.422091  0.715128  0.365764
0.656329  0.683255  0.29528
0.645124  0.667787  0.301794
0.646355  0.683269  0.283866
0.46065  0.729968  0.248648
0.377306  0.668682  0.344383
0.377297  0.653229  0.344314
0.350393  0.684166  0.358369
0.350384  0.668724  0.358309
0.38877  0.74558  0.281028
0.373445  0.699325  0.279026
0.375593  0.622356  0.359679
0.387786  0.637854  0.360748
0.396265  0.668565  0.315478
0.392682  0.653182  0.330649
0.36314  0.668728  0.359006
0.375633  0.668741  0.359865
0.374582  0.668852  0.39076
0.375643  0.68418  0.359945
0.387822  0.6842  0.361005
0.427102  0.621813  0.249516
0.398448  0.761326  0.377453
0.398389  0.761374  0.392074
0.38679  0.745905  0.376533
0.366331  0.776548  0.32775
0.377301  0.776587  0.344873
0.388739  0.760985  0.281023
0.362282  0.684272  0.390519
0.3623  0.699696  0.390609
0.349718  0.699695  0.390258
0.349734  0.715109  0.390355
0.409563  0.761068  0.319112
0.325564  0.838223  0.439906
0.417555  0.653224  0.336198
0.377317  0.699555  0.344537
0.389824  0.6687  0.345839
0.368593  0.684  0.31154
0.401978  0.684159  0.347767
0.389833  0.699568  0.346015
0.434129  0.622979  0.473966
0.387812  0.668762  0.360913
0.401974  0.668724  0.34767
0.374564  0.653409  0.390684
0.515796  0.638306  0.517609
0.35452  0.776523  0.310495
0.386723  0.668821  0.375981
0.382516  0.699437  0.313297
0.420645  0.761423  0.379248
0.422063  0.761309  0.366187
0.350409  0.715021  0.358517
0.374726  0.684234  0.375406
0.37474  0.69966  0.3755
0.375652  0.699609  0.360032
0.38783  0.699627  0.361102
0.401965  0.653276  0.347573
0.399632  0.668792  0.362177
0.374712  0.668797  0.375322
0.38389  0.653749  0.468088
0.384019  0.699921  0.46832
0.398288  0.561049  0.466572
0.376667  0.684378  0.421659
0.3892  0.684397  0.421201
0.349772  0.745916  0.390598
0.404208  0.715848  0.657766
0.398657  0.699915  0.46688
0.376638  0.668958  0.42157
0.399109  0.576172  0.40536
0.38103  0.591874  0.45233
0.394991  0.684482  0.451347
0.408627  0.699895  0.449448
0.440531  0.607444  0.452656
0.448388  0.607462  0.463243
0.41956  0.700536  0.561036
0.41956  0.685248  0.561036
0.378749  0.699828  0.437167
0.387398  0.653489  0.405991
0.394738  0.591888  0.451037
0.399435  0.746017  0.406476
0.398994  0.76134  0.467552
0.398878  0.745998  0.467334
0.413563  0.746014  0.46475
0.41323  0.669061  0.419012
0.401382  0.669009  0.42027
0.378675  0.669014  0.436974
0.386499  0.653857  0.484166
0.402035  0.653849  0.482711
0.386555  0.637981  0.390871
0.386575  0.653433  0.390951
0.386461  0.638458  0.484136
0.411063  0.668829  0.363675
0.391813  0.699841  0.436338
0.404601  0.699872  0.434948
0.404499  0.669052  0.43471
0.398308  0.576542  0.466533
0.363732  0.576162  0.421688
0.378711  0.684426  0.437061
0.391768  0.684438  0.436223
0.398495  0.653744  0.466617
0.420519  0.576142  0.377638
0.389166  0.668976  0.421099
0.391725  0.669025  0.436123
0.404259  0.591818  0.434362
0.404238  0.576332  0.43434
0.394716  0.576405  0.451048
0.383853  0.638335  0.46805
0.386427  0.623046  0.484126
0.383819  0.622908  0.468031
0.412902  0.592014  0.463804
0.36932  0.622909  0.4688
0.376488  0.57618  0.421395
0.440439  0.576533  0.452511
0.387756  0.606897  0.360624
0.389031  0.607185  0.420837
0.387291  0.591626  0.405775
0.391538  0.591789  0.435871
0.40824  0.591903  0.448911
0.478603  0.669102  0.489133
0.467751  0.669135  0.481707
0.378642  0.653591  0.436904
0.391684  0.653602  0.436039
0.404449  0.653628  0.43461
0.409723  0.606692  0.318315
0.408445  0.653679  0.449126
0.408385  0.638254  0.449048
0.394895  0.653666  0.451174
0.381152  0.653663  0.452393
0.386638  0.591475  0.375655
0.401181  0.591742  0.419887
0.409634  0.715233  0.391824
0.411068  0.684262  0.363789
0.365312  0.591757  0.437323
0.381011  0.576385  0.452367
0.378509  0.576275  0.436838
0.391518  0.576299  0.435875
0.477119  0.637208  0.263601
0.37855  0.607246  0.436804
0.401163  0.576251  0.419862
0.410996  0.560454  0.363108
0.694838  0.590344  0.429258
0.417587  0.56026  0.33582
0.413675  0.560356  0.349386
0.412964  0.56081  0.41844
0.410681  0.622672  0.404915
0.375586  0.606472  0.262094
0.375217  0.653467  0.406098
0.412975  0.591796  0.418522
0.328696  0.606549  0.259657
0.368592  0.668552  0.311487
0.366346  0.668612  0.327418
0.399646  0.699652  0.362387
0.382521  0.653099  0.313112
0.408023  0.575421  0.266123
0.344206  0.730188  0.2603
0.374681  0.637893  0.375184
0.386692  0.637918  0.375812
0.386708  0.653375  0.375892
0.371023  0.591087  0.295237
0.359824  0.606495  0.26096
0.396267  0.622164  0.315282
0.386534  0.622517  0.390804
0.409618  0.607057  0.377055
0.409596  0.591569  0.376974
0.38777  0.622382  0.360679
0.386674  0.62245  0.375743
0.39834  0.622487  0.376423
0.39823  0.638017  0.391061
0.642282  0.574758  0.318717
0.64225  0.590279  0.318686
0.504013  0.528514  0.27033
0.405354  0.606775  0.332844
0.409729  0.591187  0.318279
0.340406  0.622154  0.309316
0.668748  0.450184  0.289451
0.392664  0.591245  0.33043
0.401931  0.575841  0.34724
0.392658  0.575729  0.330421
0.375575  0.590974  0.262089
0.359831  0.621983  0.260967
0.388859  0.668422  0.280841
0.404478  0.652957  0.283564
0.404492  0.591009  0.28344
0.420391  0.591009  0.287636
0.373441  0.591028  0.278849
0.375561  0.575469  0.262092
0.414863  0.591101  0.303426
0.366325  0.622209  0.327286
0.356379  0.637568  0.293989
0.379617  0.591226  0.328618
0.425406  0.59091  0.26982
0.400306  0.544513  0.299699
0.414822  0.544519  0.303465
0.341718  0.60661  0.293055
0.327073  0.606629  0.292439
0.3404  0.606664  0.30931
0.361175  0.590962  0.244119
0.377265  0.6068  0.344165
0.377255  0.591298  0.344145
0.389776  0.591322  0.345524
0.389784  0.606823  0.345558
0.377276  0.622289  0.344203
0.389793  0.622312  0.345612
0.379631  0.62222  0.328673
0.379624  0.606729  0.328638
0.392667  0.606748  0.330461
0.351378  0.59128  0.342235
0.344225  0.637487  0.260192
0.327924  0.637554  0.276097
0.361196  0.621941  0.244124
0.359801  0.575494  0.260963
0.345227  0.590994  0.243538
0.385702  0.622079  0.2971
0.358186  0.606543  0.277572
0.341731  0.653051  0.293095
0.341728  0.63758  0.293075
0.329951  0.606499  0.22658
0.3857  0.606587  0.297073
0.36316  0.6064  0.209997
0.34679  0.606444  0.209997
0.346778  0.590959  0.209997
0.330423  0.591003  0.209997
0.36116  0.575461  0.244122
0.377285  0.62191  0.24496
0.346094  0.621944  0.226792
0.356369  0.606596  0.293957
0.39613  0.807236  0.315554
0.396131  0.791852  0.315776
0.385694  0.591084  0.297059
0.37103  0.606588  0.295245
0.346085  0.606461  0.226791
0.388857  0.591016  0.280704
0.358197  0.637513  0.277597
0.358193  0.622032  0.277581
0.371041  0.668491  0.295366
0.371041  0.653031  0.295326
0.341733  0.668512  0.293121
0.329902  0.77642  0.22663
0.358178  0.591044  0.27757
0.427086  0.590823  0.249499
0.412533  0.575267  0.209997
0.412555  0.590765  0.209997
0.3468  0.621924  0.209997
0.362292  0.621907  0.227105
0.37959  0.606354  0.209997
0.396037  0.606307  0.209997
0.412574  0.606259  0.209997
0.345255  0.65292  0.243553
0.391596  0.60645  0.263733
0.377263  0.590929  0.244951
0.408046  0.606431  0.266135
0.36231  0.652854  0.227114
0.358199  0.668445  0.277645
0.391601  0.62194  0.263747
0.393576  0.62188  0.246125
0.396055  0.621793  0.209997
0.379605  0.621837  0.209997
0.378537  0.575396  0.227544
0.412666  0.683639  0.209997
0.361977  0.822618  0.226935
0.359814  0.590999  0.260958
0.344205  0.591025  0.260181
0.37962  0.637315  0.209997
0.412677  0.699092  0.209997
0.378556  0.590893  0.227542
0.391587  0.590951  0.263726
0.411483  0.575305  0.22885
0.362267  0.590933  0.227103
0.362251  0.575438  0.227105
0.39496  0.590851  0.228131
0.411506  0.590807  0.22885
0.362301  0.637384  0.227109
0.411561  0.683674  0.228891
0.375592  0.621961  0.262104
0.37345  0.606527  0.278856
0.428143  0.575255  0.229553
0.408039  0.59093  0.266125
0.55828  0.652381  0.226552
0.428215  0.68364  0.229593
0.344224  0.699319  0.260259
0.328705  0.699349  0.259719
0.391603  0.637421  0.263768
0.393567  0.606392  0.246116
0.410148  0.606359  0.247665
0.36859  0.699438  0.311594
0.371032  0.699381  0.295457
0.391601  0.652893  0.263793
0.391597  0.668355  0.263823
0.444796  0.729959  0.22986
0.343034  0.653002  0.276719
0.414937  0.853563  0.30115
0.400418  0.838011  0.298456
0.400844  0.853563  0.296851
0.405245  0.853563  0.28072
0.479322  0.621556  0.209997
0.378594  0.637348  0.227551
0.363201  0.652826  0.209997
0.379635  0.652786  0.209997
0.373458  0.637499  0.278892
0.408037  0.652875  0.266208
0.558218  0.6989  0.226558
0.425277  0.528816  0.269871
0.575302  0.543714  0.256545
0.378583  0.621869  0.227546
0.378603  0.652819  0.227557
0.344314  0.853563  0.259129
0.343203  0.853563  0.275486
0.41156  0.668215  0.228881
0.395019  0.699154  0.228178
0.329969  0.652924  0.226585
0.34682  0.652865  0.209997
0.411554  0.652748  0.228871
0.444224  0.714547  0.250959
0.460732  0.714518  0.248616
0.479634  0.730077  0.281289
0.329393  0.683867  0.243176
0.385685  0.699376  0.297341
0.361207  0.65289  0.244142
0.377296  0.652861  0.244983
0.392676  0.637717  0.330576
0.40535  0.637741  0.332999
0.366351  0.699494  0.32754
0.35285  0.699496  0.326456
0.328708  0.683902  0.2597
0.363225  0.730051  0.209997
0.363235  0.714623  0.209997
0.516125  0.745638  0.267109
0.343035  0.668464  0.27674
0.344228  0.683874  0.260239
0.387826  0.776641  0.361594
0.410142  0.683723  0.247751
0.395  0.637311  0.228142
0.362321  0.683769  0.227127
0.378611  0.668282  0.227565
0.362317  0.668315  0.22712
0.37965  0.66862  0.328843
0.396073  0.637273  0.209997
0.37965  0.66825  0.209997
0.395021  0.683706  0.228168
0.393582  0.637361  0.246137
0.382522  0.668556  0.313171
0.39357  0.699197  0.246212
0.43618  0.637499  0.294614
0.436135  0.652964  0.294678
0.393584  0.652833  0.246153
0.345255  0.699281  0.243589
0.329391  0.699314  0.243188
0.345258  0.683835  0.243576
0.363215  0.668287  0.209997
0.34683  0.668325  0.209997
0.329973  0.668384  0.226589
0.346114  0.668349  0.226804
0.346118  0.683802  0.22681
0.375598  0.652912  0.26214
0.404411  0.714734  0.283774
0.343034  0.683917  0.276765
0.378614  0.699184  0.227581
0.345164  0.776409  0.243609
0.362321  0.699215  0.227134
0.377292  0.63739  0.24497
0.39613  0.683672  0.209997
0.378615  0.683737  0.227573
0.379663  0.683706  0.209997
0.39268  0.714927  0.330973
0.405345  0.714933  0.333461
0.373459  0.65297  0.27892
0.358199  0.652984  0.277619
0.379653  0.684064  0.328912
0.36121  0.683805  0.244169
0.36121  0.668352  0.244154
0.379564  0.760864  0.209997
0.425329  0.683769  0.270002
0.391576  0.699252  0.263887
0.359838  0.683849  0.261036
0.373415  0.730182  0.279089
0.420188  0.730145  0.288111
0.47616  0.745427  0.245533
0.361206  0.699251  0.244184
0.396241  0.714864  0.3157
0.354545  0.699444  0.310356
0.37729  0.699223  0.245033
0.358171  0.730203  0.277764
0.409475  0.791841  0.319126
0.344217  0.714757  0.260281
0.400284  0.7148  0.300083
0.377297  0.683778  0.245016
0.344229  0.66842  0.26022
0.358197  0.683898  0.277675
0.400338  0.637567  0.299769
0.400332  0.653036  0.299826
0.444531  0.79171  0.277045
0.400228  0.745624  0.300191
0.400195  0.761022  0.300216
0.38905  0.838029  0.279343
0.516492  0.714636  0.267024
0.379653  0.699497  0.328984
0.382464  0.761088  0.313481
0.358192  0.699341  0.277707
0.392688  0.684075  0.330807
0.382518  0.63763  0.31306
0.36634  0.653155  0.327366
0.379645  0.653165  0.328778
0.379638  0.637699  0.328721
0.389815  0.65325  0.345757
0.375593  0.683827  0.262191
0.364477  0.653217  0.343184
0.364485  0.668671  0.343241
0.36315  0.684169  0.359076
0.351429  0.684112  0.34241
0.364492  0.684114  0.343305
0.364497  0.699548  0.343376
0.461349  0.683567  0.22892
0.414841  0.560056  0.303429
0.370995  0.745647  0.295566
0.37101  0.730234  0.295541
0.382481  0.745688  0.313463
0.366298  0.822799  0.439857
0.420627  0.776913  0.3926
0.410692  0.853563  0.454395
0.41633  0.853563  0.469601
0.542371  0.730126  0.264497
0.529275  0.730145  0.265072
0.382461  0.807256  0.313093
0.404379  0.730155  0.283822
0.458143  0.776356  0.297565
0.44929  0.760921  0.306953
0.361085  0.77637  0.244174
0.409698  0.653126  0.318533
0.396266  0.65311  0.315406
0.396266  0.637644  0.315339
0.371038  0.683941  0.295411
0.373457  0.668431  0.278953
0.420337  0.652958  0.287787
0.388851  0.683872  0.280885
0.373453  0.683883  0.278989
0.385699  0.668489  0.297232
0.391589  0.683808  0.263855
0.39358  0.683751  0.246192
0.407993  0.699233  0.266322
0.424913  0.622415  0.35216
0.422061  0.622503  0.364974
0.396253  0.699441  0.315626
0.405354  0.699515  0.333367
0.435981  0.714712  0.295005
0.422607  0.668584  0.322814
0.393584  0.668296  0.246172
0.377298  0.668324  0.244999
0.575108  0.714476  0.256553
0.401943  0.622343  0.347388
0.413663  0.622379  0.349571
0.492286  0.822672  0.226289
0.404858  0.853563  0.33167
0.421809  0.853563  0.321897
0.34608  0.745539  0.226832
0.40536  0.684088  0.333275
0.401978  0.699585  0.347866
0.37732  0.714977  0.34462
0.413675  0.745811  0.350471
0.424938  0.745808  0.353142
0.458313  0.76093  0.297372
0.468361  0.760962  0.288838
0.345248  0.714719  0.243603
0.373432  0.714758  0.27906
0.371023  0.714812  0.295502
0.327898  0.761106  0.276295
0.511968  0.822724  0.210107
0.495366  0.807249  0.210012
0.494983  0.822695  0.210016
0.385632  0.745633  0.297472
0.374734  0.776702  0.391634
0.343004  0.745651  0.276872
0.350607  0.838208  0.408179
0.350779  0.853563  0.408707
0.363491  0.853563  0.408926
0.3519  0.853563  0.425198
0.7101  0.745163  0.343967
0.710159  0.729674  0.344019
0.425613  0.853563  0.268389
0.386797  0.776687  0.376783
0.375438  0.791775  0.262097
0.384072  0.715291  0.468439
0.379644  0.730336  0.329127
0.354784  0.853563  0.308557
0.353015  0.853563  0.325117
0.36102  0.822632  0.243799
0.413731  0.529273  0.349501
0.424878  0.7917  0.270207
0.394983  0.730025  0.228193
0.34983  0.715066  0.374454
0.349843  0.730478  0.374554
0.417558  0.6841  0.336405
0.410989  0.792058  0.364647
0.354542  0.714875  0.310406
0.362315  0.714652  0.227141
0.341699  0.776514  0.293311
0.374799  0.776674  0.376068
0.409774  0.791695  0.247741
0.351116  0.776729  0.422759
0.374789  0.761284  0.37595
0.386795  0.761299  0.37666
0.420671  0.746026  0.379096
0.368585  0.714867  0.311649
0.36635  0.71492  0.327605
0.351438  0.714974  0.342542
0.352851  0.714925  0.326516
0.352849  0.730345  0.326575
0.368556  0.761102  0.31175
0.356342  0.761077  0.294232
0.356334  0.776481  0.294199
0.385611  0.807208  0.297034
0.388711  0.776382  0.280973
0.35453  0.745713  0.310492
0.366341  0.745748  0.327721
0.366346  0.730338  0.327668
0.368567  0.745698  0.311737
0.368577  0.730287  0.311699
0.413494  0.807358  0.35083
0.375996  0.853563  0.260199
0.373935  0.853563  0.276545
0.378605  0.714621  0.227589
0.379671  0.714591  0.209997
0.385654  0.730223  0.29744
0.39267  0.730338  0.331054
0.330465  0.73012  0.209997
0.346832  0.730084  0.209997
0.329365  0.745616  0.243232
0.345217  0.745574  0.243624
0.373372  0.761006  0.279094
0.358138  0.761034  0.277775
0.377067  0.8226  0.244562
0.382446  0.791869  0.313341
0.345961  0.791792  0.226802
0.389831  0.730398  0.346201
0.377255  0.730089  0.245061
0.395008  0.714593  0.228187
0.346841  0.714656  0.209997
0.346113  0.714685  0.226823
0.363199  0.745474  0.209997
0.362299  0.730081  0.227146
0.346101  0.730115  0.226829
0.34601  0.776375  0.226823
0.393552  0.714635  0.246231
0.475033  0.822627  0.245788
0.362179  0.776338  0.227126
0.42196  0.807457  0.366678
0.421926  0.822834  0.366851
0.359786  0.745579  0.261108
0.400163  0.776413  0.300197
0.377176  0.83806  0.244203
0.491273  0.760914  0.242664
0.391494  0.745529  0.263954
0.444687  0.776303  0.276975
0.444824  0.76089  0.276889
0.37555  0.730133  0.262262
0.375523  0.745552  0.26227
0.346779  0.760924  0.209997
0.363084  0.776309  0.209997
0.363153  0.760891  0.209997
0.39343  0.760899  0.246241
0.393261  0.807134  0.245979
0.394878  0.760868  0.228188
0.37557  0.714706  0.262243
0.378586  0.730051  0.227594
0.361196  0.714688  0.244198
0.374785  0.838182  0.376245
0.363207  0.838173  0.359309
0.391557  0.714686  0.263918
0.42514  0.745494  0.270188
0.359806  0.730158  0.2611
0.391529  0.730112  0.263942
0.393483  0.745485  0.246251
0.393367  0.776309  0.246204
0.346465  0.822627  0.209997
0.377224  0.74551  0.245063
0.393523  0.730064  0.246246
0.358137  0.807251  0.277443
0.492649  0.807237  0.22627
0.379656  0.730021  0.209997
0.379623  0.745445  0.209997
0.475394  0.822671  0.264218
0.422558  0.714856  0.323095
0.513179  0.729914  0.210108
0.546817  0.776523  0.252143
0.542031  0.776616  0.264543
0.55529  0.761108  0.265326
0.555213  0.776592  0.265343
0.379476  0.776283  0.209997
0.41138  0.76085  0.228924
0.505198  0.838138  0.240422
0.362233  0.760922  0.227142
0.428151  0.822589  0.209997
0.345098  0.822666  0.243352
0.37829  0.853563  0.226932
0.394692  0.853563  0.22758
0.345108  0.807241  0.24349
0.394482  0.838048  0.227783
0.377462  0.853563  0.243666
0.345183  0.853563  0.242778
0.393279  0.822568  0.245741
0.459533  0.822556  0.248923
0.388817  0.822579  0.280126
0.525984  0.652457  0.224731
0.530149  0.652417  0.21042
0.362042  0.80718  0.227032
0.362863  0.807161  0.209997
0.362988  0.79173  0.209997
0.410462  0.853563  0.246765
0.395758  0.79169  0.209997
0.386721  0.761336  0.391798
0.460047  0.791713  0.248821
0.361078  0.838082  0.243495
0.394578  0.80713  0.228055
0.378432  0.776308  0.227567
0.37337  0.807209  0.278675
0.38872  0.80717  0.280587
0.358309  0.838098  0.276577
0.389512  0.853563  0.278069
0.392152  0.853563  0.261671
0.391453  0.822565  0.263208
0.382451  0.776481  0.313452
0.409705  0.807106  0.247619
0.393437  0.838036  0.245374
0.393872  0.853563  0.244831
0.395558  0.807127  0.209997
0.395314  0.822582  0.209997
0.325537  0.83818  0.325367
0.378999  0.822592  0.209997
0.379193  0.807141  0.209997
0.379352  0.791706  0.209997
0.330227  0.822651  0.209997
0.330297  0.807219  0.209997
0.346572  0.807188  0.209997
0.37097  0.791848  0.295391
0.346338  0.838085  0.209997
0.361941  0.838076  0.226785
0.361976  0.853563  0.22657
0.345807  0.838093  0.226578
0.345116  0.838104  0.243127
0.382786  0.853563  0.310476
0.343017  0.822704  0.276461
0.361047  0.791783  0.244109
0.337641  0.838216  0.407907
0.340424  0.807349  0.309527
0.375443  0.807184  0.261897
0.375504  0.822607  0.261558
0.391377  0.807145  0.263575
0.378349  0.791726  0.227526
0.37826  0.807152  0.227454
0.396161  0.822627  0.315097
0.377054  0.807166  0.244793
0.377086  0.791748  0.244934
0.378187  0.822595  0.22734
0.377294  0.791974  0.344848
0.40859  0.853563  0.26421
0.35812  0.791845  0.277635
0.338594  0.853563  0.42487
0.325111  0.853563  0.424454
0.340457  0.822747  0.309323
0.326265  0.822776  0.30906
0.39962  0.807517  0.407365
0.339301  0.838165  0.325437
0.327889  0.776522  0.276316
0.328643  0.791905  0.259812
0.342975  0.791886  0.276811
0.327884  0.791932  0.276315
0.359738  0.776404  0.26106
0.358124  0.776441  0.277734
0.327191  0.853563  0.292044
0.341927  0.853563  0.291889
0.341818  0.838136  0.292516
0.356685  0.853563  0.292122
0.356358  0.807282  0.293907
0.404222  0.79175  0.283747
0.354544  0.807317  0.310245
0.354525  0.79192  0.310418
0.687434  0.776122  0.379444
0.686001  0.776122  0.364293
0.68599  0.760652  0.364274
0.409623  0.838227  0.393235
0.399568  0.807417  0.363042
0.37121  0.838081  0.293979
0.368572  0.807285  0.311386
0.366335  0.761151  0.327754
0.391409  0.776342  0.263897
0.349863  0.792084  0.3911
0.337053  0.792093  0.390755
0.643582  0.776325  0.471178
0.409467  0.853563  0.316364
0.396392  0.853563  0.312712
0.404599  0.837984  0.282222
0.39615  0.776468  0.315861
0.401937  0.761199  0.34827
0.413638  0.761199  0.350589
0.424884  0.761189  0.353281
0.36862  0.822683  0.310973
0.404219  0.715831  0.671981
0.413545  0.791971  0.350787
0.382606  0.838073  0.311814
0.392505  0.853563  0.328695
0.364501  0.791985  0.343669
0.408002  0.837978  0.265184
0.389773  0.791971  0.346399
0.401875  0.791972  0.348374
0.657891  0.838066  0.276474
0.647691  0.853563  0.28439
0.646995  0.83807  0.284262
0.659714  0.838059  0.447522
0.385872  0.838047  0.295689
0.386217  0.853563  0.294317
0.362338  0.730516  0.390831
0.396239  0.83805  0.31424
0.352791  0.822827  0.439875
0.420234  0.714725  0.288048
0.338618  0.715257  0.437744
0.338197  0.761219  0.342069
0.409507  0.838203  0.378879
0.420535  0.838256  0.380036
0.386759  0.838189  0.392703
0.362552  0.83819  0.375705
0.324124  0.807464  0.374439
0.424518  0.838155  0.353955
0.410894  0.82281  0.364763
0.379623  0.761142  0.329225
0.374737  0.853563  0.376083
0.387498  0.853563  0.360683
0.375527  0.853563  0.359616
0.386688  0.838178  0.376943
0.392655  0.745741  0.331127
0.362838  0.715149  0.406401
0.350117  0.715151  0.406215
0.375668  0.776634  0.36048
0.428529  0.760991  0.309791
0.363331  0.838197  0.408387
0.399367  0.838159  0.362732
0.324042  0.730495  0.373687
0.324051  0.745899  0.373799
0.352159  0.730619  0.437956
0.417172  0.822686  0.33705
0.401837  0.807355  0.348327
0.389751  0.807352  0.346297
0.389716  0.822733  0.346037
0.387661  0.838156  0.361217
0.433261  0.853563  0.329447
0.428046  0.853563  0.341756
0.41703  0.838102  0.336739
0.428498  0.838114  0.341661
0.363179  0.745842  0.359421
0.392593  0.791912  0.331142
0.405201  0.791904  0.333777
0.386793  0.807445  0.376976
0.351444  0.761207  0.34275
0.364502  0.730388  0.343527
0.351441  0.730392  0.342615
0.387894  0.853563  0.408931
0.399637  0.838196  0.408084
0.349752  0.730516  0.390468
0.398423  0.792138  0.392424
0.374641  0.71512  0.391058
0.420642  0.792296  0.392792
0.35043  0.761246  0.358786
0.337052  0.761288  0.374322
0.337447  0.730443  0.358021
0.338253  0.822796  0.34212
0.386766  0.7921  0.39214
0.379606  0.807308  0.328951
0.379617  0.822697  0.328566
0.366342  0.807329  0.327505
0.339151  0.822852  0.43968
0.377205  0.853563  0.343124
0.379639  0.838105  0.327888
0.37967  0.853563  0.326793
0.42788  0.730701  0.460219
0.33744  0.715027  0.357937
0.324324  0.745862  0.357659
0.363184  0.761241  0.359508
0.387837  0.715045  0.361204
0.399653  0.715068  0.362498
0.404324  0.822862  0.585669
0.664996  0.729733  0.307611
0.653326  0.729757  0.313164
0.392613  0.776526  0.331195
0.339923  0.792134  0.454657
0.375317  0.715157  0.406486
0.374662  0.730526  0.391182
0.391916  0.730619  0.436625
0.386679  0.730548  0.391501
0.399598  0.792039  0.363019
0.398436  0.792096  0.377712
0.337038  0.745889  0.374197
0.398405  0.77676  0.392244
0.367457  0.715261  0.453372
0.384134  0.730652  0.468584
0.398439  0.807504  0.39261
0.409715  0.792201  0.39264
0.38655  0.853563  0.376717
0.398252  0.838183  0.377821
0.351641  0.838203  0.424454
0.338371  0.838215  0.424184
0.357922  0.838166  0.487954
0.350452  0.792034  0.358932
0.351455  0.791999  0.3428
0.366332  0.791939  0.32768
0.352849  0.791961  0.326636
0.337473  0.776653  0.358315
0.349938  0.807447  0.37515
0.337124  0.807457  0.374751
0.337582  0.838195  0.358487
0.398424  0.807469  0.377813
0.351443  0.745803  0.342687
0.362318  0.71511  0.390713
0.38678  0.730506  0.37641
0.374815  0.807436  0.376254
0.37481  0.822809  0.376287
0.414632  0.837992  0.302797
0.374779  0.745888  0.37583
0.375669  0.745845  0.360318
0.379605  0.791922  0.329145
0.350017  0.838199  0.375302
0.379611  0.776535  0.329221
0.337015  0.715072  0.373989
0.337026  0.730484  0.374086
0.377319  0.730391  0.344703
0.387842  0.730455  0.361309
0.387843  0.745856  0.361414
0.351487  0.822777  0.342586
0.366407  0.838126  0.326588
0.351448  0.776606  0.342794
0.352844  0.776565  0.326678
0.375669  0.761243  0.360408
0.341012  0.792143  0.470458
0.374808  0.792058  0.376174
0.362498  0.792057  0.375556
0.337538  0.822818  0.358515
0.324899  0.838191  0.341862
0.324447  0.838202  0.358358
0.338294  0.83818  0.341951
0.338358  0.853563  0.341633
0.35294  0.838146  0.325815
0.387794  0.807404  0.361628
0.387752  0.822778  0.361507
0.350518  0.838185  0.358791
0.377309  0.761194  0.344842
0.3645  0.776594  0.343688
0.3645  0.761198  0.343657
0.351449  0.822838  0.423873
0.338206  0.822855  0.423642
0.375665  0.792021  0.360517
0.377506  0.838173  0.424479
0.340253  0.822848  0.45559
0.337649  0.853563  0.358366
0.410725  0.853563  0.40788
0.399503  0.853563  0.408567
0.398127  0.853563  0.393169
0.355995  0.822802  0.471547
0.351467  0.807389  0.342742
0.352892  0.822747  0.326257
0.352864  0.807353  0.326511
0.366366  0.822721  0.327166
0.377287  0.807358  0.34473
0.387814  0.792025  0.361642
0.34991  0.792063  0.375035
0.363202  0.80741  0.359615
0.364506  0.807372  0.343569
0.363195  0.792025  0.359624
0.363189  0.776636  0.359581
0.349826  0.7767  0.390913
0.573591  0.791982  0.515009
0.354709  0.838182  0.456519
0.326576  0.792183  0.470203
0.386787  0.80747  0.392324
0.372679  0.822737  0.487206
0.350078  0.853563  0.37531
0.362571  0.853563  0.375625
0.350154  0.853563  0.392057
0.337245  0.838214  0.391504
0.36498  0.853563  0.425397
0.371177  0.838131  0.472288
0.342736  0.8382  0.487683
0.363206  0.822791  0.359523
0.356404  0.838172  0.472302
0.368847  0.83815  0.456523
0.349973  0.822826  0.375244
0.350489  0.822805  0.35892
0.337508  0.807435  0.358482
0.337487  0.792046  0.358409
0.324354  0.792057  0.358027
0.324097  0.792079  0.374253
0.337093  0.792072  0.374604
0.337069  0.776682  0.374459
0.341387  0.822845  0.471383
0.352595  0.807464  0.439339
0.337314  0.776729  0.406601
0.409742  0.745974  0.378176
0.362414  0.776696  0.391277
0.372275  0.807389  0.48663
0.369643  0.746025  0.469461
0.369736  0.761373  0.469679
0.355242  0.761406  0.46992
0.387874  0.838185  0.408403
0.370655  0.82275  0.471421
0.368429  0.822774  0.455663
0.354366  0.822814  0.45576
0.395164  0.730631  0.451744
0.378842  0.730604  0.437442
0.374764  0.792082  0.39181
0.374796  0.807456  0.391997
0.374824  0.822825  0.392192
0.350382  0.807472  0.407401
0.350479  0.822843  0.407752
0.349971  0.822839  0.391532
0.367919  0.792065  0.454557
0.389431  0.761369  0.421972
0.401662  0.761417  0.421176
0.37898  0.761349  0.437839
0.404867  0.761409  0.435637
0.35245  0.792101  0.438923
0.364231  0.792088  0.423104
0.364349  0.807455  0.423479
0.351306  0.807471  0.423415
0.351198  0.792102  0.423052
0.352344  0.776737  0.438595
0.349796  0.76131  0.390746
0.362385  0.761308  0.391113
0.350913  0.699791  0.421924
0.350096  0.699742  0.406111
0.350939  0.715192  0.422033
0.363974  0.730578  0.422196
0.355165  0.746054  0.469707
0.350307  0.792097  0.40711
0.502298  0.822857  0.270968
0.408759  0.730658  0.449744
0.409682  0.746039  0.392115
0.422037  0.746182  0.405234
0.376775  0.730583  0.422033
0.421906  0.715332  0.446476
0.350141  0.730552  0.406339
0.353644  0.746023  0.453906
0.353713  0.761386  0.454122
0.367653  0.761361  0.453917
0.371583  0.746058  0.485403
0.362897  0.745942  0.406682
0.350169  0.745946  0.406486
0.369574  0.73067  0.469286
0.355108  0.730696  0.469537
0.401935  0.807504  0.422036
0.356528  0.730745  0.485411
0.356586  0.746092  0.485572
0.367506  0.730635  0.453517
0.381379  0.730625  0.452917
0.381452  0.74599  0.4531
0.399565  0.792157  0.407095
0.364072  0.761344  0.422562
0.376881  0.761347  0.422405
0.365695  0.761353  0.438235
0.386656  0.715143  0.391371
0.417069  0.715329  0.433002
0.404656  0.715269  0.435086
0.40869  0.715281  0.449585
0.395099  0.715257  0.45159
0.395043  0.699874  0.451459
0.39879  0.730647  0.467156
0.398718  0.715286  0.467006
0.404713  0.730657  0.435244
0.391982  0.745996  0.436806
0.457749  0.853563  0.522286
0.417387  0.776859  0.43378
0.378792  0.71522  0.437292
0.387576  0.745974  0.406725
0.389849  0.822809  0.423366
0.387836  0.82283  0.407977
0.427525  0.807106  0.22959
0.410011  0.745463  0.24783
0.426882  0.745441  0.249696
0.408843  0.746027  0.449927
0.387615  0.76136  0.406905
0.38937  0.74599  0.42177
0.364502  0.82282  0.423958
0.399472  0.761405  0.406658
0.399661  0.822861  0.407686
0.379214  0.792067  0.438453
0.382078  0.807383  0.454463
0.399365  0.791995  0.468184
0.399506  0.822788  0.36297
0.519821  0.822816  0.532217
0.505718  0.82287  0.545899
0.381671  0.776696  0.453607
0.365787  0.776718  0.438503
0.392714  0.822769  0.438671
0.39566  0.792038  0.452786
0.395479  0.776699  0.452427
0.381842  0.79204  0.453973
0.375678  0.822824  0.408047
0.377169  0.807447  0.423329
0.363119  0.807462  0.407601
0.42875  0.807423  0.461495
0.428479  0.792097  0.461128
0.401828  0.792153  0.421689
0.401737  0.77679  0.42141
0.40511  0.792124  0.436205
0.392487  0.807424  0.438065
0.392308  0.792078  0.437624
0.389715  0.807459  0.422879
0.397991  0.853563  0.377572
0.409088  0.853563  0.378705
0.355176  0.853563  0.457513
0.369437  0.853563  0.457692
0.383555  0.853563  0.457482
0.409434  0.82262  0.318637
0.380378  0.853563  0.441509
0.393372  0.853563  0.44079
0.409446  0.838042  0.317884
0.413675  0.637849  0.34969
0.568232  0.838236  0.267467
0.409736  0.807566  0.392832
0.420682  0.807657  0.392995
0.425372  0.838319  0.419596
0.392999  0.838133  0.439536
0.401656  0.838125  0.347694
0.410729  0.838175  0.364678
0.438752  0.761627  0.540092
0.525318  0.838238  0.560684
0.518478  0.853563  0.518908
0.520057  0.838179  0.532422
0.52023  0.853563  0.532873
0.517272  0.853563  0.505112
0.444182  0.807352  0.493904
0.444538  0.822665  0.494302
0.419049  0.791967  0.481238
0.39624  0.822712  0.453958
0.400781  0.838031  0.470476
0.396707  0.838086  0.454981
0.420624  0.822922  0.379873
0.401868  0.853563  0.472207
0.42203  0.83806  0.32302
0.645776  0.838081  0.302277
0.414505  0.82256  0.303615
0.400225  0.822575  0.299365
0.422124  0.822631  0.323443
0.401413  0.853563  0.346772
0.412884  0.853563  0.349879
0.414661  0.745614  0.304091
0.555457  0.730095  0.265337
0.575056  0.729989  0.256548
0.568381  0.730053  0.267577
0.440819  0.80716  0.318049
0.440627  0.822609  0.318261
0.44875  0.807175  0.307477
0.409657  0.822866  0.378848
0.471218  0.654638  0.561036
0.488555  0.654541  0.561034
0.400143  0.791797  0.300096
0.400153  0.80718  0.299854
0.416664  0.853563  0.335983
0.420207  0.837934  0.286916
0.411098  0.807594  0.406841
0.422192  0.807713  0.406021
0.409703  0.792139  0.378615
0.593469  0.838197  0.276241
0.581166  0.838219  0.271182
0.491107  0.65264  0.258992
0.555146  0.792057  0.265352
0.424766  0.791954  0.35357
0.420737  0.822994  0.393215
0.405163  0.80729  0.333677
0.409443  0.807227  0.318988
0.414479  0.807168  0.303995
0.410959  0.761478  0.406171
0.422598  0.684018  0.32291
0.429203  0.668676  0.340091
0.429097  0.760823  0.209997
0.445734  0.760827  0.209997
0.429133  0.745702  0.340649
0.405278  0.761131  0.333727
0.417445  0.761116  0.336939
0.401907  0.776587  0.348343
0.413591  0.776585  0.350698
0.40524  0.776519  0.333778
0.398427  0.715129  0.37706
0.414785  0.683941  0.303789
0.429062  0.761081  0.340793
0.422429  0.761046  0.32341
0.434573  0.760995  0.328784
0.533332  0.637005  0.251977
0.399659  0.730475  0.362613
0.411084  0.7305  0.364145
0.420629  0.761519  0.392418
0.420627  0.746117  0.392249
0.399656  0.745873  0.362729
0.411079  0.745895  0.364274
0.422582  0.699442  0.323001
0.567218  0.776438  0.241634
0.552122  0.776452  0.239493
0.542067  0.543753  0.225091
0.401961  0.745807  0.348176
0.49142  0.745448  0.242625
0.493459  0.745415  0.226197
0.40448  0.792227  0.571161
0.41956  0.807535  0.574713
0.424819  0.77657  0.353425
0.417384  0.776502  0.33704
0.44995  0.792151  0.464871
0.450228  0.807507  0.465106
0.417522  0.730336  0.336715
0.444278  0.791688  0.2299
0.685035  0.745181  0.316078
0.422988  0.761478  0.518703
0.413418  0.822747  0.350783
0.677214  0.729704  0.301791
0.667996  0.72972  0.288396
0.421979  0.792078  0.366509
0.42201  0.776694  0.366344
0.420609  0.776814  0.379406
0.409713  0.776756  0.37847
0.411019  0.776673  0.364532
0.560927  0.791966  0.253637
0.409692  0.761434  0.392279
0.4097  0.776822  0.392456
0.410998  0.776863  0.406371
0.435835  0.745541  0.295176
0.422111  0.730527  0.365896
0.424956  0.73042  0.353008
0.413691  0.730418  0.350352
0.428598  0.745595  0.309683
0.422527  0.73026  0.323196
0.444721  0.745398  0.229874
0.409705  0.822533  0.247418
0.422485  0.745656  0.323303
0.44134  0.760941  0.317486
0.407824  0.760919  0.266424
0.474547  0.838068  0.245867
0.537441  0.667968  0.238643
0.522222  0.667999  0.238975
0.429164  0.730318  0.340514
0.434695  0.730227  0.328511
0.434647  0.745614  0.328639
0.441495  0.730155  0.317197
0.476542  0.807192  0.227653
0.425298  0.699213  0.270049
0.422196  0.807221  0.323575
0.428662  0.822671  0.341485
0.424715  0.807344  0.353708
0.409518  0.776456  0.319149
0.604738  0.760847  0.239103
0.619236  0.760818  0.246263
0.434347  0.791772  0.329099
0.660694  0.822578  0.325866
0.561141  0.745527  0.253635
0.555373  0.745606  0.265329
0.460544  0.745412  0.248686
0.433914  0.838088  0.329536
0.404296  0.760969  0.283874
0.613841  0.621293  0.273658
0.457533  0.792162  0.521711
0.504927  0.761523  0.545744
0.506641  0.761621  0.561006
0.424649  0.822746  0.353836
0.428771  0.807248  0.341302
0.428874  0.791847  0.341123
0.43421  0.807185  0.329254
0.428165  0.82258  0.309827
0.530182  0.683414  0.210412
0.41732  0.79189  0.337117
0.422277  0.791823  0.323573
0.428969  0.776459  0.340951
0.434472  0.776378  0.32894
0.417251  0.807284  0.337139
0.576658  0.822802  0.555689
0.407928  0.730094  0.266394
0.445835  0.637144  0.209997
0.547123  0.730045  0.252119
0.547026  0.745549  0.252123
0.448362  0.838086  0.307774
0.457192  0.838113  0.298376
0.43408  0.822624  0.329407
0.407752  0.822519  0.26578
0.502786  0.79203  0.270777
0.411276  0.776269  0.22891
0.575155  0.838166  0.256404
0.428117  0.838017  0.309369
0.645931  0.822639  0.264992
0.656826  0.822689  0.255756
0.669279  0.822666  0.267965
0.567533  0.698932  0.241659
0.582246  0.698903  0.245228
0.448543  0.822624  0.307647
0.457409  0.822662  0.29819
0.520482  0.853563  0.238669
0.517394  0.853563  0.252675
0.504672  0.853563  0.240218
0.636387  0.838093  0.291721
0.407762  0.77632  0.266396
0.555049  0.822893  0.265276
0.574958  0.822786  0.256498
0.568213  0.822867  0.267526
0.411987  0.807123  0.209997
0.45879  0.683787  0.296857
0.488644  0.853563  0.259101
0.654228  0.698784  0.341683
0.658368  0.698784  0.354318
0.542258  0.745635  0.264495
0.580916  0.776505  0.271206
0.59313  0.776451  0.276192
0.40434  0.745567  0.283858
0.50585  0.807301  0.240489
0.521173  0.807331  0.239058
0.680336  0.776167  0.281156
0.680355  0.791662  0.281175
0.646483  0.807171  0.283983
0.635869  0.807199  0.291473
0.65646  0.807142  0.295431
0.672954  0.838035  0.321433
0.672713  0.822558  0.321253
0.665343  0.822576  0.308007
0.428237  0.807171  0.309963
0.4354  0.807133  0.295452
0.489063  0.838136  0.259412
0.668047  0.791665  0.288447
0.665097  0.79165  0.307743
0.660569  0.807105  0.32572
0.525069  0.807302  0.224759
0.529421  0.807309  0.210401
0.546612  0.807411  0.252125
0.546542  0.822814  0.252074
0.541693  0.822903  0.264497
0.596376  0.807297  0.250188
0.467739  0.807286  0.289363
0.460245  0.776285  0.248775
0.443815  0.776266  0.251084
0.646305  0.776238  0.283849
0.635193  0.776274  0.27353
0.575157  0.698961  0.256561
0.427991  0.760838  0.229642
0.444614  0.760832  0.229886
0.557888  0.776404  0.226514
0.42729  0.853563  0.229725
0.411127  0.853563  0.228611
0.468179  0.776406  0.289005
0.46797  0.791848  0.289189
0.635536  0.822646  0.273731
0.404253  0.776363  0.283847
0.635755  0.621267  0.291381
0.561345  0.698993  0.253633
0.55561  0.699055  0.265318
0.458569  0.730078  0.297104
0.449483  0.730106  0.306676
0.40971  0.544603  0.318323
0.665197  0.79164  0.435042
0.573878  0.776389  0.229232
0.58096  0.776354  0.216311
0.564055  0.776372  0.213098
0.458446  0.745505  0.297212
0.449387  0.745514  0.306791
0.642149  0.683307  0.318469
0.634357  0.683319  0.308047
0.634371  0.66782  0.308071
0.533303  0.652511  0.251981
0.560991  0.776506  0.253638
0.427865  0.77626  0.229638
0.574122  0.714381  0.229299
0.555538  0.714576  0.265329
0.657748  0.822548  0.418894
0.653545  0.822576  0.431088
0.420003  0.776352  0.288246
0.435748  0.760947  0.295279
0.507018  0.668032  0.240331
0.645082  0.69879  0.301737
0.656271  0.714257  0.295222
0.419951  0.822503  0.287708
0.508815  0.807275  0.225229
0.420071  0.760959  0.288223
0.462544  0.745389  0.209997
0.46041  0.760852  0.248729
0.435642  0.776345  0.295376
0.674626  0.714257  0.379894
0.662365  0.698801  0.380337
0.66103  0.714258  0.367001
0.493332  0.760882  0.226213
0.496186  0.745398  0.210015
0.441561  0.714754  0.317104
0.449575  0.714694  0.306598
0.46194  0.74545  0.269557
0.489146  0.853563  0.242709
0.473637  0.853563  0.24602
0.41474  0.714795  0.303942
0.400259  0.730216  0.300143
0.503423  0.745611  0.270524
0.503239  0.761099  0.270613
0.47939  0.729929  0.209998
0.508065  0.838128  0.225221
0.511553  0.83815  0.210146
0.511126  0.853563  0.210141
0.494112  0.853563  0.210027
0.414612  0.761011  0.304151
0.441212  0.776334  0.317667
0.449154  0.776329  0.307132
0.468519  0.745516  0.288704
0.479283  0.761006  0.281492
0.441029  0.791737  0.317853
0.428338  0.791774  0.309959
0.422358  0.776433  0.323506
0.428442  0.776382  0.30989
0.414559  0.7764  0.30418
0.467547  0.822717  0.289511
0.419939  0.791737  0.288211
0.517689  0.822798  0.253243
0.643837  0.621142  0.245097
0.657389  0.621122  0.256029
0.529085  0.822748  0.210431
0.503136  0.838167  0.255679
0.515591  0.792065  0.267278
0.515388  0.80749  0.267312
0.457671  0.807223  0.297986
0.457925  0.791786  0.297775
0.435519  0.79174  0.295445
0.424813  0.822481  0.269847
0.448965  0.791745  0.307306
0.419904  0.807117  0.288065
0.467339  0.838143  0.289707
0.475836  0.776327  0.245625
0.425002  0.837921  0.269347
0.503428  0.822774  0.255769
0.427183  0.853563  0.249758
0.4429  0.853563  0.251446
0.426496  0.837952  0.249411
0.460966  0.82259  0.269971
0.458253  0.853563  0.249716
0.459119  0.838001  0.249079
0.394489  0.822575  0.227942
0.410864  0.838031  0.228637
0.542014  0.729929  0.22513
0.426387  0.822497  0.249498
0.411381  0.83806  0.209997
0.394941  0.745449  0.228195
0.411457  0.745428  0.228926
0.424809  0.807087  0.270097
0.407687  0.80711  0.266124
0.427345  0.822544  0.229551
0.541572  0.838257  0.264433
0.507438  0.853563  0.225144
0.546924  0.761044  0.25213
0.461723  0.807178  0.209997
0.460659  0.791714  0.229023
0.460872  0.776279  0.229004
0.489846  0.838112  0.242806
0.4781  0.822663  0.209999
0.546558  0.838182  0.251935
0.546817  0.853563  0.251554
0.536286  0.83816  0.238525
0.52071  0.838152  0.238933
0.46041  0.853563  0.269764
0.461194  0.80717  0.269918
0.475661  0.807247  0.26414
0.490525  0.791976  0.275615
0.52596  0.683451  0.224723
0.610162  0.714353  0.256637
0.623143  0.698817  0.264453
0.613697  0.698861  0.273578
0.623112  0.714325  0.264431
0.445056  0.807149  0.209997
0.428478  0.807131  0.209997
0.50368  0.80736  0.255751
0.50254  0.807456  0.270868
0.604764  0.838125  0.239164
0.632943  0.79176  0.254856
0.643268  0.791757  0.244777
0.445835  0.745388  0.209997
0.532087  0.822814  0.251988
0.428212  0.652709  0.229573
0.532919  0.730056  0.251962
0.514963  0.83824  0.267326
0.524795  0.822729  0.224759
0.517495  0.838172  0.25311
0.515188  0.82288  0.26736
0.551903  0.807349  0.239473
0.491154  0.745576  0.275303
0.528659  0.792084  0.265202
0.530035  0.760889  0.210441
0.54718  0.745384  0.211365
0.530122  0.745396  0.21046
0.489661  0.807312  0.259395
0.528702  0.838164  0.210523
0.51789  0.807393  0.253261
0.531989  0.838188  0.251847
0.536284  0.853563  0.238248
0.552076  0.853563  0.239071
0.444467  0.776261  0.229896
0.443651  0.79168  0.2511
0.557616  0.80732  0.226497
0.563708  0.80733  0.213083
0.563445  0.822771  0.213149
0.520947  0.822749  0.239034
0.536399  0.822762  0.238633
0.540768  0.853563  0.22494
0.552011  0.791912  0.239488
0.536714  0.79191  0.238676
0.44405  0.807115  0.229898
0.540941  0.83815  0.225084
0.508486  0.822706  0.225235
0.541151  0.822741  0.225095
0.546248  0.822764  0.2113
0.39602  0.760842  0.209997
0.528977  0.761143  0.26513
0.515961  0.76113  0.267175
0.476607  0.621653  0.245435
0.490768  0.714551  0.259013
0.49183  0.668066  0.242551
0.512337  0.807282  0.210095
0.49626  0.714445  0.210011
0.509734  0.714456  0.225161
0.461329  0.699032  0.228928
0.411704  0.822581  0.209997
0.427225  0.838012  0.22955
0.443118  0.837945  0.251117
0.541557  0.791872  0.225094
0.524482  0.838143  0.224737
0.428083  0.745411  0.229637
0.449681  0.668413  0.306322
0.449735  0.652978  0.306184
0.441647  0.653053  0.31671
0.552606  0.667938  0.239493
0.552636  0.652429  0.239497
0.461035  0.760839  0.228986
0.477227  0.760859  0.227582
0.444894  0.668138  0.229817
0.444896  0.652666  0.229811
0.542144  0.761134  0.264509
0.411541  0.714567  0.228913
0.528824  0.776624  0.26518
0.518271  0.776508  0.25322
0.515785  0.776608  0.267237
0.518088  0.791961  0.253248
0.494554  0.838133  0.210029
0.529693  0.79185  0.210397
0.493699  0.668023  0.226165
0.49624  0.729923  0.210014
0.479332  0.745393  0.209998
0.477354  0.745403  0.227563
0.443473  0.80709  0.251098
0.443293  0.822502  0.251084
0.444297  0.838077  0.209997
0.443787  0.822549  0.229904
0.443487  0.838009  0.22996
0.459596  0.838037  0.229177
0.490291  0.822684  0.242816
0.444699  0.822606  0.209997
0.525976  0.667955  0.224726
0.52138  0.791893  0.239055
0.525302  0.791857  0.224755
0.536862  0.776452  0.238675
0.476172  0.822629  0.227688
0.475644  0.838074  0.227752
0.460056  0.822583  0.229081
0.412658  0.729973  0.209997
0.412612  0.745403  0.209997
0.461343  0.822632  0.209997
0.546887  0.450408  0.252074
0.536714  0.450369  0.238594
0.475619  0.791766  0.245677
0.478814  0.791915  0.281809
0.479064  0.776465  0.281638
0.547225  0.574791  0.211329
0.547228  0.729883  0.211366
0.518582  0.745549  0.253141
0.529125  0.745647  0.265089
0.491791  0.838106  0.226303
0.461614  0.77632  0.269738
0.461364  0.652621  0.228913
0.476015  0.76088  0.245577
0.409942  0.760878  0.247829
0.426794  0.76086  0.249711
0.496083  0.760869  0.210013
0.50431  0.761008  0.2556
0.529896  0.776374  0.210411
0.460392  0.807147  0.229044
0.490758  0.776524  0.275504
0.490971  0.761055  0.275403
0.509822  0.667989  0.225159
0.509459  0.760903  0.225196
0.459815  0.807135  0.248864
0.44589  0.729944  0.209997
0.542069  0.714427  0.225119
0.532532  0.776524  0.252025
0.42497  0.776306  0.270237
0.513207  0.698938  0.210092
0.513203  0.714427  0.210098
0.536993  0.760976  0.238669
0.493614  0.714467  0.22617
0.407965  0.714668  0.26636
0.477571  0.606099  0.227522
0.40971  0.622184  0.318372
0.414842  0.622099  0.303498
0.525492  0.776394  0.224755
0.427002  0.714581  0.249647
0.521715  0.760966  0.239023
0.58013  0.32577  0.27094
0.573512  0.325775  0.256153
0.513183  0.667956  0.210094
0.509806  0.683479  0.225155
0.541941  0.745429  0.225133
0.568325  0.745564  0.267573
0.568276  0.761067  0.267568
0.506093  0.791862  0.240467
0.503913  0.791927  0.255707
0.53267  0.761048  0.252
0.491092  0.776371  0.242705
0.506299  0.77641  0.240438
0.506613  0.745468  0.240377
0.491873  0.606098  0.242556
0.507056  0.606043  0.24033
0.512638  0.791827  0.210093
0.462274  0.776284  0.209997
0.445575  0.776264  0.209997
0.558134  0.729913  0.226569
0.509082  0.79183  0.225218
0.530166  0.667916  0.210412
0.542154  0.667921  0.225102
0.491479  0.714617  0.27514
0.47675  0.714551  0.263665
0.479771  0.714614  0.281209
0.628755  0.807273  0.235309
0.628804  0.791783  0.235309
0.596694  0.605774  0.250278
0.605081  0.605725  0.239219
0.596672  0.621295  0.250278
0.610365  0.621268  0.256728
0.573959  0.7609  0.229254
0.477444  0.729942  0.227548
0.503026  0.776575  0.270696
0.666143  0.667783  0.338464
0.489904  0.791877  0.259325
0.490874  0.791819  0.242748
0.490126  0.776429  0.259252
0.525751  0.745431  0.224756
0.51872  0.730055  0.253111
0.521954  0.729989  0.238985
0.521844  0.745481  0.239003
0.537202  0.729986  0.238653
0.495681  0.791796  0.210012
0.495919  0.776335  0.210011
0.478489  0.807213  0.209998
0.47881  0.791762  0.209998
0.461413  0.791747  0.269835
0.475906  0.791814  0.264046
0.476129  0.776374  0.26395
0.44535  0.791703  0.209997
0.462036  0.791729  0.209997
0.537105  0.745485  0.238662
0.532798  0.745556  0.251977
0.552317  0.745477  0.239501
0.49316  0.776342  0.226231
0.541844  0.760923  0.225121
0.509295  0.776372  0.225206
0.512866  0.776359  0.210095
0.506471  0.760944  0.240407
0.504124  0.776475  0.255655
0.547102  0.760886  0.211324
0.425206  0.730075  0.270144
0.525833  0.729939  0.224747
0.53017  0.729902  0.210453
0.492934  0.791794  0.22625
0.41261  0.637231  0.209997
0.504472  0.745529  0.255545
0.509581  0.745426  0.225186
0.513124  0.7454  0.210113
0.513024  0.760882  0.210106
0.658382  0.667825  0.35439
0.50967  0.729943  0.225173
0.49164  0.714501  0.242568
0.506832  0.714498  0.240331
0.547513  0.605935  0.252101
0.42645  0.807084  0.24961
0.410063  0.73004  0.247818
0.426951  0.730015  0.249673
0.417775  0.576736  0.479649
0.491541  0.729976  0.242593
0.493551  0.729943  0.226182
0.410156  0.652803  0.247707
0.475359  0.807198  0.24573
0.476829  0.791753  0.227626
0.461239  0.729946  0.228952
0.582253  0.496977  0.245197
0.575115  0.48148  0.256521
0.567363  0.481438  0.241599
0.461155  0.745395  0.228968
0.46244  0.760837  0.209997
0.477054  0.776309  0.227603
0.46179  0.760888  0.269642
0.428953  0.776254  0.209997
0.412221  0.791683  0.209997
0.427707  0.791682  0.229622
0.428748  0.791687  0.209997
0.476323  0.760926  0.26386
0.490321  0.76097  0.259181
0.680805  0.60559  0.281847
0.668283  0.621164  0.288764
0.426685  0.776272  0.24971
0.40986  0.776288  0.247805
0.411006  0.807114  0.228818
0.411147  0.791688  0.228877
0.429238  0.683607  0.209997
0.477483  0.559556  0.22751
0.399251  0.653525  0.405687
0.429238  0.729956  0.209997
0.46136  0.668097  0.228916
0.411509  0.730001  0.228922
0.408045  0.637403  0.266178
0.444872  0.699062  0.229836
0.444888  0.683603  0.229826
0.506912  0.69901  0.240322
0.522122  0.698995  0.238964
0.445426  0.606392  0.276391
0.445426  0.590888  0.276378
0.420388  0.606514  0.287656
0.445912  0.714495  0.209997
0.445912  0.699038  0.209997
0.530093  0.590374  0.210437
0.547235  0.590322  0.211349
0.493703  0.637045  0.22617
0.462547  0.652587  0.209997
0.462522  0.637099  0.209997
0.436029  0.699288  0.294927
0.469166  0.652846  0.288305
0.444313  0.683649  0.250904
0.444344  0.668191  0.250883
0.429254  0.699064  0.209997
0.412991  0.622903  0.463864
0.410746  0.653576  0.405147
0.428185  0.71454  0.229617
0.428146  0.729979  0.229628
0.460848  0.683605  0.248568
0.496194  0.652503  0.210012
0.496171  0.637008  0.210011
0.461362  0.637139  0.228913
0.477546  0.699009  0.227526
0.613801  0.683236  0.227607
0.476276  0.729968  0.245496
0.412677  0.714537  0.209997
0.429257  0.714514  0.209997
0.496241  0.683481  0.21001
0.496218  0.667994  0.210012
0.509778  0.698969  0.225155
0.56859  0.667976  0.267598
0.55572  0.66801  0.265343
0.555671  0.683532  0.265325
0.480175  0.544206  0.281025
0.444844  0.714513  0.229848
0.547261  0.667877  0.211301
0.547254  0.652374  0.211307
0.533027  0.71455  0.251948
0.400303  0.699374  0.300019
0.422516  0.669545  0.51821
0.516927  0.637096  0.267115
0.619371  0.622084  0.509134
0.631769  0.62196  0.500379
0.622276  0.621971  0.491529
0.631562  0.606472  0.500545
0.574205  0.667854  0.229312
0.581205  0.6678  0.216466
0.574226  0.652345  0.229311
0.65833  0.745193  0.354301
0.654194  0.745208  0.341741
0.519156  0.65255  0.253127
0.516893  0.6526  0.267113
0.428763  0.683939  0.309317
0.441617  0.683921  0.316925
0.509381  0.497202  0.225145
0.524762  0.434743  0.224708
0.511694  0.434746  0.210082
0.522249  0.652502  0.238983
0.52225  0.590472  0.238951
0.525961  0.590421  0.224722
0.542164  0.590368  0.225103
0.581056  0.465962  0.271224
0.568476  0.481563  0.267568
0.47934  0.637054  0.209998
0.547454  0.652476  0.252127
0.50504  0.668085  0.255472
0.491722  0.699025  0.242552
0.493657  0.698988  0.226164
0.476445  0.699041  0.245444
0.506974  0.683521  0.240324
0.491784  0.683546  0.242547
0.62336  0.605727  0.264568
0.623178  0.683307  0.264477
0.635305  0.667776  0.273595
0.625186  0.667818  0.281873
0.635266  0.683286  0.27357
0.537348  0.698978  0.238635
0.513166  0.65246  0.210097
0.460796  0.699064  0.248589
0.47637  0.714506  0.245467
0.476505  0.683573  0.245431
0.473106  0.530617  0.505938
0.496131  0.606  0.210009
0.422614  0.637682  0.322604
0.44572  0.559637  0.209997
0.445753  0.575149  0.209997
0.542146  0.574838  0.225091
0.525933  0.698948  0.224725
0.525892  0.714444  0.224734
0.530192  0.69891  0.21042
0.530191  0.714406  0.210434
0.510702  0.403506  0.210082
0.547265  0.683378  0.211309
0.542108  0.698925  0.225108
0.547265  0.698879  0.211324
0.462619  0.714478  0.209997
0.462599  0.729936  0.209997
0.479414  0.714461  0.209998
0.411557  0.699124  0.228902
0.496257  0.698964  0.210009
0.479361  0.652545  0.209998
0.493704  0.652536  0.226168
0.479382  0.668031  0.209998
0.427092  0.652769  0.249547
0.47759  0.637091  0.227524
0.429048  0.559702  0.209997
0.444369  0.652725  0.250866
0.408048  0.621922  0.266153
0.479402  0.683513  0.209998
0.462573  0.668068  0.209997
0.445857  0.652628  0.209997
0.445899  0.683575  0.209997
0.461355  0.62165  0.228911
0.461296  0.57514  0.228903
0.462431  0.575089  0.209997
0.414826  0.637579  0.303559
0.442745  0.404239  0.251131
0.409845  0.497733  0.247734
0.541519  0.465874  0.225044
0.529369  0.465865  0.210381
0.461366  0.450758  0.209997
0.461656  0.466322  0.209997
0.491855  0.59059  0.242545
0.479519  0.419644  0.281367
0.47584  0.404034  0.26394
0.462478  0.606106  0.209997
0.479304  0.606053  0.209997
0.425363  0.559879  0.269821
0.44187  0.575618  0.316421
0.434952  0.57572  0.327595
0.512854  0.512712  0.210096
0.495844  0.512796  0.210011
0.677221  0.776163  0.301807
0.444874  0.606207  0.2298
0.428851  0.513439  0.309076
0.508813  0.450442  0.225164
0.417547  0.699522  0.336503
0.429179  0.699521  0.340289
0.424947  0.699621  0.352774
0.491825  0.575073  0.242533
0.496087  0.574965  0.210009
0.411522  0.606302  0.228852
0.429126  0.606209  0.209997
0.445797  0.606158  0.209997
0.427098  0.606322  0.249505
0.444392  0.606276  0.250839
0.492  0.419362  0.226248
0.660514  0.528434  0.407029
0.672521  0.512817  0.409526
0.660466  0.5129  0.40704
0.405648  0.326475  0.209997
0.421684  0.326352  0.209997
0.49503  0.45048  0.210006
0.53334  0.590466  0.251919
0.428568  0.482106  0.209997
0.445211  0.481995  0.209997
0.574279  0.605799  0.229287
0.51315  0.636961  0.210098
0.421672  0.5918  0.403854
0.423341  0.342007  0.229692
0.522183  0.559415  0.238931
0.54286  0.574925  0.264424
0.533314  0.57494  0.251903
0.500948  0.294856  0.225202
0.499829  0.294856  0.240432
0.515749  0.294856  0.238742
0.410155  0.621849  0.247675
0.428167  0.590759  0.229554
0.428184  0.606257  0.229556
0.491859  0.652581  0.242557
0.557738  0.607121  0.517981
0.553145  0.607036  0.505972
0.565943  0.606939  0.504045
0.542172  0.60589  0.225115
0.547239  0.605844  0.21136
0.547243  0.621359  0.21135
0.421519  0.46834  0.518247
0.425407  0.621904  0.269852
0.49615  0.621507  0.210009
0.537488  0.590417  0.238618
0.552522  0.698958  0.23949
0.462349  0.544045  0.209997
0.525975  0.60594  0.224731
0.479285  0.590543  0.209998
0.496111  0.590486  0.210009
0.496054  0.559436  0.210008
0.635856  0.574702  0.291461
0.635822  0.590229  0.291437
0.700857  0.791604  0.379019
0.420568  0.715302  0.391952
0.420608  0.730712  0.392095
0.660539  0.543962  0.407028
0.542577  0.699089  0.264471
0.542666  0.683564  0.264484
0.476602  0.606156  0.24543
0.519182  0.63705  0.253127
0.505111  0.637099  0.255497
0.50706  0.637046  0.240343
0.425411  0.606412  0.269833
0.547486  0.636965  0.252127
0.522265  0.605989  0.238966
0.623258  0.65228  0.264511
0.623296  0.636764  0.264527
0.610302  0.652304  0.256705
0.509828  0.637  0.225166
0.507063  0.621548  0.24034
0.522269  0.621499  0.238978
0.567179  0.325759  0.267349
0.411174  0.497722  0.228887
0.601622  0.621314  0.266634
0.680531  0.683173  0.281388
0.657589  0.683227  0.276126
0.669418  0.683183  0.267948
0.525986  0.636956  0.224736
0.441632  0.668488  0.316824
0.525938  0.574895  0.224713
0.530075  0.574846  0.210427
0.509823  0.621499  0.225164
0.461201  0.544097  0.228904
0.547483  0.574882  0.252062
0.509795  0.590477  0.225152
0.51311  0.590429  0.210096
0.51309  0.574904  0.210093
0.509812  0.605992  0.225159
0.513124  0.605946  0.210097
0.420217  0.49779  0.287814
0.420263  0.513346  0.287761
0.428656  0.730193  0.309582
0.529827  0.637044  0.26512
0.542868  0.637006  0.264522
0.542831  0.652521  0.264525
0.619674  0.527992  0.246501
0.411535  0.621791  0.228857
0.428891  0.560072  0.308878
0.544209  0.653508  0.519151
0.491991  0.63722  0.275148
0.425391  0.575398  0.269815
0.50425  0.637155  0.27047
0.504271  0.621654  0.270478
0.49114  0.637151  0.259007
0.409701  0.637662  0.318448
0.476556  0.575138  0.245411
0.547406  0.667989  0.25212
0.542737  0.668039  0.264512
0.435913  0.730129  0.295084
0.47918  0.543971  0.209998
0.479229  0.559503  0.209997
0.4271  0.637295  0.249529
0.412591  0.621748  0.209997
0.429146  0.621702  0.209997
0.461323  0.59065  0.228906
0.477552  0.590592  0.227518
0.396252  0.560124  0.315218
0.445816  0.621654  0.209997
0.428206  0.637232  0.229566
0.428197  0.621748  0.229561
0.477524  0.575078  0.227513
0.428063  0.544228  0.22956
0.479262  0.575026  0.209997
0.462397  0.55957  0.209997
0.460944  0.606215  0.24854
0.420376  0.622007  0.287688
0.477144  0.606223  0.263602
0.509231  0.481624  0.225148
0.512556  0.481556  0.210083
0.44438  0.590776  0.250832
0.444356  0.575268  0.250829
0.504237  0.575121  0.270374
0.460902  0.575204  0.248526
0.460929  0.590714  0.248533
0.42268  0.560166  0.322391
0.420298  0.528894  0.28771
0.428939  0.528676  0.209997
0.425153  0.497722  0.269952
0.425222  0.513272  0.269911
0.542895  0.605975  0.264476
0.657163  0.667676  0.255934
0.645989  0.652213  0.265001
0.414704  0.730209  0.304018
0.420607  0.638055  0.378148
0.411041  0.637927  0.36344
0.42208  0.637972  0.365133
0.417547  0.622295  0.335972
0.429161  0.622326  0.33969
0.459153  0.590951  0.296665
0.469314  0.590864  0.288308
0.399565  0.591437  0.361752
0.411002  0.591483  0.363118
0.422674  0.606719  0.322434
0.566961  0.434673  0.241535
0.581832  0.434646  0.245101
0.459947  0.404029  0.209997
0.476744  0.403838  0.209997
0.428864  0.62212  0.308961
0.449819  0.637527  0.306138
0.420294  0.683861  0.287918
0.429254  0.606846  0.339548
0.434954  0.591243  0.327621
0.43491  0.606752  0.327671
0.40955  0.638066  0.391173
0.409453  0.560645  0.390824
0.41059  0.591726  0.404749
0.422047  0.591538  0.364662
0.422041  0.576039  0.364625
0.424972  0.575927  0.351845
0.399591  0.622417  0.361887
0.411024  0.622459  0.363319
0.614523  0.622248  0.527346
0.623526  0.622283  0.538596
0.607423  0.622487  0.546223
0.409491  0.607133  0.390953
0.409458  0.59165  0.390876
0.428874  0.684594  0.429881
0.421763  0.684539  0.4462
0.398299  0.591517  0.376289
0.401938  0.606855  0.347309
0.413668  0.606894  0.349455
0.417575  0.606808  0.335875
0.467035  0.514555  0.481139
0.429291  0.575821  0.339452
0.422694  0.575695  0.322372
0.433698  0.483468  0.473846
0.657419  0.512971  0.419955
0.65746  0.528499  0.419926
0.480263  0.637292  0.281119
0.420396  0.576234  0.390735
0.409448  0.576154  0.390833
0.657583  0.807162  0.276131
0.628542  0.622095  0.519209
0.638116  0.622112  0.529862
0.662246  0.575121  0.467721
0.670193  0.575035  0.454614
0.670059  0.559512  0.454871
0.658437  0.559589  0.449442
0.424341  0.591869  0.416706
0.424339  0.57639  0.416625
0.421851  0.638196  0.404208
0.424499  0.622799  0.4169
0.398364  0.607469  0.466512
0.424339  0.514292  0.416535
0.476582  0.652625  0.245429
0.434782  0.653139  0.32801
0.429193  0.653237  0.339975
0.409676  0.699444  0.31879
0.399154  0.607152  0.405434
0.417809  0.592183  0.479654
0.648934  0.605806  0.330039
0.654279  0.605822  0.341938
0.422042  0.607024  0.364772
0.424942  0.606935  0.351973
0.441255  0.715398  0.453398
0.449184  0.715367  0.463913
0.40968  0.668901  0.377536
0.420607  0.668962  0.378438
0.411008  0.606977  0.363198
0.400316  0.683938  0.299954
0.400326  0.668492  0.299889
0.662356  0.729724  0.380264
0.399278  0.668962  0.405796
0.398264  0.668911  0.391271
0.409571  0.668962  0.391434
0.409663  0.73064  0.391964
0.409698  0.699756  0.37778
0.398411  0.699713  0.376941
0.398283  0.684343  0.391385
0.39964  0.684227  0.362281
0.669283  0.714195  0.26785
0.669352  0.698693  0.267889
0.674398  0.543824  0.395099
0.662174  0.543904  0.393886
0.66868  0.387984  0.289373
0.681276  0.372422  0.282492
0.428827  0.637596  0.309032
0.444385  0.63725  0.250854
0.398386  0.668855  0.376718
0.398399  0.684289  0.376828
0.409689  0.684333  0.377658
0.413698  0.66875  0.349915
0.413186  0.653627  0.418888
0.424625  0.653697  0.417159
0.399305  0.684391  0.405913
0.398304  0.699766  0.391505
0.409606  0.699818  0.391692
0.399335  0.69981  0.406037
0.417561  0.668668  0.336305
0.429198  0.684106  0.340194
0.458675  0.714651  0.297028
0.662359  0.683333  0.380386
0.563413  0.653491  0.530191
0.558271  0.653404  0.517919
0.548313  0.653619  0.531991
0.420609  0.69981  0.378693
0.411068  0.699683  0.363903
0.422083  0.69972  0.365643
0.422095  0.668874  0.365405
0.422094  0.684304  0.365527
0.413694  0.699604  0.350126
0.409587  0.684395  0.391563
0.42052  0.684464  0.391679
0.42061  0.684391  0.37857
0.434782  0.668578  0.328124
0.4137  0.684182  0.350021
0.46092  0.652671  0.248548
0.516838  0.668105  0.26709
0.476853  0.699091  0.263618
0.404454  0.683865  0.283669
0.46089  0.668141  0.248554
0.634352  0.698816  0.308023
0.404468  0.668416  0.283615
0.413693  0.715016  0.350235
0.424946  0.715026  0.352883
0.420316  0.668415  0.287852
0.4148  0.668499  0.303711
0.529668  0.683587  0.265069
0.519048  0.68355  0.253095
0.516754  0.683612  0.267054
0.424964  0.668777  0.352565
0.399607  0.637887  0.361979
0.401954  0.637816  0.347478
0.420358  0.637489  0.287732
0.428781  0.668502  0.309226
0.436095  0.668415  0.294765
0.4288  0.653056  0.309129
0.422611  0.65314  0.322712
0.417535  0.714934  0.336605
0.474483  0.700022  0.506555
0.429167  0.714925  0.340392
0.504159  0.668151  0.270415
0.505085  0.652594  0.255487
0.404776  0.653996  0.499876
0.490984  0.683602  0.258971
0.434729  0.714832  0.328403
0.441602  0.699342  0.317018
0.428706  0.714783  0.309491
0.441833  0.606652  0.31647
0.491324  0.730093  0.275218
0.503599  0.730116  0.270449
0.469316  0.606375  0.288335
0.459139  0.606462  0.296682
0.490333  0.684454  0.495371
0.462332  0.683665  0.269327
0.458742  0.69922  0.296946
0.449629  0.699273  0.306515
0.425258  0.714647  0.270097
0.552673  0.621407  0.239494
0.516943  0.621593  0.267092
0.547506  0.621452  0.252117
0.516943  0.606086  0.267053
0.522265  0.637002  0.238984
0.686024  0.652277  0.364647
0.686012  0.667775  0.364552
0.685146  0.683205  0.316243
0.504763  0.714554  0.255465
0.516637  0.699122  0.267027
0.50488  0.699066  0.255451
0.503962  0.69914  0.270366
0.564288  0.683341  0.213202
0.665251  0.605695  0.307981
0.677544  0.60564  0.302289
0.665211  0.621212  0.307913
0.574156  0.698872  0.229302
0.581187  0.69881  0.216446
0.529418  0.714631  0.265056
0.518852  0.714555  0.253089
0.53312  0.699039  0.251941
0.529537  0.699109  0.265045
0.51896  0.699053  0.253083
0.6451  0.683289  0.301763
0.660571  0.590238  0.325793
0.462171  0.714564  0.269429
0.590604  0.544937  0.52318
0.60459  0.544737  0.517326
0.519113  0.66805  0.253113
0.533259  0.668018  0.251969
0.529736  0.668069  0.265112
0.529788  0.652554  0.265136
0.490635  0.730026  0.259058
0.504973  0.683576  0.255456
0.507046  0.65254  0.240339
0.48002  0.683714  0.281065
0.468939  0.683743  0.288358
0.479875  0.69916  0.281118
0.468866  0.699181  0.288441
0.449653  0.683848  0.30642
0.420269  0.699298  0.287983
0.560882  0.807399  0.253615
0.541807  0.807508  0.264528
0.555092  0.807492  0.26532
0.516291  0.730141  0.267063
0.50462  0.730042  0.255499
0.503809  0.714628  0.270383
0.462256  0.699116  0.269374
0.444275  0.699101  0.25093
0.690101  0.714397  0.44342
0.695269  0.714346  0.427803
0.427289  0.622894  0.45943
0.462468  0.652747  0.269285
0.487571  0.592293  0.511048
0.487435  0.57688  0.51098
0.410581  0.576234  0.4047
0.405727  0.63884  0.518152
0.462409  0.66821  0.269298
0.434776  0.684008  0.328222
0.434759  0.699426  0.328312
0.469075  0.668303  0.288313
0.45884  0.668354  0.296767
0.458962  0.652912  0.296703
0.405915  0.700188  0.518317
0.413082  0.622734  0.418672
0.501809  0.576444  0.49984
0.436249  0.606526  0.294537
0.4289  0.606627  0.308912
0.436262  0.59102  0.294515
0.434828  0.622237  0.327738
0.441762  0.622146  0.316507
0.660524  0.605983  0.406985
0.657534  0.60603  0.41966
0.462546  0.606296  0.269279
0.645825  0.807192  0.264883
0.405818  0.669519  0.518208
0.43622  0.62202  0.294568
0.715008  0.652222  0.379478
0.715023  0.636704  0.379678
0.490889  0.699077  0.25898
0.504213  0.652654  0.270444
0.477025  0.668164  0.263584
0.491057  0.668123  0.258978
0.476949  0.683629  0.26359
0.480123  0.668254  0.281069
0.491873  0.668201  0.27508
0.480202  0.652779  0.281084
0.47708  0.65269  0.263589
0.672843  0.791588  0.408001
0.660635  0.791563  0.406344
0.660655  0.80704  0.406297
0.552947  0.576104  0.505978
0.552899  0.560616  0.505989
0.55734  0.576209  0.51803
0.700612  0.667803  0.395857
0.4693  0.575344  0.288285
0.480293  0.575265  0.281076
0.492029  0.606218  0.27516
0.480319  0.606293  0.28114
0.462514  0.575281  0.269253
0.449939  0.606555  0.306094
0.459102  0.621963  0.29669
0.449886  0.622052  0.306109
0.643969  0.465637  0.245315
0.625423  0.63682  0.29846
0.625437  0.621309  0.298495
0.477332  0.419435  0.209997
0.477802  0.435028  0.209997
0.516902  0.575055  0.266985
0.516929  0.590574  0.267009
0.519149  0.575001  0.25305
0.507011  0.575009  0.240303
0.505076  0.575066  0.255433
0.44997  0.591045  0.306079
0.441874  0.591143  0.316444
0.436253  0.575501  0.294503
0.428914  0.575601  0.308866
0.491951  0.559666  0.275066
0.480253  0.559739  0.281048
0.476989  0.544155  0.263548
0.462511  0.637273  0.269284
0.625562  0.559221  0.298552
0.629019  0.653024  0.518932
0.541684  0.481467  0.225055
0.445374  0.559855  0.276368
0.445319  0.544327  0.276384
0.505103  0.590586  0.255452
0.504259  0.590639  0.270402
0.462538  0.621789  0.269286
0.460947  0.621709  0.248544
0.518943  0.528381  0.253028
0.46924  0.637367  0.288318
0.674656  0.559304  0.38071
0.662368  0.559378  0.380686
0.491111  0.575133  0.258963
0.492016  0.590709  0.275121
0.491994  0.575191  0.275092
0.477105  0.575204  0.263568
0.462537  0.590793  0.269266
0.476511  0.559617  0.245405
0.529817  0.574991  0.265005
0.634478  0.574752  0.308199
0.60139  0.760913  0.266556
0.665017  0.714241  0.307621
0.653346  0.714268  0.313155
0.665043  0.698745  0.307646
0.505119  0.606097  0.255477
0.491154  0.606158  0.259003
0.504272  0.606149  0.270449
0.660506  0.636775  0.325613
0.56769  0.574788  0.241626
0.582425  0.574748  0.245217
0.582426  0.590281  0.245229
0.519177  0.590524  0.253067
0.533347  0.621498  0.25196
0.529847  0.621539  0.265082
0.519191  0.606039  0.253092
0.519192  0.621548  0.253114
0.59655  0.683361  0.250248
0.610266  0.66782  0.256694
0.60154  0.667866  0.266596
0.61023  0.683332  0.256678
0.654239  0.667815  0.341732
0.53335  0.605985  0.25194
0.529844  0.590512  0.265021
0.529852  0.606028  0.265048
0.59335  0.574783  0.276208
0.60485  0.574767  0.282455
0.537498  0.605938  0.238633
0.537498  0.621452  0.238644
0.683467  0.388166  0.351525
0.679022  0.403672  0.336559
0.542887  0.590454  0.264447
0.547506  0.590413  0.252079
0.552674  0.590366  0.239468
0.552679  0.60589  0.239484
0.604872  0.465716  0.239139
0.613767  0.465634  0.227558
0.547287  0.69902  0.252104
0.515184  0.576642  0.517443
0.562985  0.622664  0.530256
0.55792  0.622559  0.517965
0.562737  0.607236  0.530294
0.577823  0.622509  0.527118
0.643706  0.652177  0.245092
0.643784  0.636662  0.24508
0.417601  0.544723  0.335885
0.657925  0.574589  0.276498
0.687475  0.528164  0.381122
0.700932  0.528083  0.381368
0.687481  0.543696  0.380937
0.61557  0.62132  0.289959
0.691404  0.729688  0.331113
0.44235  0.592379  0.492309
0.442409  0.607776  0.492347
0.604703  0.667876  0.282418
0.401838  0.576737  0.482671
0.401812  0.561256  0.482721
0.648935  0.590292  0.330076
0.653541  0.590228  0.313468
0.686073  0.605754  0.364993
0.686096  0.590237  0.365125
0.457337  0.576576  0.472762
0.457378  0.592038  0.47285
0.601506  0.68338  0.266588
0.654222  0.760676  0.341788
0.658358  0.760657  0.354322
0.615487  0.68336  0.289898
0.625352  0.683337  0.298414
0.673286  0.776114  0.365758
0.593202  0.68342  0.276207
0.405772  0.65418  0.518173
0.528149  0.699666  0.505885
0.687414  0.683288  0.379691
0.687418  0.698771  0.379609
0.674624  0.698787  0.379943
0.687223  0.683317  0.394959
0.65763  0.496775  0.25642
0.670506  0.605789  0.352284
0.654286  0.621327  0.341871
0.57901  0.668587  0.500535
0.579166  0.684012  0.500518
0.625403  0.543634  0.282008
0.653195  0.683464  0.431859
0.653149  0.668002  0.431935
0.621597  0.560003  0.492042
0.612796  0.560074  0.483245
0.467426  0.60748  0.481483
0.467378  0.592036  0.481413
0.613723  0.683351  0.273597
0.604672  0.683388  0.282422
0.554223  0.71496  0.505903
0.648989  0.559244  0.330108
0.529022  0.561049  0.518898
0.593268  0.65239  0.276205
0.593236  0.667906  0.276208
0.604734  0.652363  0.282416
0.442471  0.623165  0.492377
0.442551  0.638551  0.492417
0.43421  0.638395  0.474021
0.5567  0.403383  0.226379
0.613896  0.590251  0.273671
0.604819  0.590293  0.28247
0.591402  0.575949  0.522889
0.597694  0.575771  0.506434
0.572451  0.684126  0.51524
0.515555  0.53074  0.531666
0.588523  0.387754  0.233138
0.565485  0.498403  0.504193
0.616659  0.497949  0.510838
0.603132  0.498125  0.518051
0.603653  0.513666  0.517801
0.566515  0.668665  0.50389
0.558443  0.668811  0.517888
0.553694  0.668744  0.505915
0.683047  0.63704  0.459027
0.696275  0.637016  0.464365
0.669913  0.543986  0.455134
0.700913  0.357164  0.383091
0.713985  0.357162  0.365503
0.714007  0.341611  0.36551
0.653016  0.481973  0.43238
0.658417  0.574821  0.354621
0.670584  0.559232  0.352513
0.65844  0.559296  0.35464
0.658352  0.714256  0.354298
0.669478  0.621478  0.422565
0.657016  0.698697  0.255788
0.657105  0.683187  0.25588
0.585914  0.684042  0.511223
0.57862  0.68418  0.526915
0.593031  0.68408  0.522266
0.657793  0.838054  0.41886
0.699376  0.652234  0.363236
0.713423  0.652189  0.361625
0.657777  0.62117  0.276317
0.67462  0.652343  0.380146
0.604931  0.683304  0.23919
0.698611  0.652146  0.3115
0.691544  0.652199  0.331452
0.533241  0.669122  0.532514
0.530398  0.684383  0.519058
0.65343  0.652277  0.313268
0.642179  0.652313  0.318522
0.699025  0.558977  0.312244
0.698969  0.574516  0.312104
0.669438  0.60598  0.422693
0.653382  0.683279  0.313193
0.459962  0.700058  0.500491
0.66207  0.559597  0.467982
0.66188  0.54407  0.46825
0.654324  0.574792  0.342039
0.709216  0.760746  0.430548
0.625247  0.636792  0.281911
0.62527  0.621277  0.281941
0.699358  0.683237  0.363006
0.713411  0.683204  0.361356
0.685385  0.652379  0.410388
0.651815  0.590921  0.519702
0.664359  0.590776  0.508302
0.659018  0.69898  0.448275
0.588729  0.62134  0.260928
0.581176  0.621383  0.271274
0.459266  0.592415  0.500083
0.677185  0.683453  0.439509
0.670891  0.698983  0.453241
0.613756  0.66784  0.273606
0.662203  0.652405  0.393403
0.674438  0.667858  0.39425
0.662205  0.667886  0.39335
0.544382  0.668907  0.519141
0.540318  0.62257  0.506561
0.529761  0.622794  0.518997
0.645747  0.72976  0.264838
0.645717  0.745261  0.264823
0.691632  0.62117  0.331662
0.661034  0.69879  0.367011
0.661032  0.683318  0.367036
0.58968  0.481322  0.233429
0.699344  0.791603  0.362761
0.558968  0.715014  0.517851
0.60476  0.621335  0.282477
0.593299  0.621357  0.276251
0.6968  0.419252  0.34956
0.699718  0.419296  0.366055
0.645153  0.652282  0.301825
0.634395  0.652317  0.308088
0.642202  0.636811  0.318555
0.660528  0.621266  0.325671
0.648941  0.621314  0.329995
0.660479  0.652279  0.325562
0.657237  0.652163  0.255963
0.669524  0.652154  0.268071
0.654285  0.636828  0.341811
0.666168  0.652286  0.338516
0.654265  0.652323  0.341766
0.634444  0.605792  0.308163
0.645208  0.621261  0.301902
0.642236  0.605795  0.31864
0.613843  0.652224  0.227676
0.629213  0.652196  0.235642
0.660547  0.605754  0.325734
0.669628  0.621116  0.268189
0.610336  0.636786  0.256715
0.596646  0.636814  0.250273
0.593309  0.605836  0.276266
0.588746  0.60582  0.260933
0.657682  0.652203  0.276219
0.66057  0.652435  0.406818
0.672737  0.667892  0.408421
0.660569  0.66791  0.406761
0.653402  0.66778  0.313229
0.642156  0.667813  0.318496
0.672631  0.621216  0.321224
0.653486  0.62126  0.313362
0.642222  0.621305  0.318594
0.634427  0.621305  0.308141
0.683006  0.714226  0.349398
0.683018  0.698741  0.349446
0.696232  0.698715  0.346874
0.6563  0.698758  0.295244
0.680482  0.69868  0.281313
0.68605  0.807059  0.364409
0.678573  0.807077  0.335045
0.678512  0.79161  0.33494
0.672511  0.791627  0.320993
0.674622  0.636849  0.380229
0.65764  0.683412  0.419274
0.683207  0.574688  0.350204
0.678731  0.574668  0.33554
0.691781  0.574598  0.332042
0.683244  0.55916  0.350329
0.673302  0.791582  0.365816
0.688086  0.853563  0.379653
0.686272  0.838018  0.36467
0.686742  0.853563  0.364933
0.674064  0.853563  0.366334
0.696479  0.574613  0.347876
0.710499  0.57453  0.345506
0.623329  0.621247  0.264548
0.635423  0.621231  0.273673
0.635387  0.636747  0.273643
0.643984  0.559015  0.245266
0.568439  0.714535  0.26758
0.440722  0.638334  0.452804
0.43402  0.592122  0.47389
0.427175  0.592002  0.45933
0.66534  0.574646  0.308114
0.653577  0.574705  0.313513
0.672753  0.574654  0.321467
0.601687  0.559203  0.266626
0.671479  0.326156  0.47781
0.683111  0.326116  0.485749
0.691479  0.683208  0.331278
0.70514  0.68317  0.327332
0.710212  0.667676  0.344463
0.710195  0.698683  0.344205
0.705109  0.698673  0.327249
0.687256  0.745205  0.394692
0.68742  0.745189  0.379456
0.674621  0.745186  0.379839
0.687421  0.729721  0.379489
0.673272  0.667809  0.365885
0.674624  0.605847  0.380416
0.660644  0.559187  0.325896
0.660606  0.574716  0.325846
0.687411  0.667799  0.379784
0.705267  0.636636  0.327653
0.705216  0.652153  0.327536
0.710449  0.590066  0.345298
0.648882  0.776169  0.329972
0.648829  0.760701  0.329924
0.653336  0.760718  0.313223
0.642121  0.760734  0.318594
0.691585  0.636687  0.331553
0.646506  0.62122  0.284012
0.646468  0.636736  0.283971
0.687423  0.621296  0.380138
0.68743  0.605785  0.380279
0.700867  0.60572  0.380153
0.448264  0.405241  0.462935
0.457098  0.405306  0.472525
0.678621  0.621225  0.335248
0.678589  0.636737  0.335159
0.666192  0.636784  0.338576
0.683114  0.621242  0.349861
0.712636  0.652319  0.414619
0.68309  0.636752  0.34976
0.678654  0.605711  0.335342
0.691682  0.60565  0.331779
0.666224  0.605768  0.338719
0.589936  0.590233  0.233471
0.708936  0.652379  0.431353
0.703333  0.652453  0.448559
0.715004  0.667732  0.379298
0.715009  0.683236  0.379135
0.6624  0.79155  0.38032
0.674404  0.590378  0.394757
0.662168  0.590442  0.393709
0.699359  0.69873  0.362911
0.713427  0.698703  0.361242
0.713452  0.714197  0.361146
0.710198  0.683182  0.344328
0.696314  0.636702  0.347289
0.686216  0.465952  0.366358
0.699674  0.465909  0.365636
0.686214  0.4815  0.366214
0.687437  0.481549  0.381658
0.673262  0.698772  0.365775
0.71355  0.590088  0.362372
0.662348  0.590404  0.380643
0.672669  0.605699  0.321305
0.672709  0.590179  0.321386
0.710238  0.652166  0.34461
0.698693  0.667848  0.41222
0.712683  0.667827  0.414414
0.698634  0.63684  0.412563
0.66608  0.729725  0.338359
0.662217  0.760634  0.393289
0.672723  0.652409  0.408513
0.71476  0.667773  0.39654
0.69942  0.621209  0.363519
0.71348  0.621149  0.361958
0.661056  0.636868  0.367177
0.673283  0.652318  0.365954
0.66236  0.652383  0.380471
0.662358  0.667863  0.380432
0.713449  0.636671  0.361783
0.661049  0.652357  0.367119
0.661037  0.667841  0.367072
0.694635  0.528239  0.467494
0.658399  0.590337  0.354595
0.696282  0.652213  0.347169
0.670468  0.652299  0.352062
0.683066  0.652258  0.349667
0.713409  0.667699  0.361483
0.715014  0.760676  0.378599
0.674405  0.605885  0.394643
0.71028  0.636649  0.344765
0.696352  0.621185  0.34742
0.710333  0.621127  0.34493
0.700597  0.652301  0.396003
0.700592  0.636792  0.396169
0.700834  0.667766  0.3795
0.699362  0.667738  0.363115
0.674621  0.62135  0.38032
0.700838  0.683263  0.379377
0.687418  0.636802  0.380008
0.686039  0.636774  0.364752
0.673293  0.636822  0.366032
0.686054  0.621266  0.364868
0.6733  0.62132  0.366118
0.661052  0.621373  0.367246
0.662348  0.621403  0.380561
0.677373  0.76075  0.439084
0.671082  0.760792  0.452915
0.683559  0.760802  0.45807
0.700856  0.621239  0.379964
0.670649  0.481507  0.352922
0.666428  0.465912  0.339338
0.661051  0.605873  0.367317
0.658391  0.605847  0.35456
0.673347  0.574788  0.366393
0.66108  0.574853  0.367444
0.661107  0.559332  0.367495
0.666208  0.621277  0.338646
0.714758  0.621223  0.397129
0.714744  0.636746  0.396907
0.674861  0.838031  0.380033
0.698793  0.714301  0.411855
0.713601  0.574552  0.362614
0.643135  0.68365  0.471708
0.714818  0.698771  0.396263
0.710979  0.341582  0.347768
0.705402  0.605587  0.327913
0.705331  0.621115  0.327777
0.670485  0.6368  0.35213
0.674568  0.621621  0.473461
0.652257  0.544188  0.50032
0.662352  0.574896  0.38067
0.661063  0.590366  0.367384
0.681005  0.558983  0.282087
0.668445  0.574584  0.288982
0.715077  0.465912  0.383028
0.715042  0.62118  0.379899
0.715054  0.60565  0.380145
0.691866  0.543528  0.332343
0.699373  0.80707  0.362832
0.713958  0.372706  0.365491
0.715069  0.590117  0.380416
0.666281  0.574733  0.338858
0.670553  0.574758  0.352438
0.670495  0.621296  0.352205
0.658404  0.621349  0.354514
0.700881  0.590196  0.380359
0.666247  0.590254  0.338791
0.654291  0.59031  0.341995
0.668029  0.714222  0.288419
0.648959  0.574772  0.330095
0.670526  0.590276  0.352361
0.696264  0.822537  0.346961
0.699447  0.605689  0.363681
0.699478  0.590165  0.363858
0.691824  0.559065  0.332188
0.677721  0.559047  0.302549
0.67766  0.574583  0.302463
0.685907  0.388082  0.317968
0.699537  0.388082  0.313565
0.696521  0.559081  0.348051
0.673309  0.605815  0.366208
0.700845  0.698753  0.379269
0.705468  0.590056  0.328066
0.70552  0.574519  0.328241
0.713512  0.60562  0.362153
0.680933  0.574523  0.282021
0.690209  0.667658  0.29588
0.589939  0.574699  0.233463
0.685329  0.621163  0.31658
0.698751  0.621109  0.311726
0.698677  0.63663  0.311611
0.690377  0.621109  0.296136
0.619455  0.667766  0.246402
0.613949  0.543645  0.273688
0.604869  0.543699  0.28248
0.698904  0.590052  0.311971
0.698829  0.605582  0.311845
0.668  0.776186  0.288402
0.665294  0.590173  0.308049
0.677601  0.590114  0.302376
0.685385  0.605642  0.316679
0.690449  0.605584  0.296232
0.690523  0.590055  0.296337
0.685441  0.590117  0.316784
0.690596  0.574519  0.296449
0.646093  0.621179  0.265063
0.657729  0.636688  0.276265
0.613918  0.621198  0.227657
0.66839  0.590116  0.288913
0.680871  0.590057  0.28194
0.67739  0.652192  0.302051
0.690257  0.652146  0.295962
0.680576  0.667662  0.281474
0.669577  0.636637  0.268127
0.65732  0.636646  0.255983
0.635934  0.46584  0.291574
0.657435  0.745236  0.276021
0.678918  0.49697  0.33609
0.692022  0.496905  0.33283
0.573393  0.310317  0.256009
0.421824  0.389064  0.404612
0.409415  0.389003  0.391859
0.420449  0.389011  0.391792
0.610129  0.729863  0.256626
0.623084  0.729832  0.264419
0.613657  0.729876  0.273554
0.668189  0.652197  0.288629
0.680622  0.652148  0.281563
0.668107  0.683216  0.288508
0.635729  0.63678  0.291347
0.64643  0.652249  0.283933
0.656434  0.636729  0.295417
0.604862  0.559235  0.282467
0.601681  0.574739  0.266624
0.527041  0.560798  0.505629
0.596871  0.418819  0.220955
0.619603  0.605697  0.246449
0.588768  0.559226  0.2609
0.540745  0.419052  0.225035
0.588336  0.545396  0.552792
0.581221  0.574803  0.27123
0.625501  0.590275  0.298526
0.645268  0.590226  0.301981
0.634459  0.590275  0.308184
0.645936  0.667728  0.264973
0.597834  0.621233  0.221214
0.589921  0.605759  0.233486
0.597864  0.605713  0.221181
0.558303  0.590318  0.226539
0.698608  0.621327  0.412769
0.567043  0.71491  0.503847
0.643352  0.63733  0.490227
0.653681  0.637234  0.479054
0.642849  0.637252  0.47203
0.653541  0.621744  0.479226
0.700854  0.729717  0.379104
0.516149  0.435018  0.267061
0.625299  0.60576  0.281961
0.601685  0.528116  0.266622
0.601675  0.512561  0.266605
0.61559  0.605804  0.289968
0.613866  0.605775  0.273672
0.60478  0.605817  0.282492
0.665389  0.559113  0.308176
0.653617  0.559174  0.313552
0.668234  0.636682  0.288695
0.680674  0.636631  0.281652
0.657525  0.574539  0.256217
0.657482  0.590073  0.25617
0.564282  0.605797  0.213217
0.564282  0.621314  0.21321
0.581291  0.574691  0.216356
0.58128  0.559147  0.216367
0.615661  0.559226  0.289952
0.615648  0.574757  0.289946
0.625533  0.574751  0.298539
0.615623  0.590282  0.289953
0.625363  0.574709  0.281981
0.561546  0.590366  0.253619
0.613881  0.636713  0.227669
0.555828  0.621451  0.265367
0.555838  0.605929  0.265349
0.568685  0.605891  0.267641
0.561546  0.605891  0.253643
0.657627  0.45008  0.25637
0.643916  0.45006  0.245238
0.593333  0.590311  0.276236
0.588762  0.590295  0.260918
0.581208  0.590333  0.27126
0.677309  0.683208  0.301916
0.690165  0.683167  0.295802
0.575341  0.605852  0.256589
0.568685  0.574831  0.267565
0.555824  0.574868  0.265281
0.509502  0.512772  0.225142
0.610391  0.605748  0.256738
0.601641  0.605795  0.266643
0.623418  0.57467  0.264595
0.613922  0.574721  0.273671
0.567697  0.605846  0.241657
0.593342  0.543714  0.276215
0.575348  0.590326  0.256568
0.581189  0.512645  0.271176
0.597887  0.590185  0.221155
0.597895  0.574649  0.22115
0.575326  0.621372  0.256592
0.646178  0.590132  0.265154
0.633372  0.590148  0.255124
0.656646  0.559109  0.295679
0.6566  0.574644  0.295632
0.633339  0.605675  0.255093
0.564283  0.590272  0.213199
0.564278  0.574739  0.213171
0.613998  0.574612  0.227658
0.614003  0.559068  0.227687
0.643868  0.605618  0.245146
0.646136  0.605658  0.265109
0.65744  0.605598  0.256101
0.581271  0.605754  0.216402
0.581285  0.590227  0.216377
0.653512  0.605746  0.313416
0.629337  0.605644  0.235685
0.714859  0.807106  0.396044
0.715012  0.807102  0.378537
0.561442  0.66796  0.253645
0.61965  0.574637  0.246475
0.574282  0.574739  0.229256
0.668605  0.356916  0.289311
0.646533  0.356894  0.284147
0.575345  0.574794  0.256548
0.581209  0.543734  0.271228
0.581218  0.559271  0.271231
0.558264  0.667887  0.226551
0.613593  0.760795  0.227489
0.416578  0.591861  0.432154
0.665172  0.636726  0.307848
0.677437  0.636679  0.302125
0.597771  0.652257  0.221275
0.610414  0.590222  0.25674
0.610433  0.57469  0.256742
0.596711  0.590249  0.25027
0.59672  0.574716  0.250265
0.58877  0.574763  0.260902
0.64623  0.434579  0.265272
0.690376  0.838019  0.442805
0.613684  0.776351  0.273592
0.669679  0.605592  0.268264
0.657824  0.605649  0.276376
0.657876  0.590122  0.276443
0.66976  0.590063  0.268384
0.589694  0.729863  0.233459
0.643938  0.574556  0.24524
0.646218  0.574598  0.265192
0.61398  0.590148  0.227646
0.643898  0.59009  0.245199
0.669883  0.558988  0.268526
0.669818  0.574529  0.268461
0.588648  0.667897  0.260902
0.574266  0.621319  0.229298
0.596711  0.543632  0.250272
0.588757  0.543685  0.260899
0.59672  0.559177  0.250268
0.593284  0.481505  0.276166
0.601553  0.465858  0.266598
0.593223  0.465935  0.276205
0.657601  0.54345  0.256291
0.646257  0.559059  0.265223
0.613939  0.559185  0.273679
0.657223  0.372279  0.25603
0.657322  0.387828  0.256142
0.601652  0.496998  0.266591
0.633404  0.574614  0.255149
0.61379  0.652325  0.273615
0.601488  0.450283  0.266585
0.62543  0.512536  0.282014
0.625417  0.528089  0.282016
0.613951  0.605677  0.227648
0.628909  0.76077  0.235402
0.632985  0.729783  0.254896
0.605102  0.590199  0.239215
0.619629  0.59017  0.246462
0.629361  0.590116  0.235714
0.555804  0.636974  0.265362
0.613764  0.434698  0.273637
0.604703  0.434757  0.282457
0.604742  0.450339  0.282496
0.574041  0.496943  0.229256
0.574119  0.512521  0.22928
0.56148  0.652444  0.253649
0.633304  0.621196  0.255063
0.57423  0.54365  0.229274
0.581236  0.636786  0.21644
0.633208  0.652229  0.255032
0.633261  0.636714  0.255042
0.677348  0.667702  0.30198
0.561512  0.636928  0.253653
0.58982  0.512483  0.233499
0.635669  0.6678  0.291295
0.656362  0.66775  0.295322
0.646391  0.667761  0.2839
0.635347  0.652262  0.273618
0.623217  0.667795  0.264497
0.558292  0.636873  0.226555
0.564283  0.636826  0.213195
0.698824  0.760701  0.411634
0.690125  0.698672  0.295732
0.454102  0.669972  0.561036
0.657635  0.667717  0.276173
0.656397  0.652241  0.295368
0.613817  0.667731  0.227654
0.619497  0.652252  0.246416
0.629269  0.636683  0.23564
0.588613  0.683412  0.260897
0.581072  0.683456  0.271238
0.542135  0.683423  0.225102
0.643292  0.776254  0.244787
0.619539  0.636736  0.246423
0.619575  0.621219  0.246434
0.62931  0.621166  0.235654
0.561534  0.62141  0.253655
0.568676  0.621415  0.267641
0.574183  0.683363  0.229307
0.669186  0.745198  0.267803
0.669223  0.7297  0.267826
0.567363  0.745459  0.24165
0.582106  0.745432  0.245205
0.564252  0.729858  0.213236
0.558072  0.745418  0.226561
0.564213  0.745364  0.213213
0.625108  0.714338  0.281825
0.615464  0.71437  0.289861
0.645758  0.791727  0.26483
0.558244  0.683393  0.226553
0.589845  0.65231  0.23352
0.567638  0.652395  0.241668
0.582375  0.636845  0.24525
0.656799  0.760723  0.255664
0.582203  0.714415  0.245219
0.596515  0.698872  0.250231
0.596478  0.714384  0.250216
0.588541  0.71444  0.260865
0.633109  0.683256  0.254989
0.604777  0.745343  0.239123
0.613636  0.74528  0.227526
0.619262  0.745314  0.246286
0.633077  0.822664  0.254977
0.581107  0.667939  0.271235
0.558182  0.714406  0.226565
0.564286  0.667838  0.213192
0.564286  0.698845  0.213214
0.615566  0.636833  0.289922
0.613948  0.496983  0.273668
0.604888  0.497048  0.282434
0.629163  0.667705  0.235631
0.619417  0.683277  0.246376
0.629127  0.683211  0.235591
0.567684  0.621365  0.241667
0.567664  0.636881  0.241669
0.575305  0.636892  0.256581
0.597502  0.465649  0.221061
0.613624  0.450037  0.227512
0.552568  0.683448  0.23949
0.582398  0.621327  0.24525
0.582416  0.605807  0.245243
0.574247  0.636833  0.229305
0.581254  0.621273  0.21642
0.589899  0.621279  0.233501
0.567574  0.68342  0.241663
0.561398  0.683476  0.253638
0.567608  0.667908  0.241667
0.589873  0.636796  0.233513
0.5978  0.636748  0.221251
0.690063  0.791642  0.295641
0.645789  0.714255  0.264858
0.629066  0.434455  0.235533
0.62918  0.450044  0.2356
0.596616  0.652332  0.250267
0.588682  0.652379  0.260903
0.582347  0.652362  0.245249
0.582283  0.683391  0.245239
0.575201  0.683445  0.25657
0.605024  0.636764  0.239226
0.597749  0.683267  0.221227
0.597739  0.698774  0.221195
0.613777  0.698744  0.227566
0.589797  0.683333  0.233499
0.581197  0.683304  0.216457
0.471907  0.638803  0.524581
0.555765  0.652492  0.265353
0.568633  0.652456  0.267593
0.596583  0.667848  0.25026
0.582316  0.667878  0.245246
0.575241  0.667929  0.256573
0.653458  0.636771  0.313312
0.669263  0.80718  0.267823
0.669221  0.791692  0.267772
0.604991  0.65228  0.239226
0.597755  0.667763  0.221263
0.58982  0.667823  0.233514
0.60496  0.667793  0.239214
0.568542  0.683495  0.267599
0.422399  0.638884  0.518139
0.575276  0.652411  0.256573
0.581142  0.652421  0.271224
0.625152  0.683326  0.281859
0.646044  0.636697  0.265027
0.705025  0.776133  0.327087
0.593166  0.450357  0.276206
0.646655  0.403531  0.284238
0.646693  0.419093  0.284274
0.63587  0.419136  0.291528
0.568661  0.636936  0.26761
0.581166  0.636903  0.271236
0.588709  0.63686  0.260912
0.645034  0.745267  0.301761
0.62522  0.652306  0.281887
0.615553  0.652342  0.289895
0.61552  0.667852  0.289895
0.625375  0.667833  0.298423
0.625406  0.652327  0.298431
0.601601  0.636832  0.266615
0.604751  0.63685  0.282439
0.601573  0.65235  0.266602
0.59329  0.636874  0.276218
0.635701  0.652291  0.291317
0.633156  0.667744  0.255017
0.63564  0.683306  0.291273
0.645887  0.68324  0.264935
0.643633  0.667688  0.245091
0.660426  0.776163  0.325528
0.661017  0.729723  0.367007
0.6704  0.729718  0.35186
0.658328  0.729726  0.354294
0.657434  0.760729  0.276017
0.669176  0.760699  0.267779
0.669191  0.776193  0.267762
0.596489  0.465798  0.250202
0.582088  0.465822  0.245158
0.589574  0.465735  0.233384
0.596393  0.450217  0.250175
0.60461  0.434539  0.239059
0.613438  0.434437  0.227469
0.388653  0.700074  0.500959
0.530058  0.653608  0.519038
0.646545  0.605701  0.284055
0.645238  0.605746  0.301942
0.656473  0.621214  0.29547
0.656556  0.590172  0.295582
0.656513  0.605696  0.295526
0.680736  0.621114  0.281747
0.669472  0.66767  0.268012
0.645181  0.636773  0.301862
0.634412  0.636813  0.308114
0.677489  0.621161  0.302205
0.604959  0.481298  0.23918
0.668336  0.605643  0.288838
0.690313  0.636629  0.296048
0.40184  0.451352  0.347736
0.413639  0.451385  0.349895
0.662378  0.760633  0.380243
0.656807  0.791722  0.255631
0.657506  0.791695  0.276057
0.656796  0.776222  0.255639
0.625529  0.822679  0.282079
0.632914  0.387844  0.254889
0.657182  0.388424  0.420802
0.67237  0.403911  0.410407
0.673381  0.822536  0.365996
0.661111  0.822528  0.367438
0.662363  0.822521  0.380355
0.662351  0.745179  0.380245
0.661026  0.745186  0.367027
0.656949  0.714204  0.25575
0.65688  0.729716  0.255725
0.713372  0.791625  0.36105
0.648858  0.714272  0.329835
0.642134  0.714288  0.318456
0.685099  0.791623  0.316147
0.698355  0.791627  0.31102
0.575003  0.745496  0.256546
0.656825  0.745219  0.255696
0.700852  0.714237  0.379177
0.715028  0.714224  0.37886
0.643345  0.745236  0.244844
0.643316  0.760748  0.244812
0.635231  0.698794  0.273542
0.625127  0.698833  0.28184
0.666565  0.838044  0.33896
0.672426  0.729718  0.320869
0.672416  0.745201  0.320869
0.674462  0.698808  0.394115
0.673267  0.760648  0.365724
0.661061  0.760644  0.367061
0.658385  0.776118  0.354366
0.59759  0.760822  0.221118
0.597522  0.776329  0.221088
0.421975  0.730716  0.44664
0.434563  0.730811  0.442293
0.691438  0.791611  0.331158
0.678466  0.714225  0.334853
0.678485  0.698736  0.334891
0.668067  0.698721  0.288456
0.557362  0.838149  0.226511
0.604861  0.714323  0.239148
0.664533  0.543997  0.436713
0.666126  0.776141  0.338447
0.604017  0.387771  0.238852
0.666092  0.760671  0.338397
0.654269  0.776141  0.341856
0.525625  0.356582  0.210317
0.524608  0.341059  0.210302
0.610084  0.776349  0.256613
0.601476  0.698892  0.26657
0.601449  0.714403  0.266549
0.54721  0.714534  0.252111
0.58977  0.698842  0.233482
0.646266  0.729776  0.283809
0.635583  0.729808  0.291248
0.691453  0.698706  0.331208
0.635618  0.698809  0.291251
0.646291  0.714277  0.283815
0.635599  0.71431  0.291241
0.646322  0.698774  0.283835
0.635199  0.714299  0.273521
0.613485  0.791805  0.22738
0.604673  0.79182  0.23906
0.568492  0.699016  0.267589
0.69035  0.822546  0.442901
0.703791  0.822583  0.447195
0.596347  0.776384  0.250186
0.604704  0.77634  0.23908
0.653367  0.698775  0.313165
0.642151  0.6988  0.318447
0.648879  0.698789  0.32984
0.601402  0.776395  0.266564
0.610084  0.760864  0.256615
0.596369  0.760898  0.250193
0.660384  0.760691  0.325478
0.645109  0.776225  0.301834
0.673252  0.745183  0.365712
0.552397  0.729975  0.239501
0.567427  0.729954  0.241656
0.654693  0.807178  0.477937
0.666071  0.807167  0.485229
0.635173  0.729802  0.273511
0.633719  0.730064  0.481709
0.561214  0.730021  0.253638
0.561065  0.761024  0.253634
0.574025  0.745398  0.229277
0.634387  0.776246  0.308166
0.625442  0.776293  0.298527
0.660377  0.729738  0.32543
0.648815  0.745228  0.329882
0.601978  0.83814  0.266617
0.670414  0.714243  0.351875
0.654213  0.714262  0.341685
0.424866  0.730813  0.417894
0.581142  0.729828  0.216424
0.564152  0.760872  0.213155
0.593108  0.760965  0.276182
0.580917  0.761019  0.271201
0.64506  0.714287  0.301729
0.660398  0.714254  0.325428
0.666076  0.745199  0.33837
0.588577  0.698926  0.260882
0.58104  0.698975  0.27122
0.581009  0.714492  0.271195
0.593178  0.698936  0.276184
0.604819  0.729834  0.239137
0.613645  0.745376  0.273563
0.604632  0.745416  0.282404
0.623063  0.745333  0.264414
0.635158  0.7453  0.27351
0.625087  0.745336  0.281835
0.589735  0.714352  0.23347
0.597717  0.714283  0.221178
0.597684  0.729796  0.221165
0.604649  0.760913  0.282429
0.589479  0.791844  0.233389
0.597439  0.791829  0.221048
0.615534  0.776343  0.289936
0.615475  0.760861  0.289912
0.613651  0.760869  0.273576
0.580974  0.730008  0.271187
0.619524  0.465707  0.246424
0.629267  0.465631  0.235657
0.613676  0.714369  0.273559
0.668564  0.543504  0.289103
0.588468  0.745458  0.260859
0.629091  0.698719  0.235545
0.62321  0.807236  0.264485
0.632989  0.807223  0.254891
0.582156  0.729926  0.245212
0.596438  0.729894  0.250206
0.588503  0.729952  0.260857
0.56821  0.792019  0.267586
0.588612  0.822763  0.260864
0.581068  0.822836  0.271211
0.58117  0.714317  0.216438
0.61938  0.698787  0.246346
0.61934  0.714296  0.246323
0.643526  0.698703  0.244992
0.633066  0.698766  0.254952
0.633025  0.714275  0.25492
0.604656  0.807277  0.239057
0.645721  0.776247  0.264811
0.581104  0.745338  0.216391
0.589647  0.745371  0.233444
0.597643  0.745309  0.221144
0.589595  0.760874  0.233426
0.581046  0.76085  0.216347
0.580838  0.79185  0.216289
0.657458  0.729739  0.276032
0.610195  0.698843  0.256656
0.635163  0.760791  0.273515
0.625103  0.760825  0.281853
0.623058  0.760827  0.264413
0.657497  0.714237  0.27605
0.613685  0.729767  0.227545
0.613736  0.714253  0.22755
0.68043  0.714182  0.281255
0.680383  0.729683  0.281213
0.61922  0.776311  0.246243
0.619209  0.791792  0.246233
0.589424  0.807298  0.233378
0.632928  0.776279  0.254849
0.63293  0.760788  0.254857
0.619299  0.729806  0.246305
0.632948  0.745288  0.254874
0.629044  0.714229  0.235516
0.61017  0.807268  0.256643
0.610106  0.791818  0.25662
0.628939  0.745253  0.235455
0.5964  0.745401  0.2502
0.610101  0.745367  0.25662
0.601399  0.745418  0.266548
0.628988  0.729741  0.235493
0.643425  0.729727  0.244899
0.643476  0.714215  0.244938
0.593252  0.807372  0.276223
0.601442  0.791863  0.266579
0.593175  0.791923  0.276213
0.604786  0.791871  0.282482
0.645707  0.760758  0.264812
0.589538  0.776367  0.233407
0.677598  0.838038  0.302368
0.673475  0.853563  0.32154
0.656831  0.807209  0.25565
0.561405  0.853563  0.253109
0.567609  0.853563  0.241264
0.582224  0.83814  0.245104
0.582756  0.853563  0.244909
0.685334  0.838028  0.316616
0.71006  0.760653  0.34393
0.696175  0.77613  0.346718
0.710059  0.776134  0.343907
0.613409  0.807293  0.227346
0.61322  0.822759  0.227404
0.635747  0.791736  0.29138
0.64326  0.807243  0.244786
0.588442  0.760955  0.26086
0.58843  0.776438  0.260863
0.623075  0.776311  0.26442
0.582009  0.776414  0.245188
0.557762  0.791873  0.226501
0.563909  0.791862  0.213076
0.561  0.83818  0.253444
0.5468  0.791863  0.211242
0.546556  0.807325  0.211247
0.581973  0.79188  0.245182
0.610312  0.822696  0.256684
0.610621  0.838114  0.256712
0.61128  0.853563  0.256629
0.557468  0.822742  0.226506
0.677198  0.745194  0.301779
0.690035  0.745165  0.295604
0.625228  0.791777  0.281917
0.615626  0.791817  0.28997
0.636054  0.82265  0.291598
0.625837  0.822687  0.298835
0.567202  0.838151  0.2415
0.551839  0.838158  0.239337
0.619223  0.807251  0.24625
0.633434  0.559074  0.255169
0.566263  0.387878  0.241436
0.560404  0.387972  0.253498
0.580675  0.807323  0.216275
0.654559  0.838068  0.34245
0.573597  0.822736  0.229221
0.551825  0.822762  0.239437
0.567082  0.822754  0.241583
0.560885  0.822805  0.253566
0.490155  0.838167  0.512469
0.604661  0.822708  0.239094
0.59648  0.822718  0.250198
0.589432  0.838136  0.233434
0.643226  0.822716  0.244879
0.619274  0.822687  0.246313
0.628658  0.822741  0.235397
0.573685  0.807313  0.22921
0.580447  0.822769  0.216325
0.58013  0.838176  0.216537
0.573572  0.838144  0.229238
0.589389  0.822724  0.233397
0.597147  0.822764  0.221061
0.597325  0.807307  0.221014
0.655404  0.822616  0.497256
0.666531  0.822644  0.506017
0.613544  0.7763  0.227437
0.628883  0.776277  0.235354
0.574888  0.791939  0.256545
0.574913  0.776476  0.256544
0.568236  0.776552  0.267575
0.623379  0.822671  0.264557
0.63587  0.838086  0.273842
0.668225  0.82259  0.288683
0.680389  0.822637  0.281373
0.661108  0.807035  0.367314
0.658419  0.807054  0.354511
0.567089  0.80734  0.241612
0.581965  0.807322  0.245173
0.574893  0.807376  0.256532
0.567145  0.791901  0.241626
0.601678  0.822736  0.266625
0.593351  0.822799  0.276238
0.6047  0.776397  0.282451
0.633261  0.838097  0.255112
0.623716  0.8381  0.264632
0.614371  0.838125  0.273773
0.687729  0.714535  0.47929
0.683418  0.714453  0.45829
0.696672  0.714469  0.463517
0.696614  0.699  0.463619
0.588879  0.838154  0.260811
0.596751  0.838128  0.250183
0.582019  0.822738  0.245159
0.613859  0.807273  0.273663
0.583171  0.57625  0.539601
0.589922  0.576375  0.552382
0.685949  0.310454  0.318193
0.588492  0.807346  0.260871
0.568205  0.807458  0.267564
0.588442  0.791904  0.260869
0.580936  0.791975  0.271224
0.580989  0.807419  0.271221
0.657458  0.776215  0.276024
0.617021  0.838094  0.526102
0.623121  0.791782  0.26444
0.601524  0.80731  0.2666
0.604906  0.807325  0.282525
0.613749  0.79182  0.273619
0.642101  0.745255  0.318536
0.634585  0.807186  0.308331
0.634696  0.822653  0.308466
0.642403  0.807148  0.318879
0.672589  0.807094  0.321101
0.625854  0.83811  0.28216
0.614039  0.822708  0.273726
0.605052  0.822762  0.282593
0.615867  0.822722  0.290122
0.65693  0.838057  0.295741
0.656625  0.822597  0.295575
0.646662  0.82262  0.28411
0.668121  0.807134  0.288534
0.645305  0.807164  0.302006
0.690124  0.807125  0.295716
0.698381  0.822593  0.311194
0.677441  0.82257  0.30212
0.690156  0.822612  0.295888
0.695318  0.745273  0.427643
0.672798  0.745217  0.408089
0.669664  0.745248  0.421867
0.673327  0.807054  0.365895
0.68516  0.807092  0.31624
0.685232  0.822553  0.316394
0.677342  0.80711  0.301956
0.677269  0.791641  0.30186
0.625332  0.45027  0.282033
0.625371  0.465839  0.282037
0.625531  0.450324  0.298633
0.625567  0.465898  0.298623
0.674633  0.760646  0.379838
0.696178  0.745172  0.346721
0.666236  0.807083  0.33864
0.625326  0.729834  0.298414
0.698328  0.745156  0.311046
0.685052  0.729693  0.316097
0.677198  0.760681  0.301783
0.690022  0.760661  0.295596
0.504463  0.822728  0.50087
0.55913  0.792094  0.558669
0.704884  0.83808  0.327793
0.700848  0.776134  0.379007
0.700847  0.760664  0.379018
0.666183  0.822593  0.485077
0.713416  0.807101  0.361137
0.713391  0.822586  0.361311
0.656249  0.760726  0.295239
0.667976  0.760703  0.288385
0.698442  0.698669  0.311218
0.666339  0.82256  0.338787
0.654447  0.822568  0.342267
0.658435  0.822544  0.354604
0.678445  0.760664  0.334838
0.67847  0.776138  0.334873
0.691402  0.776136  0.331107
0.698395  0.807107  0.311068
0.654686  0.853563  0.313942
0.665631  0.838044  0.308202
0.666265  0.853563  0.308421
0.653724  0.822599  0.313621
0.642524  0.822623  0.319055
0.703795  0.776223  0.447488
0.696834  0.776252  0.46333
0.69009  0.714172  0.295674
0.677274  0.698711  0.301861
0.677241  0.714209  0.301818
0.705104  0.807103  0.32722
0.691539  0.822543  0.331417
0.705091  0.822591  0.327413
0.616388  0.80729  0.526462
0.685079  0.714201  0.316131
0.698397  0.714167  0.311146
0.661075  0.481597  0.367742
0.698329  0.776136  0.311005
0.698318  0.760651  0.311017
0.690059  0.729672  0.29563
0.653319  0.74524  0.313187
0.634294  0.745287  0.308087
0.685058  0.776146  0.316097
0.646255  0.74527  0.283812
0.634305  0.729801  0.30805
0.642111  0.729775  0.318488
0.69003  0.776149  0.295605
0.630502  0.822662  0.517971
0.643494  0.822638  0.508236
0.674622  0.729724  0.379858
0.615533  0.43475  0.289959
0.625521  0.434748  0.298604
0.615661  0.481473  0.289945
0.615602  0.465903  0.289987
0.662405  0.776088  0.380258
0.662231  0.776084  0.393314
0.685111  0.698705  0.316181
0.680349  0.745178  0.281182
0.680332  0.760677  0.281162
0.657573  0.621519  0.419574
0.669512  0.636971  0.422444
0.653093  0.621576  0.432185
0.672457  0.776155  0.320924
0.672425  0.760679  0.320886
0.685035  0.760666  0.316077
0.664996  0.7607  0.307636
0.691383  0.760657  0.331088
0.625092  0.72984  0.281824
0.656248  0.729752  0.295216
0.64504  0.72978  0.301739
0.479096  0.715245  0.489421
0.648828  0.729752  0.329852
0.654192  0.729738  0.341708
0.67098  0.310437  0.353683
0.643022  0.776401  0.508626
0.672471  0.698738  0.320916
0.660418  0.698765  0.325444
0.672447  0.71423  0.320884
0.654227  0.683302  0.341704
0.66037  0.745217  0.325447
0.645053  0.760749  0.301793
0.646266  0.760757  0.283825
0.405688  0.838144  0.43798
0.665111  0.760738  0.435182
0.63433  0.714309  0.308026
0.625336  0.714337  0.298394
0.665192  0.807115  0.307851
0.653569  0.807133  0.313468
0.656357  0.791678  0.295332
0.656797  0.325913  0.295989
0.66569  0.325943  0.308786
0.665918  0.310426  0.308931
0.63558  0.7453  0.291266
0.62533  0.745325  0.298447
0.700632  0.683297  0.395728
0.705059  0.791622  0.327127
0.683003  0.776127  0.349385
0.685987  0.745181  0.364277
0.670398  0.745188  0.35186
0.661101  0.791566  0.367209
[truncated: 1,129,303 more chars]
